# Supplementary material for: Transcriptome and DNA methylome analyses reveal underlying mechanisms for the racial disparity in uterine fibroids
Source: JCI Insight. 2022 Oct 24;7(20):e160274. doi: 10.1172/jci.insight.160274 (PMC9714787; doi:10.1172/jci.insight.160274)
Supplement: Supplemental table 1 [file jciinsight-7-160274-s008.xlsx]

## Sheet: Sheet1
	ID	Tissue	Figure	RNAseq ID	Race	Age	Set	GSE
	MP100	MyoF and F	1, 2, 3	W1	W	44	George et al Discovery	SRP166862
	MP136	MyoF, F1 and F2	1, 2, 3	W2	W	45	George et al Discovery	SRP166862
	MP307	MyoF and F*	1, 2, 3	W3	W	46	George et al Validation	SRP217468
	MP308	MyoF and F	1, 2, 3	W4	W	48	George et al Validation	SRP217468
	MP313	MyoF and F	1, 2, 3	W5	W	44	George et al Validation	SRP217468
	MP315	MyoF and F	1, 2, 3	W6	W	45	Current Study	GSE207350
	MP317	MyoF and F (labelled in Paul et al MF1 and F2)	1, 2, 3	W7	W	37	Paul et al	GSE169255
	MP319	MyoF and F (labelled in Paul et al MF2 and F2)	1, 2, 3	W8	W	45	Paul et al	GSE169255
	MP323	MyoF and F (labelled in Paul et al MF4 and F4)	1, 2, 3	W9	W	36	Paul et al	GSE169255
	MP330	MyoF and F	1, 2, 3	W10	W	46	Current Study	GSE207350
	MP342	MyoF, F1 and F2	1, 2, 3	W11	W	52	Current Study	GSE207350
	MP345	MyoF and F (labelled in Paul et al MF5 and F5)	1, 2, 3	W12	W	41	Paul et al	GSE169255
	MP346	MyoF and F1 + F2 (labelled in Paul et al MF6 and F6)	1, 2, 3	W13	W	50	Paul et al	GSE169255
	MP355	MyoF and F	1, 2, 3	W14	W	41	Current Study	GSE207350			Column B	Black
	MP359	MyoF, F1 and F2	1, 2, 3	W15	W	46	Current Study	GSE207350			vs.	vs.
	MP364	MyoF, F1 and F2	1, 2, 3	W16	W	42	Current Study	GSE207350			Column A	White
	MP306	MyoF and F	1, 2, 3	W17	W	49	George et al Validation	SRP217468
	886	MyoF and F	1, 2, 3	W18	W	42	Moyo et al	GSE128229			Unpaired t test
	1119	MyoF and F	1, 2, 3	W19	W	44	Moyo et al	GSE128229			P value	0.6614
	MP321	MyoF and F (labelled in Paul et al MF3 and F3)	1, 2, 3	B1	B	39	Paul et al	GSE169255			P value summary	ns
	MP344	MyoF and F	1, 2, 3	B2	B	47	Current Study	GSE207350			Significantly different (P < 0.05)?	No
	MP348	MyoF, F1 and F2	1, 2, 3	B3	B	45	Current Study	GSE207350			One- or two-tailed P value?	Two-tailed
	MP357	MyoF, F1 and F2	1, 2, 3	B4	B	40	Current Study	GSE207350			t, df	t=0.4414, df=39
	MP366	MyoF, F1 and F2	1, 2, 3	B5	B	48	Current Study	GSE207350
	NW206	MyoF, F1 and F2	1, 2, 3	B6	B	NA**	George et al Discovery	SRP166862			How big is the difference?
	GO537	MyoF and F	1, 2, 3	B7	B	NA	George et al Discovery	SRP166862			Mean of column A	44.37
	354	MyoF and F	1, 2, 3	B8	B	38	Moyo et al	GSE128229			Mean of column B	43.77
	563	MyoF and F	1, 2, 3	B9	B	45	Moyo et al	GSE128229			Difference between means (B - A) ± SEM	-0.5957 ± 1.350
	758	MyoF and F	1, 2, 3	B10	B	48	Moyo et al	GSE128229			95% confidence interval	-3.326 to 2.134
	845	MyoF and F	1, 2, 3	B11	B	48	Moyo et al	GSE128229			R squared (eta squared)	0.00497
	1151	MyoF and F	1, 2, 3	B12	B	47	Moyo et al	GSE128229
	C57	MyoF and F	1, 2, 3	B13	B	50	Moyo et al	GSE128229			F test to compare variances
	1063	MyoF and F	1, 2, 3	B14	B	43	Moyo et al	GSE128229			F, DFn, Dfd	1.266, 21, 18
	MP380	MyoF and F	1, 2, 3	B15	B	45	Current Study	GSE207350			P value	0.6181
	MP381	MyoF and F	1, 2, 3	B16	B	51	Current Study	GSE207350			P value summary	ns
	MP416	MyoF and F	1, 2, 3	B17	B	45	Current Study	GSE207350			Significantly different (P < 0.05)?	No
	MP423	MyoF and F	1, 2, 3	B18	B	43	Current Study	GSE207350
	MP356	MyoN (labelled in Paul et al M1)	3 (D,E,F)	M1	W	40	Paul et al	GSE169255			Data analyzed
	MP358	MyoN (labelled in Paul et al M2)	3 (D,E,F)	M2	W	47	Paul et al	GSE169255			Sample size, column A	19
	MP361	MyoN (labelled in Paul et al M3)	3 (D,E,F)	M3	W	36	Paul et al	GSE169255			Sample size, column B	22
	MP362	MyoN (labelled in Paul et al M4)	3 (D,E,F)	M4	W	41	Paul et al	GSE169255
	MP363	MyoN (labelled in Paul et al M5)	3 (D,E,F)	M5	W	34	Paul et al	GSE169255
	MP365	MyoN (labelled in Paul et al M6)	3 (D,E,F)	M6	W	43	Paul et al	GSE169255
	* MP307 F sample has been uploaded in the discovery set from George et al., the matched MyoF has been uploaded for the our new Current Study study
	**NA=Not Available
