# Supplementary material for: Transcriptome and DNA methylome analyses reveal underlying mechanisms for the racial disparity in uterine fibroids
Source: JCI Insight. 2022 Oct 24;7(20):e160274. doi: 10.1172/jci.insight.160274 (PMC9714787; doi:10.1172/jci.insight.160274)
Supplement: Supplemental table 2 [file jciinsight-7-160274-s009.txt]

SYMBOL	Ensembl ID	logFC	logCPM	Likelihood Ratio	P Value	FDR
CCDC144A	ENSG00000170160	-4.489851385	2.784941128	57.22143837	3.89E-14	3.82E-10
USP32P1	ENSG00000188933	-4.802339115	1.019661922	54.17974415	1.83E-13	8.98E-10
HSD17B6	ENSG00000025423	1.364923323	4.072517045	44.30120685	2.82E-11	7.90E-08
VWF	ENSG00000110799	1.057544462	9.004441087	37.85444821	7.62E-10	1.50E-06
FAM198B-AS1	ENSG00000248429	-0.878101371	4.627945426	37.14010978	1.10E-09	1.96E-06
PCSK1N	ENSG00000102109	1.856363382	2.451591113	34.23266054	4.89E-09	7.74E-06
LINC01581	ENSG00000259724	-2.229546174	-0.708562386	34.1431577	5.12E-09	7.74E-06
HEBP1	ENSG00000013583	0.682998574	4.592643124	33.60679654	6.75E-09	9.34E-06
SFRP2	ENSG00000145423	2.705288044	2.866803964	33.49825056	7.13E-09	9.34E-06
DLGAP3	ENSG00000116544	1.37336038	-0.615168987	32.74294395	1.05E-08	1.29E-05
PLAT	ENSG00000104368	0.757003897	6.510418835	32.06716459	1.49E-08	1.51E-05
GPR176	ENSG00000166073	0.880061528	3.115932675	32.00188579	1.54E-08	1.51E-05
LOC101929709	ENSG00000251136	-0.777467699	5.761264038	32.04088349	1.51E-08	1.51E-05
HERC2P2	ENSG00000276550	-1.019602199	5.872755266	32.02017548	1.53E-08	1.51E-05
SKI	ENSG00000157933	0.67502707	7.649229729	31.8051434	1.70E-08	1.52E-05
PAK3	ENSG00000077264	-0.933052788	3.919845235	31.51528022	1.98E-08	1.56E-05
SNORD41	ENSG00000209702	-2.526616957	0.942423129	31.55979915	1.93E-08	1.56E-05
ENPEP	ENSG00000138792	-0.942116246	6.627633515	31.35635231	2.15E-08	1.62E-05
RAB11FIP5	ENSG00000135631	0.673301732	5.878189594	30.75577027	2.93E-08	2.05E-05
TBC1D3	ENSG00000274512	-2.551555507	-0.114628916	29.88686554	4.58E-08	3.00E-05
MBL1P	ENSG00000242600	-1.08501158	1.221113472	29.34582014	6.05E-08	3.84E-05
LOC102724488	ENSG00000277758	1.811642706	0.420915816	29.24617865	6.37E-08	3.91E-05
NDST1	ENSG00000070614	0.627533093	7.073928714	28.82142911	7.94E-08	4.72E-05
MGLL	ENSG00000074416	0.764174118	5.641420308	28.27317736	1.05E-07	6.08E-05
EHD1	ENSG00000110047	0.866265164	5.572225169	28.13631027	1.13E-07	6.17E-05
LINC02207	ENSG00000258476	-1.31440971	0.829257772	28.0335666	1.19E-07	6.33E-05
EFEMP1	ENSG00000115380	0.778051164	6.568888929	27.73021977	1.39E-07	7.14E-05
ARHGAP23	ENSG00000275832	0.678340615	6.914899752	27.69751096	1.42E-07	7.14E-05
CYP3A5	ENSG00000106258	-1.678582675	1.992375218	27.43408861	1.63E-07	7.25E-05
CDC42EP1	ENSG00000128283	0.898542407	5.865215121	27.44629347	1.62E-07	7.25E-05
LMO2	ENSG00000135363	0.767622665	4.174928716	27.44009498	1.62E-07	7.25E-05
ZNF99	ENSG00000213973	-1.2618664	1.33741814	27.50713602	1.57E-07	7.25E-05
PPM1K-DT	ENSG00000246375	1.814158276	0.286667175	27.17220857	1.86E-07	8.12E-05
MSX2	ENSG00000120149	1.427602992	0.457157883	27.09408794	1.94E-07	8.27E-05
GRK3	ENSG00000100077	-0.653062965	5.639863182	27.00071859	2.03E-07	8.50E-05
FOXC1	ENSG00000054598	1.272387163	3.604768434	26.83112921	2.22E-07	8.93E-05
CYS1	ENSG00000205795	0.842173016	4.121596227	26.81111447	2.24E-07	8.93E-05
RARA-AS1	ENSG00000265666	1.093197932	0.792579648	26.78612442	2.27E-07	8.93E-05
SGCA	ENSG00000108823	1.247798243	4.67023688	26.36651365	2.82E-07	0.000108744
FRG1-DT	ENSG00000245685	-1.125516827	0.86548127	25.66986427	4.05E-07	0.00015011
ENG	ENSG00000106991	0.895782965	7.297568857	25.58336878	4.24E-07	0.000151283
MIR646HG	ENSG00000228340	-1.217288792	4.215253845	25.60332391	4.19E-07	0.000151283
NBPF15	ENSG00000266338	-0.624986695	4.789994496	25.1990671	5.17E-07	0.000178154
FABP5	ENSG00000164687	-1.374025198	2.637800986	25.15809919	5.28E-07	0.000178841
ANKRD36	ENSG00000135976	-0.960232945	6.720528179	25.06059979	5.56E-07	0.000184928
ZFPM1	ENSG00000179588	0.923411005	2.757179675	24.79521795	6.38E-07	0.000201951
AEBP1	ENSG00000106624	0.881561106	9.302940544	24.54841451	7.25E-07	0.000225622
ZNF208	ENSG00000160321	-0.950275986	4.778083999	24.52042614	7.35E-07	0.000225622
CDH3	ENSG00000062038	1.345761316	4.343636895	24.48113573	7.50E-07	0.000226728
CBLN1	ENSG00000102924	-1.27134855	2.280783144	24.4001881	7.83E-07	0.000232336
ZNF846	ENSG00000196605	-0.677419486	4.768850669	24.37567163	7.93E-07	0.000232336
FAM43A	ENSG00000185112	0.940333805	4.110447353	24.27035172	8.37E-07	0.000241784
CLPP	ENSG00000125656	0.733973816	3.844755432	24.23996479	8.50E-07	0.000242069
MCF2L2	ENSG00000053524	-1.02699434	2.347095264	24.13302466	8.99E-07	0.000251662
LOC100507053	ENSG00000246090	-0.945978081	3.894391225	24.11009362	9.10E-07	0.000251662
ANGPTL2	ENSG00000136859	0.765078582	7.122500233	24.06280103	9.32E-07	0.000252788
MMP28	ENSG00000271447	1.088788953	3.760546649	24.04800442	9.40E-07	0.000252788
CLDN5	ENSG00000184113	1.150459926	4.663774294	23.53657225	1.23E-06	0.000325269
UBTD1	ENSG00000165886	0.85341941	2.692625968	23.36971005	1.34E-06	0.000345406
LRRC37A2	ENSG00000238083	-0.92721949	3.503978866	23.2169684	1.45E-06	0.000369098
MYOC	ENSG00000034971	2.014920166	1.502576605	23.06839059	1.56E-06	0.000383795
KLF2	ENSG00000127528	1.192267037	7.219688625	22.92467847	1.68E-06	0.000403497
CXXC5	ENSG00000171604	0.774193029	3.989967033	22.94635826	1.67E-06	0.000403497
NMB	ENSG00000197696	0.975483875	0.802358401	22.89350236	1.71E-06	0.000405154
IRF2BPL	ENSG00000119669	0.694357312	5.883973245	22.75040716	1.84E-06	0.000431275
SERPING1	ENSG00000149131	0.788578282	8.160220828	22.58708788	2.01E-06	0.000464011
COL8A2	ENSG00000171812	1.005362661	3.768992284	22.24008488	2.41E-06	0.000525012
TMEM144	ENSG00000164124	-0.877581024	3.99628844	22.19353446	2.47E-06	0.000530266
CAMK1D	ENSG00000183049	0.595206642	4.609898952	22.17876513	2.48E-06	0.000530266
FJX1	ENSG00000179431	1.142743594	2.06419665	22.09907821	2.59E-06	0.000546796
ROBO4	ENSG00000154133	0.735482	5.848671832	21.95398865	2.79E-06	0.000574669
PPIL3	ENSG00000240344	-0.651739875	3.58981298	21.9427112	2.81E-06	0.000574669
REV3L	ENSG00000009413	-1.029200668	9.369958551	21.82869055	2.98E-06	0.000598801
RASA4B	ENSG00000170667	0.977281783	3.295081432	21.82420948	2.99E-06	0.000598801
BRI3	ENSG00000164713	0.563786168	5.302177121	21.46687262	3.60E-06	0.000706993
ARHGEF2	ENSG00000116584	0.498056605	6.588718165	21.41171748	3.70E-06	0.000720421
NXPH3	ENSG00000182575	0.81326353	5.110395427	21.33127904	3.86E-06	0.000736702
LOXL1	ENSG00000129038	1.038921268	4.567788572	21.26839035	3.99E-06	0.000753951
GIMAP6	ENSG00000133561	0.716227257	5.343208902	21.21347944	4.11E-06	0.000768474
ORAI1	ENSG00000276045	0.842817634	2.87950193	21.19289609	4.15E-06	0.000769443
ECRG4	ENSG00000119147	1.180737316	2.926710496	21.11591036	4.32E-06	0.000793496
ZNF676	ENSG00000196109	-0.839233153	4.028113722	21.0537241	4.47E-06	0.00081208
DUSP7	ENSG00000164086	0.667826809	4.408614794	21.03363856	4.51E-06	0.000813109
NIBAN2	ENSG00000136830	0.712252699	6.305890208	20.94156368	4.74E-06	0.000837769
RASL11A	ENSG00000122035	0.818242197	3.561849688	20.87178029	4.91E-06	0.000861093
LOC102546294	ENSG00000247199	-0.891827913	2.574919226	20.74661663	5.24E-06	0.00090312
LOXL1-AS1	ENSG00000261801	0.789724828	2.121594232	20.76130921	5.20E-06	0.00090312
VIM	ENSG00000026025	0.645574334	10.29526544	20.69642633	5.38E-06	0.000905303
ITGB4	ENSG00000132470	0.807759959	6.251102591	20.71232916	5.34E-06	0.000905303
EPHA2	ENSG00000142627	0.73286326	4.676957641	20.69225427	5.39E-06	0.000905303
ERICH1	ENSG00000104714	-0.491142622	5.20597257	20.66957501	5.46E-06	0.000908326
DACT3	ENSG00000197380	0.696975474	5.933244426	20.65077405	5.51E-06	0.000909581
CCN5	ENSG00000064205	1.360780129	3.939017317	20.52766341	5.88E-06	0.000961908
RAB3A	ENSG00000105649	1.094496927	1.118184584	20.51178748	5.93E-06	0.000961908
LHX6	ENSG00000106852	0.981544184	2.722463292	20.47171874	6.05E-06	0.000974205
NINJ1	ENSG00000131669	0.730425003	3.991591679	20.44228894	6.15E-06	0.000981258
PPM1F	ENSG00000100034	0.494270881	6.081038454	20.42226746	6.21E-06	0.000983581
CHST15	ENSG00000182022	0.588448458	5.16018546	20.40491047	6.27E-06	0.000984602
METRNL	ENSG00000176845	0.689492833	4.375927049	20.33319523	6.51E-06	0.001014089
RNF126	ENSG00000070423	0.677407877	4.036263649	20.30930572	6.59E-06	0.001018744
EPAS1	ENSG00000116016	0.770085385	8.888679317	20.16344211	7.11E-06	0.0010672
CTF1	ENSG00000150281	0.816365742	3.438860178	20.18320587	7.04E-06	0.0010672
C1QTNF1	ENSG00000173918	0.765385252	5.140353722	20.16108388	7.12E-06	0.0010672
PRKG2	ENSG00000138669	-1.294488339	0.246891475	20.14375399	7.18E-06	0.001068755
C1orf198	ENSG00000119280	0.804273735	6.83458983	20.11105872	7.31E-06	0.001070955
FZD8	ENSG00000177283	0.818192197	2.827110776	20.12232497	7.26E-06	0.001070955
CBWD2	ENSG00000136682	-0.704200129	3.746443947	20.00309839	7.73E-06	0.001112036
JAKMIP2	ENSG00000176049	-1.136643649	2.450014366	19.99672974	7.76E-06	0.001112036
LOC100287837	ENSG00000257038	0.94870712	0.566381353	19.8979593	8.17E-06	0.001162507
MTERF4	ENSG00000122085	-0.419323671	5.193947124	19.85212695	8.37E-06	0.001180735
RARA	ENSG00000131759	0.685568959	5.436935439	19.82470737	8.49E-06	0.001180735
MRAP2	ENSG00000135324	1.158979928	0.702634348	19.81359834	8.54E-06	0.001180735
CBWD1	ENSG00000172785	-0.717665647	3.531645132	19.83151642	8.46E-06	0.001180735
SYDE1	ENSG00000105137	0.639826128	5.332256314	19.78197398	8.68E-06	0.00118376
LOC728392	ENSG00000286190	0.748368321	2.92767914	19.78892408	8.65E-06	0.00118376
DNASE1L1	ENSG00000013563	0.561733453	4.026949871	19.73876048	8.88E-06	0.00120248
SPDYA	ENSG00000163806	-1.107985366	3.357965238	19.66519317	9.23E-06	0.001241114
PLCD3	ENSG00000161714	0.638246449	4.503437359	19.54938405	9.80E-06	0.001300849
LRRC32	ENSG00000137507	0.757190058	6.016300599	19.51247577	9.99E-06	0.001317326
RBM38	ENSG00000132819	0.745907092	4.447402683	19.45634721	1.03E-05	0.001338559
RGPD2	ENSG00000185304	-2.268239914	-0.280384237	19.44385748	1.04E-05	0.001338559
SNORD114-3	ENSG00000201839	-1.204182556	0.105875825	19.46082537	1.03E-05	0.001338559
CCDC122	ENSG00000151773	-0.842568975	3.275768315	19.41286616	1.05E-05	0.001344217
MN1	ENSG00000169184	0.754227442	4.242449447	19.38887802	1.07E-05	0.001344217
RTN4RL2	ENSG00000186907	1.111119006	0.400320131	19.3861932	1.07E-05	0.001344217
PILRB	ENSG00000121716	-0.832314832	3.22326602	19.35330293	1.09E-05	0.001350342
HIC1	ENSG00000177374	0.709502017	5.96923783	19.35318368	1.09E-05	0.001350342
PKIG	ENSG00000168734	0.675760153	6.037919209	19.27689513	1.13E-05	0.001387819
CEBPA	ENSG00000245848	0.922021438	1.519934409	19.23263089	1.16E-05	0.001402836
ZBED3-AS1	ENSG00000250802	-0.839124686	4.053080924	19.24372958	1.15E-05	0.001402836
CD163L1	ENSG00000177675	-1.143912584	2.733245669	19.16812174	1.20E-05	0.00144215
GYPC	ENSG00000136732	0.531697185	5.151075627	19.11238595	1.23E-05	0.001475829
SNORD3A	ENSG00000263934	-2.642105258	10.52866496	19.00614498	1.30E-05	0.001550864
SORBS3	ENSG00000120896	0.566288382	6.770954075	18.98570182	1.32E-05	0.001558126
NOTCH3	ENSG00000074181	0.68049713	8.099356471	18.90467419	1.37E-05	0.001595174
NFATC1	ENSG00000131196	0.688964022	5.232418001	18.89157609	1.38E-05	0.001595174
DCXR	ENSG00000169738	0.876580936	3.292658234	18.88061486	1.39E-05	0.001595174
DIPK2B	ENSG00000147113	0.558547411	6.384795782	18.83466767	1.43E-05	0.001599764
C11orf96	ENSG00000187479	1.16909648	6.459845799	18.84501911	1.42E-05	0.001599764
HOXA7	ENSG00000122592	0.821182459	2.296100926	18.71265404	1.52E-05	0.001673358
RNF133	ENSG00000188050	-1.357460866	2.524096409	18.70579205	1.53E-05	0.001673358
AGAP2-AS1	ENSG00000255737	0.796409479	2.349773251	18.70743531	1.52E-05	0.001673358
IQUB	ENSG00000164675	-1.292709382	3.191328767	18.64264465	1.58E-05	0.001710238
TMEM88	ENSG00000167874	0.974188654	2.189791582	18.62254307	1.59E-05	0.001710238
ADAL	ENSG00000168803	-0.641785114	3.064241213	18.59235606	1.62E-05	0.001718341
AMIGO1	ENSG00000181754	0.633950698	3.897516995	18.59823507	1.61E-05	0.001718341
PRRX2	ENSG00000167157	1.064606307	1.137890273	18.44269316	1.75E-05	0.001838829
ZNF605	ENSG00000196458	-0.698320701	4.92424619	18.38693703	1.80E-05	0.001873392
TPRG1L	ENSG00000158109	0.529965646	5.545206073	18.34523222	1.84E-05	0.001875164
IMP3	ENSG00000177971	0.611839966	3.731358037	18.35715861	1.83E-05	0.001875164
TUSC1	ENSG00000198680	0.650279838	3.47795337	18.35036816	1.84E-05	0.001875164
HMGN1	ENSG00000205581	-0.476648227	6.103049831	18.31058842	1.88E-05	0.001899731
VEGFD	ENSG00000165197	1.285127541	2.13103698	18.25289535	1.93E-05	0.001938166
UBQLN2	ENSG00000188021	0.43715253	5.775226282	18.22558803	1.96E-05	0.001956172
HSP90B2P	ENSG00000259706	-0.907520721	0.771348332	18.1781426	2.01E-05	0.001980255
CRIP3	ENSG00000146215	-0.994010778	-0.447671313	18.14313781	2.05E-05	0.002002069
GLIS2	ENSG00000126603	0.623697382	5.122478258	18.07964176	2.12E-05	0.002039515
SOD3	ENSG00000109610	0.822822428	5.935612452	18.01009663	2.20E-05	0.002084736
TRIM8	ENSG00000171206	0.569576036	6.346578125	18.01066317	2.20E-05	0.002084736
CASC2	ENSG00000177640	-0.813779377	2.59357695	17.97066779	2.24E-05	0.002118135
FAM83D	ENSG00000101447	1.365134468	-0.147131488	17.94691841	2.27E-05	0.002134467
VASN	ENSG00000168140	0.932456317	4.598491616	17.9350927	2.29E-05	0.002137542
SDR42E1	ENSG00000184860	-0.950383901	2.770949812	17.91997836	2.30E-05	0.002144373
DCN	ENSG00000011465	0.659001585	10.33474127	17.84891727	2.39E-05	0.002164411
CRYBB2P1	ENSG00000100058	-0.841218626	4.35797584	17.85028736	2.39E-05	0.002164411
NEK6	ENSG00000119408	0.541130127	5.414899795	17.86244665	2.37E-05	0.002164411
SENCR	ENSG00000254703	1.012576124	0.494556541	17.88317156	2.35E-05	0.002164411
RASIP1	ENSG00000105538	0.779462338	4.754446693	17.81881892	2.43E-05	0.002178837
ZNF503	ENSG00000165655	0.77510162	5.708901229	17.8227134	2.42E-05	0.002178837
THAP11	ENSG00000168286	0.644178112	3.962084414	17.76818843	2.50E-05	0.002208406
SPICE1	ENSG00000285943	-0.825058166	0.868206028	17.76095713	2.50E-05	0.002208406
MME	ENSG00000196549	-1.363574162	2.704305564	17.74360246	2.53E-05	0.002216104
CX3CL1	ENSG00000006210	0.847546787	4.966294932	17.7014783	2.58E-05	0.00223628
CASQ2	ENSG00000118729	0.92968944	4.574269354	17.71398312	2.57E-05	0.00223628
CCDC92	ENSG00000119242	0.478672792	5.713178842	17.70105332	2.58E-05	0.00223628
ITGB5	ENSG00000082781	0.631266591	7.376239109	17.6792098	2.61E-05	0.002242352
SCOC-AS1	ENSG00000196951	-0.881676986	0.044173656	17.63482585	2.68E-05	0.002275421
COL7A1	ENSG00000114270	-1.016469622	6.113678324	17.62134652	2.70E-05	0.002279134
CCDC3	ENSG00000151468	0.727212856	5.159412782	17.61533052	2.70E-05	0.002279134
JUND	ENSG00000130522	0.852999937	7.899554141	17.50283459	2.87E-05	0.002375832
LRP5	ENSG00000162337	0.520935698	6.623021	17.52465799	2.84E-05	0.002375832
LOC105377623	ENSG00000250326	-1.058723311	0.659944703	17.48797419	2.89E-05	0.002375832
TRABD2B	ENSG00000269113	0.963932943	2.37694011	17.46878345	2.92E-05	0.002377313
MDM1	ENSG00000111554	-0.571645118	4.473695362	17.40655456	3.02E-05	0.002436664
RUNDC1	ENSG00000198863	0.555588869	4.959473539	17.40055557	3.03E-05	0.002436664
PECAM1	ENSG00000261371	0.742359873	7.972949684	17.38353699	3.05E-05	0.002448545
RIPOR1	ENSG00000039523	0.482044477	6.760177627	17.35603063	3.10E-05	0.002473532
ZNF574	ENSG00000105732	0.651984172	3.818919804	17.31923365	3.16E-05	0.002473532
SNAP25	ENSG00000132639	-0.865892248	3.433573294	17.31187885	3.17E-05	0.002473532
ERAP2	ENSG00000164308	-1.141945922	4.766166055	17.30317779	3.19E-05	0.002473532
TDRD12	ENSG00000173809	-1.543265189	-0.069515849	17.34817091	3.11E-05	0.002473532
FHL3	ENSG00000183386	0.69161369	4.959315344	17.33228093	3.14E-05	0.002473532
EP400P1	ENSG00000185684	-0.533275053	4.862604752	17.30784686	3.18E-05	0.002473532
GOLGA6L9	ENSG00000197978	-0.777225003	2.448208216	17.3203501	3.16E-05	0.002473532
ANO2	ENSG00000047617	0.756339854	4.234158328	17.28856721	3.21E-05	0.002482811
RRAGA	ENSG00000155876	0.505697455	5.854642493	17.27116763	3.24E-05	0.002495824
IQSEC1	ENSG00000144711	0.449271336	6.769916824	17.22184437	3.33E-05	0.002551459
GSDMB	ENSG00000073605	-0.579212537	4.099510822	17.16178919	3.43E-05	0.002612994
GSTO2	ENSG00000065621	-0.994855734	2.413680619	17.14407589	3.46E-05	0.002617187
CDH5	ENSG00000179776	0.681673931	6.468239836	17.14588322	3.46E-05	0.002617187
PCLO	ENSG00000186472	-1.09784475	2.787298449	17.11461141	3.52E-05	0.002647919
VSIR	ENSG00000107738	0.656638701	5.919312291	17.09796284	3.55E-05	0.002650919
MALL	ENSG00000144063	0.990116168	1.522281687	17.10505798	3.54E-05	0.002650919
REM1	ENSG00000088320	0.795978733	2.972019441	17.06145608	3.62E-05	0.002671893
TICAM1	ENSG00000127666	0.628471529	3.495375838	17.06873428	3.61E-05	0.002671893
SEMA6B	ENSG00000167680	0.887679573	4.038220017	17.06235696	3.62E-05	0.002671893
LINC02388	ENSG00000257259	-2.386454185	0.263104604	16.99595675	3.75E-05	0.002755308
LZTS2	ENSG00000107816	0.534174702	6.21655055	16.96405336	3.81E-05	0.002791543
JDP2	ENSG00000140044	0.534227233	4.600398131	16.89787782	3.94E-05	0.002858573
SCUBE3	ENSG00000146197	1.316932343	2.570455505	16.89930381	3.94E-05	0.002858573
SLIT3	ENSG00000184347	0.600356525	7.831150456	16.90034218	3.94E-05	0.002858573
CCT6P3	ENSG00000234585	-0.69292402	2.255951346	16.88911089	3.96E-05	0.002861248
JAM2	ENSG00000154721	0.537293721	6.603674953	16.8734289	4.00E-05	0.002863928
ZNF492	ENSG00000229676	-1.120976205	-0.496651091	16.77955911	4.20E-05	0.002987342
PCOLCE2	ENSG00000163710	1.146872509	3.094692052	16.74562657	4.27E-05	0.003015706
PHLDA2	ENSG00000181649	0.872980482	-0.087819726	16.74409422	4.28E-05	0.003015706
FHL2	ENSG00000115641	0.517844005	6.379610663	16.69078249	4.40E-05	0.003085724
ZCCHC24	ENSG00000165424	0.49819813	7.289695464	16.63651217	4.53E-05	0.003152762
EHD4	ENSG00000103966	0.618031619	6.178287233	16.56392907	4.70E-05	0.003264183
ITGA3	ENSG00000005884	0.588463305	6.275535676	16.53493223	4.78E-05	0.003268286
MKX	ENSG00000150051	1.700474185	1.547303603	16.5407526	4.76E-05	0.003268286
ETFDH	ENSG00000171503	-0.473182942	5.392363056	16.53931041	4.77E-05	0.003268286
C6orf163	ENSG00000203872	-0.616487566	2.972802684	16.5476698	4.74E-05	0.003268286
PRAG1	ENSG00000275342	0.82931377	3.504031828	16.5271061	4.80E-05	0.003270407
SH3RF3	ENSG00000172985	0.514449664	4.27231262	16.44793199	5.00E-05	0.003386353
CFAP44	ENSG00000206530	-0.674884529	4.097925291	16.43258774	5.04E-05	0.003402142
ZHX2	ENSG00000178764	0.49891317	6.073458908	16.38911551	5.16E-05	0.003469147
AMOTL2	ENSG00000114019	0.761141274	7.198096318	16.35693632	5.25E-05	0.003514622
SERTAD2	ENSG00000179833	0.404737015	5.296767802	16.35149507	5.26E-05	0.003514622
IRS4	ENSG00000133124	-1.253197045	3.236867449	16.33257453	5.31E-05	0.003537853
LOC101927533	ENSG00000204929	-0.974658985	0.457543944	16.28424081	5.45E-05	0.003604812
LBH	ENSG00000213626	0.830059983	6.840126432	16.27205879	5.49E-05	0.003615888
FTL	ENSG00000087086	0.703056823	8.740141699	16.26060888	5.52E-05	0.003625638
ALKBH5	ENSG00000091542	0.521652397	6.64092407	16.18480474	5.75E-05	0.003736166
TEX15	ENSG00000133863	-1.346889595	6.107474959	16.1866185	5.74E-05	0.003736166
REPIN1	ENSG00000214022	0.5995372	5.181052659	16.16826309	5.80E-05	0.003756497
ZNF628	ENSG00000197483	0.891392593	2.509961257	16.15751928	5.83E-05	0.003765437
LINC02024	ENSG00000241213	-1.516623375	1.72511155	16.13535425	5.90E-05	0.00378486
CLDN23	ENSG00000253958	1.072664074	-0.183608157	16.10189787	6.00E-05	0.003839767
ZBTB7A	ENSG00000178951	0.478462749	6.465062256	16.09152034	6.04E-05	0.003848331
CNNM2	ENSG00000148842	0.427434921	5.217266652	16.06278551	6.13E-05	0.003894527
LTBP2	ENSG00000119681	0.780846731	7.552689826	16.03695044	6.21E-05	0.003899987
SLF2	ENSG00000119906	-0.517911415	6.938040076	16.04995991	6.17E-05	0.003899987
FAM89B	ENSG00000176973	0.754048118	1.606531543	16.04381419	6.19E-05	0.003899987
LRRC75A	ENSG00000181350	0.653478564	2.881453908	16.02973906	6.24E-05	0.003899987
CSF2RB	ENSG00000100368	0.569914756	2.95757616	16.00868106	6.31E-05	0.003928343
NGRN	ENSG00000182768	0.580564438	4.082486363	16.00400185	6.32E-05	0.003928343
MSC	ENSG00000178860	0.811088886	2.150227472	15.99655455	6.35E-05	0.003931385
KIFC3	ENSG00000140859	0.51072121	5.244560694	15.98219943	6.39E-05	0.003948852
TLNRD1	ENSG00000140406	0.602408326	4.502889952	15.93420915	6.56E-05	0.004024928
FAM227A	ENSG00000184949	-0.577585099	3.285131649	15.92059253	6.61E-05	0.004041358
KCNQ1OT1	ENSG00000269821	-0.691750851	8.23061804	15.90438951	6.66E-05	0.004063445
PAM16	ENSG00000217930	-0.595537535	2.135942346	15.8571929	6.83E-05	0.004153157
RIN3	ENSG00000100599	0.534010792	5.615583326	15.77885552	7.12E-05	0.004211645
A4GALT	ENSG00000128274	0.543569703	4.897055347	15.8127581	6.99E-05	0.004211645
MRPS25	ENSG00000131368	-0.376460629	5.494811884	15.76171186	7.18E-05	0.004211645
BAG3	ENSG00000151929	0.559048246	5.854082503	15.81482243	6.99E-05	0.004211645
PXDC1	ENSG00000168994	0.626682599	5.678565892	15.77384209	7.14E-05	0.004211645
ZNF594	ENSG00000180626	-0.663110632	4.182159763	15.76605437	7.17E-05	0.004211645
HOXC10	ENSG00000180818	1.390565913	0.110505226	15.80271425	7.03E-05	0.004211645
EIF3C	ENSG00000184110	-0.636896058	2.224678526	15.77541098	7.13E-05	0.004211645
S100A10	ENSG00000197747	0.611934755	5.261852526	15.78186882	7.11E-05	0.004211645
RNF148	ENSG00000235631	-1.222275822	2.696982235	15.7727453	7.14E-05	0.004211645
YJEFN3	ENSG00000250067	-0.702729332	2.024058176	15.77487809	7.13E-05	0.004211645
DHCR7	ENSG00000172893	0.69679998	2.809351235	15.73383184	7.29E-05	0.004248809
SOX18	ENSG00000203883	1.178220162	3.79934661	15.67073869	7.54E-05	0.004367008
HLA-E	ENSG00000204592	0.564014968	8.977062922	15.66131046	7.58E-05	0.004375924
SCHIP1	ENSG00000283154	0.983919601	3.181952293	15.65105968	7.62E-05	0.004386805
ZNF319	ENSG00000166188	0.631937346	3.774964977	15.64426269	7.64E-05	0.004389727
PPP1R16B	ENSG00000101445	0.742573184	4.592103231	15.58569507	7.88E-05	0.004399184
ARL8A	ENSG00000143862	0.474595144	4.931951968	15.59694412	7.84E-05	0.004399184
PTGIR	ENSG00000160013	0.96907503	1.209289051	15.62038239	7.74E-05	0.004399184
NAIF1	ENSG00000171169	0.62739924	2.444949434	15.60088446	7.82E-05	0.004399184
LRRC37A3	ENSG00000176809	-0.638370072	3.396517256	15.61659365	7.76E-05	0.004399184
RFLNB	ENSG00000183688	0.551613378	4.396389538	15.58977552	7.87E-05	0.004399184
TSPAN4	ENSG00000214063	0.520765457	5.362959719	15.62435553	7.73E-05	0.004399184
HCG18	ENSG00000231074	-0.460990027	6.774659323	15.59261173	7.86E-05	0.004399184
GTF2A1L	ENSG00000242441	-2.234407895	-0.341070836	15.62402549	7.73E-05	0.004399184
UNC80	ENSG00000144406	-1.088736499	1.248099217	15.57859075	7.91E-05	0.004403236
PRCP	ENSG00000137509	0.394959964	6.552138357	15.56556585	7.97E-05	0.00442115
PCDH12	ENSG00000113555	0.742768125	3.885465723	15.55575924	8.01E-05	0.004431623
PTGIS	ENSG00000124212	0.710331757	8.76814271	15.53898003	8.08E-05	0.004438468
TMEM160	ENSG00000130748	1.241560857	1.053940801	15.53693242	8.09E-05	0.004438468
MMRN2	ENSG00000173269	0.697857339	6.398804322	15.54061933	8.08E-05	0.004438468
BCAR1	ENSG00000050820	0.585067694	6.004701396	15.50434555	8.23E-05	0.004478116
GAS2L1	ENSG00000185340	0.752685392	3.971508702	15.50822221	8.21E-05	0.004478116
SPNS2	ENSG00000183018	0.680968204	3.871580491	15.45593331	8.45E-05	0.004568984
MEG3	ENSG00000214548	-0.756332156	7.997545588	15.44722432	8.48E-05	0.004577476
JPH3	ENSG00000154118	1.279260644	-0.270132146	15.42562997	8.58E-05	0.004617395
TNFSF12	ENSG00000239697	0.658604814	4.061155395	15.41597239	8.63E-05	0.004628372
NRGN	ENSG00000154146	0.770869268	3.149824313	15.39324708	8.73E-05	0.004671605
CD69	ENSG00000110848	-0.892359829	2.945465388	15.37825134	8.80E-05	0.004696032
PRELP	ENSG00000188783	0.710688796	8.487016114	15.3670364	8.85E-05	0.004711186
TMEM51	ENSG00000171729	0.641144607	2.449745707	15.36027626	8.88E-05	0.004715294
TESK1	ENSG00000107140	0.495304414	5.0487999	15.31145656	9.12E-05	0.00482407
KCNQ4	ENSG00000117013	0.697160274	3.924164554	15.30444087	9.15E-05	0.00482407
ADRA1B	ENSG00000170214	1.013680215	0.24550022	15.3019331	9.16E-05	0.00482407
GNA11	ENSG00000088256	0.514082975	6.542853303	15.26446771	9.35E-05	0.004894464
TAB3	ENSG00000157625	-0.618883807	7.039682986	15.25538468	9.39E-05	0.004904978
NR2F6	ENSG00000160113	0.711561426	3.90447706	15.2483127	9.43E-05	0.004910319
RFX1	ENSG00000132005	0.560670684	4.525646967	15.23681604	9.48E-05	0.004927231
TSPAN7	ENSG00000156298	0.561601958	4.628944802	15.20570318	9.64E-05	0.004995861
SLC16A11	ENSG00000174326	0.929993755	-0.63079984	15.16689414	9.84E-05	0.00508618
TINAGL1	ENSG00000142910	0.660533565	6.709163134	15.13988507	9.98E-05	0.005145919
LAMP1	ENSG00000185896	0.537572945	7.820172437	15.12821313	0.000100451	0.005164276
RBFADN	ENSG00000261126	-0.725038839	1.605804846	15.10930861	0.000101462	0.00520263
TMEM250	ENSG00000238227	0.602616435	4.126989546	15.10239682	0.000101834	0.005208115
TMEM109	ENSG00000110108	0.57859053	6.482427507	15.08993425	0.000102508	0.005228995
AJUBA	ENSG00000129474	0.585862855	4.944338808	15.07998578	0.00010305	0.00522946
ZNF718	ENSG00000250312	-0.631627637	4.014516006	15.08190728	0.000102945	0.00522946
CALHM2	ENSG00000138172	0.576432665	5.722118406	15.05754573	0.000104283	0.005278362
ZNF865	ENSG00000261221	0.829807607	4.161391283	15.03770726	0.000105384	0.005320422
ACKR3	ENSG00000144476	0.823345627	3.955434861	15.02497748	0.000106098	0.005342695
CLU	ENSG00000120885	0.603757188	9.148392682	15.00538168	0.000107205	0.005370917
CYP27A1	ENSG00000135929	0.636280503	4.241250822	14.98611357	0.000108305	0.005401699
NSUN5P2	ENSG00000106133	-0.574166818	3.371559661	14.93915748	0.000111034	0.005520513
ZNF792	ENSG00000180884	0.486301482	3.628132208	14.86680186	0.000115376	0.005721879
KIF15	ENSG00000163808	-0.800121205	1.04815312	14.82824998	0.000117758	0.005784484
PNPLA2	ENSG00000177666	0.635729479	5.503177541	14.82975045	0.000117665	0.005784484
MCAM	ENSG00000076706	0.696638049	8.39576181	14.81535168	0.000118566	0.005806796
BTN2A3P	ENSG00000124549	-0.451007164	3.213378507	14.80041011	0.00011951	0.005819191
ABCA3	ENSG00000167972	0.638738258	4.386568286	14.79332109	0.00011996	0.005819191
GSTM3	ENSG00000134202	0.692968365	5.460631845	14.7653017	0.000121755	0.005875073
ANKRD36C	ENSG00000174501	-0.715721116	6.243448725	14.76595388	0.000121713	0.005875073
SHB	ENSG00000107338	0.649243197	3.516658301	14.75563244	0.000122381	0.005887545
BCL9L	ENSG00000186174	0.503996208	7.213149408	14.75206046	0.000122613	0.005887545
ESAM	ENSG00000149564	0.696802505	5.411457964	14.70948257	0.000125414	0.005992715
HLX	ENSG00000136630	0.889662943	1.392427774	14.70299588	0.000125846	0.005998775
TGFBR2	ENSG00000163513	0.476338846	8.342964698	14.66553467	0.000128372	0.006084027
RTL8A	ENSG00000203950	0.549404323	4.27180244	14.65103258	0.000129364	0.006107151
SUN2	ENSG00000100242	0.556547011	7.289179825	14.6152758	0.000131842	0.006194343
GRIA2	ENSG00000120251	-1.506928814	3.780236981	14.60465365	0.000132587	0.006199692
ATP6V0E2	ENSG00000171130	0.71529949	2.700630223	14.60819265	0.000132338	0.006199692
CYFIP2	ENSG00000055163	0.604426841	4.3816485	14.58735344	0.00013381	0.006227217
ZNF117	ENSG00000152926	-0.874886666	5.066901103	14.55203145	0.000136342	0.006330052
LASP1	ENSG00000002834	0.467060826	7.188518168	14.50893946	0.000139496	0.006430897
ZNF83	ENSG00000167766	-0.66776347	6.34468118	14.4900593	0.000140901	0.00645025
NCBP2AS2	ENSG00000270170	0.606895432	2.389534398	14.49480096	0.000140547	0.00645025
CMYA5	ENSG00000164309	-0.928835374	7.604968768	14.48022086	0.000141639	0.006453939
WWC3	ENSG00000047644	0.359755957	6.311694321	14.47432786	0.000142083	0.006459176
SNTA1	ENSG00000101400	0.596599987	3.624590132	14.39795308	0.000147963	0.006649534
FAM50B	ENSG00000145945	0.684540842	2.622090998	14.40634989	0.000147305	0.006649534
CABYR	ENSG00000154040	-0.623111181	1.714758069	14.40440081	0.000147457	0.006649534
LINC02511	ENSG00000248869	1.796601521	-0.003013847	14.40367971	0.000147514	0.006649534
MFNG	ENSG00000100060	0.707284185	3.170313553	14.34236005	0.000152397	0.00677568
DECR1	ENSG00000104325	-0.361678441	5.157833297	14.35122536	0.000151681	0.00677568
TBCC	ENSG00000124659	0.623455304	3.28143852	14.34421293	0.000152247	0.00677568
MAPK7	ENSG00000166484	0.481033417	4.536256531	14.35243936	0.000151583	0.00677568
TIMM23B	ENSG00000204152	-0.589519483	2.267029881	14.34114711	0.000152495	0.00677568
HSD3B7	ENSG00000099377	0.718303567	3.297680218	14.29436982	0.000156332	0.006930473
BAMBI	ENSG00000095739	0.681723575	3.890268566	14.26314998	0.000158946	0.007014714
CD27-AS1	ENSG00000215039	-0.409901571	4.666970577	14.26523264	0.000158771	0.007014714
C12orf75	ENSG00000235162	0.816808528	4.159882284	14.25749108	0.000159425	0.007020062
SIK1B	ENSG00000275993	-1.1875368	3.596440735	14.24574727	0.000160423	0.0070482
ZNF189	ENSG00000136870	-0.729943487	5.601137031	14.22108908	0.000162539	0.007098872
CD320	ENSG00000167775	0.687597398	3.633939802	14.21967766	0.000162661	0.007098872
RAD51-AS1	ENSG00000245849	-0.482508196	3.926371838	14.22253301	0.000162414	0.007098872
GPC4	ENSG00000076716	0.486118939	5.562666324	14.18942967	0.000165296	0.007128343
PLA2G4C	ENSG00000105499	0.616032099	4.919846658	14.19227541	0.000165047	0.007128343
PTTG1IP	ENSG00000183255	0.402721394	7.638761239	14.1869582	0.000165514	0.007128343
SHISA4	ENSG00000198892	0.676728593	2.810868545	14.19656206	0.000164671	0.007128343
MYO5B	ENSG00000167306	-1.651560222	2.789705655	14.16696717	0.000167282	0.007173023
RNH1	ENSG00000023191	0.488044403	6.411241797	14.15670648	0.000168196	0.007180892
CCDC30	ENSG00000186409	-0.561243499	3.887538838	14.15915698	0.000167978	0.007180892
GALNT13	ENSG00000144278	-1.082328491	2.420149089	14.150154	0.000168783	0.007190315
PLEKHA5	ENSG00000052126	-0.511216492	7.145450898	14.14592553	0.000169163	0.007190895
APLNR	ENSG00000134817	1.004033044	3.57429054	14.13146107	0.000170469	0.007215163
EHD2	ENSG00000024422	0.615149457	8.009821901	14.11845438	0.000171651	0.007241498
KIF21A	ENSG00000139116	-0.826379737	5.208367346	14.11651629	0.000171828	0.007241498
CEBPB	ENSG00000172216	0.746375101	5.974832921	14.08908656	0.000174352	0.00730087
NBPF19	ENSG00000271383	-1.011281205	1.185763838	14.09168755	0.000174112	0.00730087
MYO1D	ENSG00000176658	0.453952236	6.481695541	14.06607193	0.000176499	0.007369186
TMEM39B	ENSG00000121775	0.514937163	3.943682157	14.00747362	0.000182085	0.007576221
BTBD2	ENSG00000133243	0.578209085	5.773483351	13.98969196	0.000183816	0.007615939
RGS1	ENSG00000090104	-0.763476715	5.029852655	13.9833644	0.000184435	0.007625525
PIK3CD	ENSG00000171608	0.448005756	4.092891694	13.97634354	0.000185125	0.007637974
RMDN2	ENSG00000115841	-0.605395948	3.303169552	13.9679318	0.000185955	0.007656141
FSCN1	ENSG00000075618	0.698429346	5.238165021	13.95404071	0.000187335	0.007677451
NEFM	ENSG00000104722	-1.431512636	2.239375222	13.9509198	0.000187646	0.007677451
PIK3C2G	ENSG00000139144	-1.042689933	-0.081351454	13.95436369	0.000187302	0.007677451
LARS1	ENSG00000133706	-0.357387707	7.355957683	13.92663945	0.000190085	0.007728953
ARRB1	ENSG00000137486	0.429322864	5.279055669	13.92077647	0.000190679	0.007737079
ARMCX4	ENSG00000196440	-0.407118724	5.826553862	13.91592198	0.000191172	0.007741093
SELP	ENSG00000174175	0.740902608	4.847608212	13.90144466	0.00019265	0.007752992
ZFAND2A	ENSG00000178381	0.581625814	2.704930265	13.90653029	0.00019213	0.007752992
LOC100506207	ENSG00000285219	-0.710791482	2.851967102	13.87455222	0.000195427	0.007848642
PADI2	ENSG00000117115	0.902061528	2.204364687	13.84376869	0.000198654	0.007945771
TSPYL2	ENSG00000184205	-0.522150422	6.441240183	13.80739678	0.000202537	0.008061912
RIOX1	ENSG00000170468	0.504611497	3.438793083	13.76913162	0.000206705	0.008200963
CEP128	ENSG00000100629	-0.571682308	4.050829533	13.74980743	0.000208842	0.008235848
MFAP4	ENSG00000166482	0.625969924	7.528399916	13.75470714	0.000208298	0.008235848
LOC646588	ENSG00000223561	-1.093176541	3.95290759	13.7531067	0.000208476	0.008235848
CD59	ENSG00000085063	0.419152098	8.026553655	13.74517427	0.000209358	0.008239642
CENPK	ENSG00000123219	-0.891854316	0.104672144	13.72500677	0.000211618	0.008280954
FOXS1	ENSG00000179772	0.897036052	1.67770081	13.72938598	0.000211125	0.008280954
RBM6	ENSG00000004534	-0.470527005	7.490962617	13.71901269	0.000212294	0.008288768
DMXL2	ENSG00000104093	-0.48377895	6.27923607	13.71217049	0.000213069	0.008302514
PI16	ENSG00000164530	1.654516012	4.368583113	13.70201145	0.000214225	0.008331016
SORD2P	ENSG00000259479	1.487156469	-0.433412877	13.66586959	0.000218388	0.008450051
LINC00907	ENSG00000267586	-0.884704698	-0.771581167	13.66424674	0.000218577	0.008450051
KIF26A	ENSG00000066735	0.849762932	3.453836306	13.65582029	0.00021956	0.00845477
ZNF682	ENSG00000197124	-0.562617655	2.729884089	13.65746104	0.000219368	0.00845477
CDS2	ENSG00000101290	0.348631881	7.166262617	13.64120877	0.000221275	0.008469033
ARTN	ENSG00000117407	0.833686809	0.54078113	13.63989523	0.00022143	0.008469033
NASP	ENSG00000132780	-0.495990696	6.482929099	13.63798645	0.000221655	0.008469033
GOLGA8A	ENSG00000175265	-0.720249307	6.090258195	13.64382118	0.000220967	0.008469033
ZBTB45	ENSG00000119574	0.726424994	3.651072459	13.63132502	0.000222443	0.008482631
SPEF2	ENSG00000152582	-0.723981165	5.019091354	13.60719143	0.000225321	0.008575724
IRF2BP2	ENSG00000168264	0.435170799	7.881724597	13.60061219	0.000226112	0.008589186
PMP22	ENSG00000109099	0.372131235	7.168276893	13.59300887	0.000227029	0.008607396
CCDC85B	ENSG00000175602	1.057237677	3.688870522	13.54889887	0.000232428	0.008795084
CD9	ENSG00000010278	0.454630697	6.837671192	13.54363037	0.000233081	0.008802846
ARHGAP1	ENSG00000175220	0.561953974	7.617955504	13.53899854	0.000233657	0.00880766
PLEKHF1	ENSG00000166289	0.635562677	3.295162084	13.53407015	0.000234271	0.008813901
SEM1	ENSG00000127922	-0.488174151	4.971638563	13.52350025	0.000235595	0.008846734
NPW	ENSG00000183971	1.336653904	-0.091460593	13.50995962	0.000237301	0.008893793
SOCS1	ENSG00000185338	0.950283503	1.406167739	13.50102481	0.000238433	0.008896149
ZSCAN30	ENSG00000186814	-0.37947104	5.052344815	13.49874957	0.000238722	0.008896149
TSPO	ENSG00000100300	0.695448736	3.842514678	13.48784982	0.000240113	0.008919645
DOC2B	ENSG00000272636	0.70230335	4.705903928	13.4866924	0.000240261	0.008919645
OVOS2	ENSG00000177359	-1.097020188	-0.501008719	13.46966559	0.000242452	0.008967053
GLIS1	ENSG00000174332	0.948465336	0.187897051	13.45725303	0.000244061	0.009009607
AIP	ENSG00000110711	0.533667956	4.834530173	13.44199029	0.000246054	0.009028714
BHMT2	ENSG00000132840	-0.561384329	4.003338965	13.41557774	0.000249543	0.009109258
WBP2NL	ENSG00000183066	-0.612334163	2.237868843	13.39159117	0.000252755	0.009175329
ZNF90	ENSG00000213988	-0.647596695	2.543674979	13.36410575	0.000256486	0.009293602
NDUFC1	ENSG00000109390	0.404201758	3.718314991	13.35543169	0.000257675	0.009312331
NSMCE3	ENSG00000185115	0.497142164	4.148196392	13.35342246	0.000257951	0.009312331
RPL13P5	ENSG00000240370	0.697404395	0.205694594	13.34810259	0.000258684	0.00932165
RPP25	ENSG00000178718	0.782219955	1.696076672	13.32965656	0.000261241	0.009382014
ZDHHC11	ENSG00000188818	-0.930538367	1.504109973	13.32912947	0.000261315	0.009382014
NUAK1	ENSG00000074590	0.54098477	5.580446948	13.31635919	0.000263101	0.009427013
SH2B3	ENSG00000111252	0.426795472	5.511409205	13.31326536	0.000263535	0.009427013
ZNF320	ENSG00000182986	-0.400487492	5.268413223	13.30990167	0.000264008	0.009427013
ADCY9	ENSG00000162104	0.417758034	6.00925068	13.29747465	0.000265764	0.009455319
RAB3IL1	ENSG00000167994	0.614991488	4.80198789	13.30066728	0.000265312	0.009455319
ZNF214	ENSG00000149050	-0.661322022	3.149843397	13.2684488	0.00026991	0.009568179
ADRA2A	ENSG00000150594	0.888886318	4.252682007	13.24140761	0.000273832	0.009627607
SLC25A27	ENSG00000153291	-0.631171047	5.085366573	13.23999944	0.000274038	0.009627607
NSUN6	ENSG00000241058	-0.493601694	4.043998339	13.24027589	0.000273998	0.009627607
LIAS	ENSG00000121897	-0.419466719	3.566627141	13.22396676	0.000276392	0.00969297
BCAM	ENSG00000187244	0.671396305	6.909572595	13.19181545	0.000281174	0.009790751
FNDC4	ENSG00000115226	0.598803558	1.77427566	13.18499695	0.000282199	0.009809047
PLA2G2C	ENSG00000187980	-0.992483198	0.62210171	13.15852608	0.000286214	0.009931017
TCAF2	ENSG00000170379	0.663107949	2.13969017	13.14834225	0.000287774	0.009932493
LINC01137	ENSG00000233621	0.768925948	0.745884422	13.11490379	0.000292956	0.010093614
HRH2	ENSG00000113749	0.720030401	2.471016737	13.10238822	0.00029492	0.010125743
OR52N1	ENSG00000181001	-1.563687227	-0.283921318	13.09005212	0.000296868	0.010174856
NQO2	ENSG00000124588	0.444898245	3.651512647	13.08518477	0.00029764	0.010183556
CRIM1	ENSG00000150938	0.610916647	7.72291034	13.07408019	0.00029941	0.010226291
MPL	ENSG00000117400	0.602293753	1.041420841	13.06730146	0.000300496	0.010245549
PPP1R18	ENSG00000146112	0.50252711	6.349751641	13.05986889	0.000301691	0.010268459
ZNF385A	ENSG00000161642	0.610631923	3.520572159	13.03745784	0.000305322	0.010338317
SNORD113-1	ENSG00000202191	-1.448019443	-0.135940898	13.02759874	0.000306934	0.010344301
FLOT2	ENSG00000132589	0.447459131	5.444177369	13.01737177	0.000308615	0.010378224
RUSC2	ENSG00000198853	0.471500971	6.558322865	12.99537224	0.000312262	0.010447204
MYORG	ENSG00000164976	0.638617125	3.505552404	12.99189395	0.000312842	0.010448829
FAM214B	ENSG00000005238	0.490522085	4.034163068	12.97039316	0.000316456	0.010487888
WDR70	ENSG00000082068	-0.316480167	5.367125043	12.9721386	0.000316161	0.010487888
RBBP8	ENSG00000101773	-0.633133539	5.381913329	12.96961757	0.000316587	0.010487888
ANKRD53	ENSG00000144031	0.819922513	0.91505794	12.96592307	0.000317212	0.010487888
IGFBP7	ENSG00000163453	0.587339857	8.916381764	12.97590473	0.000315525	0.010487888
FBLIM1	ENSG00000162458	0.576721082	6.803318323	12.96018874	0.000318185	0.010502247
RPAIN	ENSG00000129197	-0.441477781	5.019149363	12.95250939	0.000319493	0.010513385
GRIP1	ENSG00000155974	-0.660626057	2.506418551	12.95192203	0.000319593	0.010513385
POLR2C	ENSG00000102978	0.451490418	5.021246154	12.92838373	0.000323637	0.010575092
EFHD2	ENSG00000142634	0.503103595	5.043391802	12.92619409	0.000324016	0.010575092
PRKD2	ENSG00000105287	0.434959087	5.522539723	12.8976889	0.000328988	0.010603203
ACVR1	ENSG00000115170	0.289507103	6.033810958	12.91723281	0.000325571	0.010603203
RNF11	ENSG00000123091	0.468700921	6.456590702	12.90725264	0.000327311	0.010603203
PI4K2A	ENSG00000155252	0.448101551	4.313259075	12.89716955	0.000329079	0.010603203
GPR146	ENSG00000164849	0.745258372	3.262511354	12.90567087	0.000327588	0.010603203
JAGN1	ENSG00000171135	0.486800095	3.817169055	12.89567496	0.000329342	0.010603203
DERA	ENSG00000023697	-0.422992943	4.636624987	12.88653581	0.000330954	0.010637667
RGS9	ENSG00000108370	0.773313691	2.713973109	12.87488295	0.000333022	0.010686618
CPTP	ENSG00000224051	0.740654041	3.50955409	12.86194317	0.000335332	0.010743212
CRAT	ENSG00000095321	0.474776787	5.238500058	12.84119397	0.000339071	0.010792575
KLHL36	ENSG00000135686	0.355835539	5.905260025	12.84973728	0.000337527	0.010792575
MEX3D	ENSG00000181588	0.727674981	4.558208563	12.84705878	0.00033801	0.010792575
LINC00106	ENSG00000236871	-0.690980784	2.500381802	12.8421914	0.00033889	0.010792575
C11orf68	ENSG00000175573	0.536299455	4.776443688	12.82795633	0.000341479	0.010851613
PHF19	ENSG00000119403	0.443519435	4.785919778	12.82073942	0.000342798	0.010860926
SLC48A1	ENSG00000211584	0.514385097	4.569750899	12.82030602	0.000342878	0.010860926
MPHOSPH9	ENSG00000051825	-0.441837899	4.87232667	12.80056349	0.000346515	0.010958466
ANKH	ENSG00000154122	0.396864856	5.780600175	12.78404528	0.000349588	0.01103788
KIAA2013	ENSG00000116685	0.524036717	4.866584247	12.76656905	0.000352869	0.011052637
OLFM1	ENSG00000130558	0.579379192	4.529091338	12.77341973	0.00035158	0.011052637
BMP6	ENSG00000153162	0.68661809	3.4520013	12.77068306	0.000352094	0.011052637
ZNF431	ENSG00000196705	-0.468127452	5.19401422	12.76932556	0.00035235	0.011052637
SCARF2	ENSG00000244486	0.594522158	4.370229718	12.72847177	0.000360131	0.011244208
THBS2	ENSG00000186340	0.597232757	7.87743658	12.72001849	0.000361762	0.011277219
IL18R1	ENSG00000115604	-0.703323641	2.939121177	12.71003248	0.000363699	0.011319631
MDFI	ENSG00000112559	0.93900162	1.293145947	12.70086728	0.000365486	0.01133811
B3GNT7	ENSG00000156966	0.733071365	2.310527552	12.69811258	0.000366025	0.01133811
CEBPD	ENSG00000221869	0.878187809	6.213901408	12.68937533	0.000367739	0.011373273
C12orf57	ENSG00000111678	0.539522939	5.309327389	12.68295285	0.000369004	0.01139446
CFAP70	ENSG00000156042	-0.790050378	2.929229046	12.67990735	0.000369606	0.011395118
ARL2	ENSG00000213465	0.654209689	3.431301619	12.67615252	0.000370349	0.011400127
ZNF213	ENSG00000085644	0.594390189	3.593353708	12.66494375	0.000372576	0.011432836
GRIA3	ENSG00000125675	-0.707854484	2.238621948	12.65874618	0.000373813	0.011435062
RHOB	ENSG00000143878	0.615997479	9.024135815	12.66091959	0.000373379	0.011435062
POLG2	ENSG00000256525	-0.391417121	4.056508231	12.65264799	0.000375034	0.01145458
SLC3A2	ENSG00000168003	0.462252039	6.007166754	12.64897562	0.000375772	0.011459281
RASD2	ENSG00000100302	0.930800961	2.86328865	12.6411432	0.000377349	0.0114865
NOVA2	ENSG00000104967	0.576102355	4.601474958	12.63874353	0.000377834	0.0114865
PTGER4	ENSG00000171522	0.595127958	3.223790902	12.62841554	0.000379927	0.011532284
INE1	ENSG00000224975	-0.615760014	2.400831594	12.62496045	0.00038063	0.011535789
PDLIM1	ENSG00000107438	0.505620343	6.636711969	12.61501789	0.00038266	0.011579441
IRF2BP1	ENSG00000170604	0.694062792	4.523189273	12.60711819	0.000384281	0.011610592
YWHAH	ENSG00000128245	0.485059271	5.807020625	12.57384898	0.000391182	0.011782861
BOC	ENSG00000144857	0.531710788	7.438822376	12.57636976	0.000390655	0.011782861
TIMP2	ENSG00000035862	0.518598211	10.02776172	12.56363433	0.000393326	0.011810258
GID8	ENSG00000101193	0.339523925	5.584712556	12.56092949	0.000393896	0.011810258
DVL1	ENSG00000107404	0.516717549	5.2527386	12.56284661	0.000393492	0.011810258
RTL8B	ENSG00000212747	0.509008909	3.88654534	12.55102011	0.00039599	0.011854953
DNAH2	ENSG00000183914	-0.886459504	1.971128085	12.54613633	0.000397026	0.011866946
SEMA3F	ENSG00000001617	0.716102527	4.535643056	12.528721	0.000400744	0.011892416
VDR	ENSG00000111424	1.021624334	2.051627411	12.52828819	0.000400837	0.011892416
SMIM8	ENSG00000111850	-0.457470534	4.148533742	12.52561016	0.000401412	0.011892416
CRTC3	ENSG00000140577	0.360591196	6.831797385	12.52529123	0.00040148	0.011892416
NOTCH1	ENSG00000148400	0.532152602	6.997787785	12.52601698	0.000401324	0.011892416
RHOBTB2	ENSG00000008853	0.432240852	4.84028302	12.50366516	0.000406154	0.011951451
SH2D3C	ENSG00000095370	0.571831336	4.911384677	12.50995713	0.000404789	0.011951451
MAPK3	ENSG00000102882	0.471289056	5.853833683	12.50353728	0.000406182	0.011951451
CCDC181	ENSG00000117477	-1.087039674	0.784617527	12.50104908	0.000406724	0.011951451
CCDC144B	ENSG00000154874	-1.093844792	4.60635747	12.49920773	0.000407125	0.011951451
GJB2	ENSG00000165474	1.376316574	0.106153031	12.49525267	0.000407987	0.011958904
TECR	ENSG00000099797	0.605367581	4.53125048	12.48468303	0.000410302	0.011990963
HNRNPA1	ENSG00000135486	-0.509518911	8.552214671	12.48726566	0.000409735	0.011990963
FBLN7	ENSG00000144152	0.636201077	3.276768748	12.45699658	0.000416429	0.012124557
PCBP1	ENSG00000169564	0.490988098	7.628854382	12.45566623	0.000416726	0.012124557
FGD5P1	ENSG00000275340	-0.695225315	0.424347896	12.45975429	0.000415815	0.012124557
FAM3A	ENSG00000071889	0.451143737	4.728938733	12.43638436	0.00042105	0.012186242
KAT6B	ENSG00000156650	-0.347037062	7.486277288	12.43707987	0.000420893	0.012186242
NAPEPLD	ENSG00000161048	-0.402084713	4.391922608	12.433655	0.000421666	0.012186242
MARCKS	ENSG00000277443	0.587437496	6.383769557	12.42965968	0.000422569	0.012186242
SLC15A3	ENSG00000110446	0.496435698	4.024760798	12.38802506	0.000432096	0.01234444
ITIH5	ENSG00000123243	0.611497302	6.930836793	12.38647643	0.000432455	0.01234444
SPACA6	ENSG00000182310	-0.454171222	4.14037866	12.39897714	0.000429569	0.01234444
PEAR1	ENSG00000187800	0.447469761	5.4769748	12.38826884	0.00043204	0.01234444
LINC01285	ENSG00000203650	-0.844761113	0.437412242	12.3955391	0.000430361	0.01234444
MIR5690	ENSG00000265527	-1.12627686	1.926034265	12.39062211	0.000431495	0.01234444
ENAM	ENSG00000132464	-0.980380564	-0.395990897	12.37483853	0.000435158	0.012367694
SPTLC3	ENSG00000172296	-0.510164161	3.605943115	12.37983069	0.000433997	0.012367694
EXOC3L4	ENSG00000205436	1.074868415	-0.050739799	12.37640777	0.000434793	0.012367694
RSRP1	ENSG00000117616	-0.430716756	6.207057329	12.36956636	0.000436389	0.012384744
TSPAN14	ENSG00000108219	0.434927197	6.485630232	12.35984872	0.000438666	0.012413496
GALNT15	ENSG00000131386	1.092615812	3.598355259	12.3624809	0.000438048	0.012413496
GRK6	ENSG00000198055	0.450109551	4.443513716	12.33892151	0.000443611	0.012535368
CIC	ENSG00000079432	0.464588516	7.096080663	12.3319317	0.000445275	0.012564315
WFS1	ENSG00000109501	0.525937772	7.023295266	12.32730125	0.000446381	0.012577449
VIM-AS1	ENSG00000229124	0.939548778	3.626590127	12.30693354	0.000451279	0.012679061
ESYT2	ENSG00000117868	0.379896379	7.853463802	12.29610501	0.000453905	0.012680272
MAP1S	ENSG00000130479	0.570320051	4.722851116	12.29834865	0.000453359	0.012680272
LINC02367	ENSG00000260423	-0.867636192	0.713614543	12.29850941	0.00045332	0.012680272
ECE1	ENSG00000117298	0.46517375	7.023707533	12.29037744	0.0004553	0.012683163
TRPC6	ENSG00000137672	-0.572161699	4.279210301	12.29051443	0.000455266	0.012683163
ETV6	ENSG00000139083	0.392264967	5.962075527	12.27681006	0.000458622	0.012739561
HERC2P9	ENSG00000206149	-0.581886277	4.951685792	12.2770323	0.000458567	0.012739561
GLRX5	ENSG00000182512	0.561363974	4.004687987	12.25658972	0.000463618	0.012842023
LCMT1-AS2	ENSG00000260034	-1.792957333	0.139596023	12.24926244	0.000465442	0.012874391
LINC01176	ENSG00000281404	-0.569767363	2.928441634	12.23945077	0.000467896	0.012924064
SNHG5	ENSG00000203875	-0.534964186	4.439987155	12.23550142	0.000468887	0.012933258
CCDC191	ENSG00000163617	-0.599284939	4.148929833	12.22934839	0.000470436	0.012957781
KCNK15	ENSG00000124249	0.851089692	1.721335905	12.19485352	0.000479215	0.013141589
SCAND1	ENSG00000171222	0.775479379	3.603974784	12.19263316	0.000479786	0.013141589
SLC24A2	ENSG00000155886	-1.653980762	4.168492337	12.14914952	0.000491103	0.013414135
AQP1	ENSG00000240583	0.671746318	7.171240162	12.14104788	0.000493241	0.013435161
WIZ	ENSG00000011451	0.482610526	6.11311844	12.13285867	0.000495411	0.013475596
HSD17B4	ENSG00000133835	-0.33905552	6.632734512	12.12120603	0.000498517	0.013541308
LPAL2	ENSG00000213071	-0.768858621	0.545695216	12.11568175	0.000499996	0.013562725
UPF3B	ENSG00000125351	-0.612468451	3.815976965	12.1127563	0.000500781	0.013565282
MIR10B	ENSG00000207744	-0.745807939	0.757167683	12.0886143	0.000507307	0.013704257
SELENON	ENSG00000162430	0.502649026	6.909745659	12.08107148	0.000509363	0.013740911
TCTE1	ENSG00000146221	1.055610417	-0.425421706	12.0753495	0.000510929	0.013758386
CD24	ENSG00000272398	-1.452014627	5.008503592	12.07358711	0.000511412	0.013758386
ZNF768	ENSG00000169957	0.525065488	4.445238186	12.06668493	0.000513309	0.013771687
PPM1E	ENSG00000175175	-0.745806566	0.433899215	12.06821126	0.000512889	0.013771687
SPATA18	ENSG00000163071	-0.634055952	2.412358104	12.05786094	0.000515744	0.01381815
ZNF853	ENSG00000236609	0.508514855	4.345556214	12.04494746	0.00051933	0.013895248
ZNF720	ENSG00000197302	-0.57033566	4.686931836	12.02240574	0.000525648	0.01398808
KCNIP4-IT1	ENSG00000280650	-1.361418453	4.929620057	12.0233874	0.000525371	0.01398808
HSPA1B	ENSG00000204388	0.731617344	5.13297679	12.01664864	0.000527274	0.014012367
PKN1	ENSG00000123143	0.52681574	6.43696099	12.00820253	0.000529669	0.01405699
SAFB2	ENSG00000130254	-0.385084493	6.316538471	12.00306364	0.000531132	0.014076781
ETV5	ENSG00000244405	0.52566042	4.44348833	11.97996472	0.000537756	0.014181944
FSIP2	ENSG00000188738	-1.299078804	2.694451003	11.96920396	0.00054087	0.014238813
ALDOC	ENSG00000109107	0.60767939	3.009256876	11.94883073	0.000546817	0.014354456
SIRPA	ENSG00000198053	0.498143868	5.282775917	11.94665438	0.000547456	0.014354456
PIN4	ENSG00000102309	-0.477906042	3.064194703	11.93736384	0.000550193	0.01440698
BICRA	ENSG00000063169	0.452986778	5.18783415	11.91986105	0.000555386	0.014485033
ZNF91	ENSG00000167232	-0.593501259	6.538883935	11.92238343	0.000554635	0.014485033
DBP	ENSG00000105516	0.80310518	3.561621307	11.91622048	0.000556473	0.014494121
IGFBP7-AS1	ENSG00000245067	1.157792646	2.497001317	11.90193822	0.000560756	0.014563725
DHRS4	ENSG00000157326	-0.530986924	2.520323662	11.87924106	0.000567631	0.014701601
SPSB1	ENSG00000171621	0.585963429	6.517639219	11.87743476	0.000568181	0.014701601
MCM8	ENSG00000125885	-0.575376105	2.030159884	11.8703586	0.000570344	0.014736214
C1orf115	ENSG00000162817	0.557268639	4.558470304	11.85845844	0.000574	0.014793692
LRP3	ENSG00000130881	0.626532195	4.502591613	11.83537534	0.00058116	0.014958301
CSF1	ENSG00000184371	0.556577613	5.395358505	11.83297149	0.000581911	0.014958301
FXYD5	ENSG00000089327	0.520028609	4.656619484	11.82239333	0.000585226	0.015004244
DMGDH	ENSG00000132837	-0.518464459	2.919153203	11.81592461	0.000587263	0.015028468
ZNF404	ENSG00000176222	-0.934178021	1.532361674	11.81453466	0.000587701	0.015028468
CKLF	ENSG00000217555	-0.782010275	0.215392448	11.81157287	0.000588637	0.01503282
NDUFA4L2	ENSG00000185633	0.763166089	2.939520874	11.79152984	0.000595008	0.0151758
PDGFRB	ENSG00000113721	0.407056141	8.552740857	11.78901875	0.000595811	0.015176574
GAMT	ENSG00000130005	0.718639257	1.898241902	11.77839087	0.000599223	0.015223975
COPRS	ENSG00000172301	0.434440364	3.90098565	11.78074269	0.000598466	0.015223975
CD74	ENSG00000019582	0.55773815	8.743584922	11.76551429	0.000603382	0.015250735
PDGFB	ENSG00000100311	0.503006338	4.550780289	11.76791195	0.000602605	0.015250735
TMEM204	ENSG00000131634	0.635338992	4.909215731	11.7676888	0.000602678	0.015250735
IL17D	ENSG00000172458	0.743326166	0.985070878	11.77119019	0.000601545	0.015250735
TRIM47	ENSG00000132481	0.613950432	4.866219343	11.74856334	0.000608902	0.015370476
SRC	ENSG00000197122	0.412318848	6.166725892	11.74523411	0.000609992	0.015378228
VAMP3	ENSG00000049245	0.344836158	6.439995495	11.7398644	0.000611755	0.015402888
LUC7L3	ENSG00000108848	-0.68113644	7.678373095	11.73665977	0.000612809	0.015409677
GIPC3	ENSG00000179855	0.629816938	3.15023486	11.73311392	0.000613978	0.015419321
COL8A1	ENSG00000144810	0.97673843	4.035293456	11.71469856	0.000620084	0.015532935
IRAK1BP1	ENSG00000146243	-0.480849579	3.791127599	11.70599655	0.00062299	0.015585863
ZNF322	ENSG00000181315	-0.529991513	3.467761552	11.69966092	0.000625115	0.015619124
FGFR1	ENSG00000077782	0.462239594	7.881413105	11.69469035	0.000626787	0.015631068
ZNF514	ENSG00000144026	-0.395717063	5.303939167	11.6935036	0.000627187	0.015631068
RGPD8	ENSG00000169629	-0.844281987	2.490164487	11.6901348	0.000628323	0.015631068
ATP13A4	ENSG00000127249	-0.95246943	0.223142468	11.66689321	0.000636222	0.015796153
ADIRF	ENSG00000148671	0.657402692	5.737515099	11.65729589	0.000639512	0.015857806
FASTKD1	ENSG00000138399	-0.519173568	3.8425361	11.64442963	0.000643951	0.015907609
GOLGA6L10	ENSG00000278662	-0.878099598	0.414799722	11.64153892	0.000644952	0.015912333
CORO2A	ENSG00000106789	0.767805794	2.649457047	11.63440926	0.000647429	0.015933894
ZNF737	ENSG00000237440	-0.52309055	4.525499632	11.63435234	0.000647449	0.015933894
PTPRJ	ENSG00000149177	0.402333598	4.979028901	11.6237543	0.000651148	0.015968512
IFNGR2	ENSG00000159128	0.411474021	5.133856057	11.62199386	0.000651765	0.015968512
SNORA14B	ENSG00000207181	1.702538911	0.792889918	11.62101552	0.000652108	0.015968512
PSTK	ENSG00000179988	-0.500502203	2.006505028	11.61844968	0.000653008	0.015970642
ZNF226	ENSG00000167380	-0.49452761	4.7230088	11.60882455	0.000656396	0.016013622
C15orf61	ENSG00000189227	0.596744634	1.870373029	11.6023997	0.000658668	0.016049102
LOC107985911	ENSG00000283196	-0.623601763	1.442532415	11.59301881	0.000661999	0.016110274
NIPAL4	ENSG00000172548	1.023765258	0.235978629	11.57477834	0.000668524	0.016198483
RAB11B	ENSG00000185236	0.498567706	6.100051977	11.57211068	0.000669484	0.016198483
PCGF2	ENSG00000277258	0.448745432	5.448838081	11.5713789	0.000669747	0.016198483
KCNJ12	ENSG00000184185	0.760789614	1.049141533	11.55801628	0.000674578	0.016235336
GNAI2	ENSG00000114353	0.442268525	7.676585304	11.55405497	0.000676017	0.01623581
STAT5A	ENSG00000126561	0.425167376	5.253124589	11.54960791	0.000677635	0.01623581
DEGS1	ENSG00000143753	0.394125651	5.68473365	11.54978111	0.000677572	0.01623581
ARL17A	ENSG00000185829	-0.818316594	2.659097691	11.54791815	0.000678252	0.01623581
PLXND1	ENSG00000004399	0.446963463	7.698788976	11.5392204	0.000681432	0.01628059
VWA1	ENSG00000179403	0.680041317	5.74643058	11.53341119	0.000683565	0.016311698
PCDHGC3	ENSG00000240184	0.438880929	5.965892976	11.52823895	0.000685469	0.01631749
ESPNL	ENSG00000144488	1.206817774	0.929805049	11.52354152	0.000687203	0.016334485
TUBB6	ENSG00000176014	0.513804642	6.992631224	11.51711205	0.000689584	0.016355975
SCAF1	ENSG00000126461	0.49625944	6.104160044	11.51210914	0.000691443	0.016380271
MPP6	ENSG00000105926	-0.470876566	4.566572484	11.48367735	0.000702101	0.016490258
SYNGR2	ENSG00000108639	0.552470304	4.745041615	11.49484522	0.000697895	0.016490258
KRT18	ENSG00000111057	0.996849728	2.631384898	11.4836164	0.000702124	0.016490258
DPYSL4	ENSG00000151640	1.187291473	2.418115011	11.48993932	0.000699739	0.016490258
LINC00994	ENSG00000189196	-1.0475259	-0.58784142	11.4848855	0.000701644	0.016490258
ZNF823	ENSG00000197933	-0.458302803	3.134361239	11.48280299	0.000702431	0.016490258
ZNF469	ENSG00000225614	0.611547788	5.704881695	11.48181957	0.000702803	0.016490258
CENPJ	ENSG00000151849	-0.521582857	4.417249715	11.47704327	0.000704611	0.016512963
ATP9A	ENSG00000054793	0.374121449	6.830076491	11.46644949	0.000708639	0.016587567
EPN1	ENSG00000063245	0.391700149	6.151689448	11.46223394	0.000710249	0.016605445
ZBTB4	ENSG00000174282	0.407903388	7.844248259	11.45601648	0.000712629	0.016621521
HLA-B	ENSG00000234745	0.50725255	8.695062823	11.45786323	0.000711921	0.016621521
MIR1299	ENSG00000275377	-0.730229834	-0.648088057	11.4347826	0.000720819	0.016792605
STK33	ENSG00000130413	-0.420580204	4.870393957	11.41741677	0.000727588	0.016853836
EMP3	ENSG00000142227	0.570008602	5.387666882	11.41703272	0.000727738	0.016853836
KLF13	ENSG00000169926	0.466565244	6.304815437	11.41824636	0.000727263	0.016853836
GPER1	ENSG00000164850	0.754227892	2.291006149	11.39265982	0.000737349	0.017016208
FBRSL1	ENSG00000112787	0.405823916	5.699901902	11.38809111	0.000739164	0.017038089
BVES-AS1	ENSG00000203808	-0.626156927	1.983812441	11.38308608	0.000741159	0.01706403
CHERP	ENSG00000085872	0.447275522	5.481294926	11.36952365	0.00074659	0.017154222
GNS	ENSG00000135677	0.353622693	7.789449376	11.35686429	0.000751696	0.017225862
TGFB1	ENSG00000105329	0.58811787	5.961145716	11.35191013	0.000753704	0.017231659
MTERF2	ENSG00000120832	-0.449607777	4.003625935	11.35244536	0.000753487	0.017231659
TNFRSF1B	ENSG00000028137	0.459172648	4.886557	11.33427951	0.000760893	0.017355618
VAT1	ENSG00000108828	0.53763459	7.407015303	11.33503677	0.000760583	0.017355618
PRRG3	ENSG00000130032	0.679694996	3.039932347	11.32569658	0.000764418	0.017415794
DHRS3	ENSG00000162496	0.543632254	5.509567096	11.32057253	0.000766531	0.017443682
ZNF37BP	ENSG00000234420	-0.600462624	5.969517935	11.31534113	0.000768693	0.01747265
AKIRIN2	ENSG00000135334	0.395257971	4.735828443	11.27893969	0.000783913	0.017695713
FLNC-AS1	ENSG00000242902	1.615126343	-0.124129449	11.27929324	0.000783764	0.017695713
ATP6AP1	ENSG00000071553	0.496478861	5.651168275	11.27007311	0.000787666	0.017699059
CNGA3	ENSG00000144191	1.34723892	-0.111866234	11.27377568	0.000786097	0.017699059
FUT1	ENSG00000174951	0.746950691	1.854300375	11.2705568	0.000787461	0.017699059
ATP1A2	ENSG00000018625	0.784733099	4.48659564	11.26072757	0.000791642	0.017752314
GRK2	ENSG00000173020	0.374705371	5.714160078	11.2602531	0.000791844	0.017752314
CTDNEP1	ENSG00000175826	0.468055904	5.1385931	11.25532582	0.000793949	0.017779203
PHF23	ENSG00000040633	0.484244631	4.366168985	11.25286471	0.000795002	0.017782516
C12orf60	ENSG00000182993	0.81221202	0.739464206	11.2423027	0.000799539	0.017843348
ABHD14A	ENSG00000248487	0.685739271	1.023824385	11.24397011	0.000798821	0.017843348
RAPGEF1	ENSG00000107263	0.3703086	6.908176128	11.21286455	0.000812322	0.017921512
LIN7A	ENSG00000111052	-0.654321518	4.5030461	11.22363098	0.000807623	0.017921512
ZBTB47	ENSG00000114853	0.433654885	6.156521478	11.2276958	0.000805856	0.017921512
DAAM2	ENSG00000146122	0.451572689	6.196464086	11.21869869	0.000809773	0.017921512
SHISA5	ENSG00000164054	0.44946178	6.283731429	11.22036271	0.000809047	0.017921512
HCG25	ENSG00000232940	-0.586052201	1.783168936	11.21258508	0.000812445	0.017921512
SNORD3B-2	ENSG00000262074	-1.275291366	2.230208296	11.19488143	0.000820233	0.018058914
MAGOHB	ENSG00000111196	-0.440784337	3.743972562	11.17832171	0.000827586	0.018171847
DGAT1	ENSG00000185000	0.46648589	3.940792244	11.17708445	0.000828138	0.018171847
DNAJB1	ENSG00000132002	0.530151461	5.995348287	11.14558047	0.000842321	0.018380383
PELI3	ENSG00000174516	0.469709922	4.166981048	11.13303013	0.000848039	0.018484624
TNFRSF1A	ENSG00000067182	0.440736508	6.916543284	11.12746669	0.000850587	0.018499962
SLC35F1	ENSG00000196376	0.821825773	2.5134025	11.12737888	0.000850627	0.018499962
WASHC1	ENSG00000181404	-0.682937833	2.481619655	11.12091577	0.000853596	0.018503066
ZNF726	ENSG00000213967	-0.622544894	0.531698887	11.12200566	0.000853095	0.018503066
LOC100507291	ENSG00000248932	-0.413152855	3.914057087	11.11499321	0.000856326	0.018541779
ST6GAL1	ENSG00000073849	0.4777524	6.343845618	11.11018837	0.000858548	0.018548975
ADIPOR1	ENSG00000159346	0.414756643	5.548268672	11.11173264	0.000857833	0.018548975
MGAT1	ENSG00000131446	0.432084136	6.496266544	11.10172265	0.000862476	0.018613363
RASA3	ENSG00000185989	0.369520209	5.595370221	11.09417267	0.000865994	0.01866688
ERV3-1	ENSG00000213462	-0.400897386	4.697200381	11.09232688	0.000866856	0.01866688
CPS1	ENSG00000021826	-0.522420379	3.333365515	11.08733319	0.000869194	0.018676258
RHOC	ENSG00000155366	0.489803938	5.84038312	11.08855758	0.00086862	0.018676258
ECHDC2	ENSG00000121310	-0.397506835	6.793125508	11.08435686	0.00087059	0.018685813
NAA38	ENSG00000183011	0.518828079	3.678539312	11.08060213	0.000872355	0.018695584
MIR1296	ENSG00000221063	-0.844986432	0.586250456	11.07933876	0.000872949	0.018695584
ISYNA1	ENSG00000105655	0.56792505	4.816929281	11.06966344	0.000877516	0.018739364
NBPF20	ENSG00000162825	-0.581395502	2.221004568	11.07037731	0.000877178	0.018739364
SHTN1	ENSG00000187164	-0.568674755	4.481603189	11.06657648	0.000878978	0.018739364
PON3	ENSG00000105852	-0.932782113	1.570012407	11.05711685	0.000883474	0.018797995
CRKL	ENSG00000099942	0.345941768	6.508003521	11.04542446	0.000889063	0.018896447
PITHD1	ENSG00000057757	0.310695389	4.776879406	11.03648321	0.000893362	0.018967277
SPATA7	ENSG00000042317	-0.44118512	4.180062234	11.03273669	0.000895169	0.018985123
RELA	ENSG00000173039	0.448689982	6.265116338	11.01614516	0.000903217	0.019135146
ZNF687	ENSG00000143373	0.438283731	4.985263317	11.01176765	0.000905353	0.019159721
ZNF358	ENSG00000198816	0.695764542	4.411043179	11.00778104	0.000907302	0.019180305
FPGT-TNNI3K	ENSG00000259030	-0.78996103	2.30977151	11.00526722	0.000908533	0.019185684
NOS3	ENSG00000164867	0.687888347	5.133145825	10.99190525	0.000915107	0.019284714
LRRN4CL	ENSG00000177363	0.548346611	4.768610786	10.99174344	0.000915187	0.019284714
GAS6	ENSG00000183087	0.520035566	7.633876019	10.96111881	0.000930436	0.019543141
ACOT7	ENSG00000097021	0.538894842	3.300025249	10.95604229	0.000932989	0.019575819
GATA6	ENSG00000141448	0.574342954	5.55382985	10.9531231	0.00093446	0.019585759
ANG	ENSG00000214274	0.607297813	1.769400643	10.94755505	0.000937272	0.01962376
MPG	ENSG00000103152	0.527099065	3.974780883	10.93128886	0.000945537	0.019724662
PTPN9	ENSG00000169410	0.310301977	5.620027606	10.93257828	0.000944879	0.019724662
WBP1L	ENSG00000166272	0.41712105	6.493113929	10.92185565	0.000950364	0.01977139
GIT1	ENSG00000108262	0.424588345	5.328359174	10.90625412	0.000958401	0.019821511
SH3BGRL3	ENSG00000142669	0.551901277	5.282464103	10.90337898	0.00095989	0.019821511
TAGLN2	ENSG00000158710	0.48302332	6.85043793	10.90629073	0.000958382	0.019821511
GPR157	ENSG00000180758	0.502330424	3.031359276	10.91159496	0.000955642	0.019821511
DEXI	ENSG00000182108	0.418764115	4.138580576	10.90543267	0.000958826	0.019821511
ZNF730	ENSG00000183850	-0.709885425	0.524730985	10.90189686	0.000960658	0.019821511
ZNF700	ENSG00000196757	-0.62424911	3.888039903	10.90153278	0.000960847	0.019821511
PPP3CB-AS1	ENSG00000221817	-0.502989696	2.603793062	10.9035537	0.000959799	0.019821511
DHFR	ENSG00000228716	-0.581913569	2.672880218	10.89485858	0.000964316	0.019858583
SCARF1	ENSG00000074660	0.453137864	4.296353617	10.88876745	0.000967492	0.019895888
CSMD2	ENSG00000121904	0.941428032	0.947800762	10.85563164	0.000984958	0.020191631
CLEC4F	ENSG00000152672	-0.873392072	2.185759828	10.85301038	0.000986353	0.020199148
PSMC1	ENSG00000100764	-0.457052061	4.832332052	10.84408527	0.000991118	0.020233443
ARHGEF15	ENSG00000198844	0.605201896	5.000003917	10.82043033	0.001003862	0.020429883
MAN1B1-DT	ENSG00000268996	0.808574487	0.444332439	10.81361171	0.001007565	0.020484036
DKK3	ENSG00000050165	0.504113975	6.994484973	10.78254253	0.001024618	0.020774502
FIBP	ENSG00000172500	0.476662817	4.241627546	10.78363691	0.001024013	0.020774502
GMEB2	ENSG00000101216	0.372186616	4.20506254	10.76793956	0.001032734	0.020823271
NAA35	ENSG00000135040	-0.409900097	5.657515677	10.77309414	0.001029862	0.020823271
NCEH1	ENSG00000144959	0.542706638	3.451809708	10.77021369	0.001031466	0.020823271
WSCD1	ENSG00000179314	0.761136798	2.043018286	10.77106807	0.00103099	0.020823271
ENO2	ENSG00000111674	0.45686057	4.95971757	10.74729064	0.001044321	0.020992241
MS4A2	ENSG00000149534	-0.754262586	3.780123991	10.74817161	0.001043824	0.020992241
ZSWIM4	ENSG00000132003	0.571799202	3.779346209	10.73799983	0.001049577	0.021076325
CCDC71L	ENSG00000253276	0.588088181	4.453460074	10.73463954	0.001051485	0.021093065
CBWD5	ENSG00000147996	-0.745299435	2.818651344	10.72688419	0.001055901	0.02113847
KIAA0895L	ENSG00000196123	-0.511218842	5.389002654	10.72693209	0.001055874	0.02113847
FAM117A	ENSG00000121104	0.498412425	4.758126661	10.71635685	0.001061926	0.021215825
RAMP2	ENSG00000131477	0.620259944	4.647674148	10.70598502	0.001067895	0.021313408
ZNF662	ENSG00000182983	-0.375565876	4.977479901	10.69533167	0.001074062	0.021414728
KCTD2	ENSG00000180901	0.395846549	4.897761473	10.69090219	0.001076637	0.021444292
REPS2	ENSG00000169891	-0.540821883	5.444629514	10.67485337	0.001086018	0.021543744
ZNF454	ENSG00000178187	-0.405279903	2.892729764	10.67500366	0.00108593	0.021543744
MAF1	ENSG00000179632	0.548783772	5.855971424	10.67737663	0.001084538	0.021543744
MARCHF2	ENSG00000099785	0.524309623	4.414770717	10.66666298	0.001090837	0.02159572
PPP1R13L	ENSG00000104881	0.43165587	3.814976163	10.65767195	0.001096153	0.021657288
ZNF264	ENSG00000083844	0.295290746	6.558456474	10.65298819	0.001098932	0.02169038
NFATC2	ENSG00000101096	0.504129335	5.313755092	10.64441429	0.001104038	0.021735734
TIGD5	ENSG00000179886	0.506676336	3.075705767	10.63050098	0.001112376	0.021845947
TUT1	ENSG00000255508	0.699493426	-0.704439067	10.61559168	0.001121381	0.021956924
WDR27	ENSG00000184465	-0.387317559	5.83582095	10.61169233	0.001123748	0.021959488
NAA60	ENSG00000122390	0.363437116	5.07586778	10.60166466	0.001129859	0.022056957
RNASE1	ENSG00000129538	0.631431096	5.82570999	10.59226588	0.001135617	0.022081569
ZNF587	ENSG00000198466	-0.304229734	5.903232213	10.59666926	0.001132916	0.022081569
CYB5R3	ENSG00000100243	0.512580758	7.633149985	10.59010433	0.001136946	0.022085534
TLE5	ENSG00000104964	0.459952761	7.908927115	10.5705616	0.001149028	0.022232279
SPTB	ENSG00000070182	0.609199574	2.841441735	10.56345507	0.001153454	0.022284037
REXO1	ENSG00000079313	0.44350904	5.300882015	10.5626243	0.001153972	0.022284037
ELAVL1	ENSG00000066044	0.330778411	6.001078731	10.54073502	0.00116772	0.022438909
PON2	ENSG00000105854	-0.407881996	5.513028848	10.53758328	0.001169713	0.022438909
MAP7D1	ENSG00000116871	0.481065912	6.538777249	10.53714451	0.00116999	0.022438909
R3HDM4	ENSG00000198858	0.48013445	4.588330096	10.53816014	0.001169348	0.022438909
LOC93463	ENSG00000124835	-0.695336289	0.960127667	10.53051604	0.001174194	0.022475634
TMEM9B	ENSG00000175348	0.385818951	3.79460582	10.52820233	0.001175665	0.022481877
ZER1	ENSG00000160445	0.414932468	6.063151741	10.52045983	0.001180601	0.022554303
HDAC8	ENSG00000147099	-0.445156527	5.619774575	10.51810433	0.001182107	0.022561124
PLEKHO2	ENSG00000241839	0.522326363	5.302966062	10.50680267	0.001189359	0.022655496
ACKR4	ENSG00000129048	1.24129666	1.277410399	10.49858119	0.001194662	0.022734472
CHCHD10	ENSG00000250479	0.730304977	2.885091833	10.49579978	0.001196462	0.02274668
NGEF	ENSG00000066248	0.714965096	3.112263129	10.49241914	0.001198653	0.022749199
ALG13	ENSG00000101901	-0.388207377	6.361152408	10.49202133	0.001198911	0.022749199
ACER2	ENSG00000177076	0.518496893	2.000327103	10.48999291	0.001200228	0.022752205
CLDN11	ENSG00000013297	1.212689324	2.680922647	10.47798136	0.001208057	0.022878522
GPC6	ENSG00000183098	0.671650242	4.220319536	10.47250965	0.00121164	0.022924277
CYP4V2	ENSG00000145476	-0.410025755	5.032223851	10.46843725	0.001214314	0.022946216
ZNF528	ENSG00000167555	-0.329871836	5.307394	10.46718645	0.001215136	0.022946216
AMFR	ENSG00000159461	0.348651728	6.813665863	10.45964426	0.001220108	0.023017959
STRADB	ENSG00000082146	-0.487734525	4.005687457	10.45727615	0.001221673	0.023025368
SUSD2	ENSG00000099994	0.726842038	3.598925643	10.43826	0.001234315	0.02313779
BCL7B	ENSG00000106635	0.446977211	4.744381118	10.43802663	0.001234471	0.02313779
TMCC2	ENSG00000133069	0.639212986	1.734137876	10.43642528	0.001235542	0.02313779
ZNF787	ENSG00000142409	0.496027937	4.117181798	10.42888313	0.001240597	0.02313779
PTPRR	ENSG00000153233	-0.916297089	2.697531532	10.42905227	0.001240484	0.02313779
MRGPRF	ENSG00000172935	0.692847222	7.029953938	10.44137897	0.001232232	0.02313779
DNLZ	ENSG00000213221	0.890491862	-0.429286601	10.4415752	0.001232101	0.02313779
STAG3L5P	ENSG00000242294	-0.551315821	3.7347481	10.43147344	0.001238859	0.02313779
TNK1	ENSG00000174292	0.711780832	1.503936481	10.42359946	0.001244152	0.02316009
IP6K1	ENSG00000176095	0.386562841	5.930378737	10.42485523	0.001243306	0.02316009
PEPD	ENSG00000124299	0.443132684	5.262995243	10.40348779	0.001257775	0.023369392
RNF41	ENSG00000181852	0.369496538	5.462848803	10.393865	0.001264347	0.023469291
KLHL26	ENSG00000167487	0.470845519	3.229020476	10.377456	0.001275633	0.023600709
STING1	ENSG00000184584	0.374179356	5.640339066	10.37870314	0.001274772	0.023600709
FADS3	ENSG00000221968	0.517470919	4.536157222	10.37658747	0.001276234	0.023600709
EFHC2	ENSG00000183690	-0.56622106	3.155643548	10.37060075	0.001280379	0.023655088
FLYWCH1	ENSG00000059122	0.428200444	5.717803178	10.3604812	0.001287416	0.023762755
PDE2A	ENSG00000186642	0.626334754	5.81545724	10.35616296	0.001290431	0.023796041
LRWD1	ENSG00000161036	0.481705627	3.108086803	10.34411956	0.001298878	0.023917357
PLEC	ENSG00000178209	0.530217208	9.574017596	10.34331265	0.001299446	0.023917357
RNF130	ENSG00000113269	0.308285637	5.978316704	10.33820145	0.001303049	0.02396122
ATN1	ENSG00000111676	0.470969309	8.204792758	10.33122245	0.001307985	0.02400811
ZNF891	ENSG00000214029	-0.394581726	5.431108957	10.33113978	0.001308044	0.02400811
RFLNA	ENSG00000178882	0.883797271	-0.15924531	10.31588788	0.001318898	0.024072345
H1-10	ENSG00000184897	0.583334612	5.904067471	10.31658295	0.001318402	0.024072345
OR2AG2	ENSG00000188124	-0.727657528	-0.473805383	10.31747296	0.001317766	0.024072345
PABPN1	ENSG00000100836	-0.436611444	4.607716229	10.3132609	0.001320777	0.024084252
DCHS1	ENSG00000166341	0.470247069	8.262857606	10.31145248	0.001322072	0.024085501
XAF1	ENSG00000132530	-0.594052915	6.261928518	10.30104407	0.00132955	0.024110525
PPP1R3D	ENSG00000132825	0.397509015	3.713994683	10.29759182	0.001332039	0.024110525
PDCD4	ENSG00000150593	-0.519561732	7.214641378	10.29869988	0.00133124	0.024110525
ZNF764	ENSG00000169951	0.410956808	3.369782436	10.30124819	0.001329403	0.024110525
BDNF	ENSG00000176697	1.773067036	0.171892606	10.30271692	0.001328345	0.024110525
IER5L	ENSG00000188483	0.888223068	3.228476525	10.30473529	0.001326893	0.024110525
PIH1D2	ENSG00000150773	-0.61870743	0.74797639	10.29399686	0.001334637	0.024135298
ADAM15	ENSG00000143537	0.480434484	6.271974654	10.28927673	0.001338055	0.02416252
MIF	ENSG00000240972	0.828043253	2.161827188	10.28852171	0.001338603	0.02416252
MARVELD1	ENSG00000155254	0.47658862	6.364456922	10.28465225	0.001341413	0.024168816
RPAP2	ENSG00000122484	-0.490863391	5.668664808	10.28280182	0.001342759	0.024170891
ZNF397	ENSG00000186812	-0.396411843	5.760037557	10.27687504	0.001347079	0.024226452
ITM2A	ENSG00000078596	0.415549056	4.896245567	10.2670795	0.00135425	0.024310893
AGAP5	ENSG00000172650	-0.624471339	-0.495634697	10.26835236	0.001353316	0.024310893
LOC107984016	ENSG00000287385	-0.822089838	0.272125057	10.25138881	0.001365817	0.024473802
GNA12	ENSG00000146535	0.350173704	6.530391974	10.24413787	0.001371197	0.02452787
KIRREL1	ENSG00000183853	0.37408923	7.206531479	10.24395486	0.001371333	0.02452787
HCFC1R1	ENSG00000103145	0.615926831	4.851339469	10.24222957	0.001372616	0.024528482
CAV2	ENSG00000105971	0.540336459	5.712378226	10.23946106	0.001374677	0.024542991
ATP13A2	ENSG00000159363	0.440284046	4.015331936	10.23296267	0.001379529	0.024607239
LTBP3	ENSG00000168056	0.424573179	8.028431583	10.22404698	0.001386214	0.024659282
DNAJC30	ENSG00000176410	0.48728445	3.754995	10.22478532	0.001385659	0.024659282
HHEX	ENSG00000152804	0.712661366	2.08582592	10.21673812	0.001391718	0.024718554
ODF3B	ENSG00000177989	0.731045694	2.098926034	10.2162809	0.001392063	0.024718554
NTN4	ENSG00000074527	0.452122873	4.524018342	10.20838444	0.001398036	0.024757464
ZNF266	ENSG00000174652	-0.379146926	5.596733285	10.21149337	0.001395681	0.024757464
ZNF780B	ENSG00000128000	-0.550356402	5.428641233	10.20184989	0.001402998	0.024757873
ABO	ENSG00000175164	-0.588609766	3.392674397	10.20378248	0.001401529	0.024757873
HLA-A	ENSG00000206503	0.458647337	8.38914207	10.20171425	0.001403102	0.024757873
ADO	ENSG00000181915	0.355963439	4.59549538	10.19688492	0.001406781	0.024800512
KITLG	ENSG00000049130	-0.608631454	5.971629417	10.18691637	0.001414406	0.024845732
CBX4	ENSG00000141582	0.564096637	3.105603716	10.19009912	0.001411967	0.024845732
PPP1R14A	ENSG00000167641	0.670951805	5.532769129	10.18693702	0.001414391	0.024845732
ENTPD1-AS1	ENSG00000226688	-0.390713663	4.90356678	10.19087978	0.00141137	0.024845732
INTS6	ENSG00000102786	-0.406910237	6.512928201	10.18147697	0.001418585	0.024896865
WBP2	ENSG00000132471	0.410249366	6.150404965	10.16806813	0.001428939	0.024989259
PNRC1	ENSG00000146278	0.495773258	7.853629374	10.16814806	0.001428877	0.024989259
PABPC1L	ENSG00000101104	-0.49729712	3.231388579	10.16487138	0.001431419	0.025010354
SGPP1	ENSG00000126821	0.431894324	4.026240462	10.1530608	0.001440619	0.025126383
XRCC2	ENSG00000196584	-0.739974212	0.678097084	10.15415562	0.001439763	0.025126383
DPYSL2	ENSG00000092964	0.372909626	7.80121874	10.14471633	0.001447154	0.025195624
PCIF1	ENSG00000100982	0.434935714	5.726098572	10.14611294	0.001446058	0.025195624
CKMT2-AS1	ENSG00000247572	-0.382001149	4.11844477	10.13893428	0.001451701	0.025252391
FANK1	ENSG00000203780	-0.510299306	1.840885136	10.13506461	0.001454751	0.025260711
SSH1	ENSG00000084112	0.295806718	6.684464653	10.1301699	0.00145862	0.025305504
FGF9	ENSG00000102678	1.077608514	0.815404632	10.12724985	0.001460932	0.025321228
ADM5	ENSG00000224420	0.773954536	0.869687383	10.12090172	0.001465973	0.025321228
ARHGAP26-IT1	ENSG00000230789	-0.742901462	0.349787136	10.1210313	0.00146587	0.025321228
PABPC4L	ENSG00000254535	-0.473763488	3.375678877	10.124878	0.001462813	0.025321228
ZNF672	ENSG00000171161	0.423920436	4.0738349	10.11507032	0.001470618	0.025374743
NRARP	ENSG00000198435	0.733658968	2.840792915	10.11377151	0.001471655	0.025374743
ESYT3	ENSG00000158220	-0.729645361	3.360319305	10.10703793	0.001477042	0.025445282
RGS3	ENSG00000138835	0.468849163	5.057277129	10.10322824	0.001480098	0.02547559
RAB43	ENSG00000172780	0.642728651	0.677837996	10.10159869	0.001481408	0.025475799
GPR173	ENSG00000184194	-0.469159494	3.410897164	10.09752796	0.001484684	0.025509798
CST3	ENSG00000101439	0.577052364	7.455952279	10.09045198	0.001490395	0.02554202
PPDPF	ENSG00000125534	0.673825613	6.257264214	10.08555398	0.001494362	0.02554202
LRP12	ENSG00000147650	-0.403771118	5.453125084	10.08695651	0.001493225	0.02554202
ECEL1	ENSG00000171551	1.377108833	-0.206289908	10.09046238	0.001490387	0.02554202
CCDC14	ENSG00000175455	-0.538493064	6.437370412	10.08595767	0.001494035	0.02554202
KANK3	ENSG00000186994	0.649921551	4.266778652	10.08614654	0.001493882	0.02554202
MAGEH1	ENSG00000187601	0.417901758	4.145398827	10.07982907	0.001499012	0.025599221
GLI1	ENSG00000111087	-1.322787907	2.43598242	10.07293011	0.001504636	0.025650641
CSTB	ENSG00000160213	0.507107786	4.515993454	10.0712308	0.001506024	0.025652042
ISCU	ENSG00000136003	0.302449749	5.955207345	10.06802777	0.001508644	0.025674408
CBX7	ENSG00000100307	0.386877346	6.816051604	10.05670803	0.001517942	0.025802559
PHLDA3	ENSG00000174307	0.500233648	4.243569306	10.05566447	0.001518802	0.025802559
BCL7C	ENSG00000099385	0.382498106	4.761708496	10.04675504	0.001526165	0.025877392
KIAA1522	ENSG00000162522	0.493337834	4.931094429	10.04555473	0.00152716	0.025877392
TTC17	ENSG00000052841	-0.328399825	7.107461091	10.04217146	0.001529967	0.025902613
LRRC17	ENSG00000128606	-0.706417809	2.862823772	10.03576174	0.0015353	0.025961872
CDK15	ENSG00000138395	-0.667656388	1.62656242	10.03478885	0.001536112	0.025961872
HSPBP1	ENSG00000133265	0.508327596	3.620681394	10.03236302	0.001538136	0.025973732
ASMTL	ENSG00000169093	0.360750381	4.803599162	10.02913739	0.001540832	0.025996903
MALAT1	ENSG00000251562	-0.743988339	14.62004324	10.02544793	0.001543921	0.026026669
HUNK	ENSG00000142149	0.942719572	4.600342682	10.02357252	0.001545494	0.026030839
CPXM2	ENSG00000121898	0.714321478	5.736942879	10.01626167	0.001551641	0.026069591
SGPP2	ENSG00000163082	-1.537496435	0.954139442	10.0160999	0.001551777	0.026069591
EGFL7	ENSG00000172889	0.600852737	6.158821607	10.00879058	0.001557948	0.026150889
H2AX	ENSG00000188486	0.646309105	2.980276991	10.00662873	0.001559778	0.026159246
PDK2	ENSG00000005882	0.565681514	5.122042294	10.00057239	0.001564916	0.026223021
LOC102724421	ENSG00000257083	-0.872042674	-0.18705026	9.993975462	0.001570532	0.026272295
MTIF2	ENSG00000085760	-0.473290426	4.04664516	9.982584657	0.001580277	0.026412818
ANKRD9	ENSG00000156381	0.504856814	2.813474877	9.973377856	0.001588199	0.026506499
CYP2T1P	ENSG00000233622	0.765517497	0.988106478	9.972934123	0.001588581	0.026506499
SENP3	ENSG00000161956	0.445030621	2.848801829	9.96989083	0.001591209	0.026527809
SLC12A2	ENSG00000064651	-0.40266661	6.107537896	9.966820234	0.001593865	0.026531277
PWWP3B	ENSG00000157502	-0.929449752	5.243651168	9.966526903	0.001594119	0.026531277
HEG1	ENSG00000173706	0.443651491	7.869282089	9.956767697	0.001602592	0.026649703
ELF4	ENSG00000102034	0.416958877	4.987583918	9.94792255	0.00161031	0.02670489
AADAT	ENSG00000109576	-0.433102185	3.633770785	9.945308835	0.001612598	0.02670489
RAB32	ENSG00000118508	0.567467543	4.036041905	9.945181831	0.001612709	0.02670489
NME7	ENSG00000143156	-0.469726748	4.080942927	9.949493102	0.001608937	0.02670489
FBXL14	ENSG00000171823	0.510709275	2.8755659	9.943498371	0.001614185	0.026706805
LIPA	ENSG00000107798	0.357898408	5.388249503	9.940646077	0.001616688	0.026725703
GALNT18	ENSG00000110328	0.66962777	5.236511289	9.925074424	0.001630423	0.02688486
PEA15	ENSG00000162734	0.509901726	7.65306966	9.92614067	0.001629478	0.02688486
TEKT3	ENSG00000125409	-0.69441405	-0.679896966	9.920905486	0.00163412	0.026890157
ADPRH	ENSG00000144843	0.409001312	3.858147012	9.920081467	0.001634851	0.026890157
ZNF440	ENSG00000171295	-0.481109917	4.172232025	9.921850444	0.001633281	0.026890157
LYSMD2	ENSG00000140280	0.49448083	2.536648473	9.899278141	0.001653436	0.027111376
THEM4	ENSG00000159445	-0.376098862	3.945417649	9.89884771	0.001653823	0.027111376
MIR604	ENSG00000207612	-0.769838923	2.148529959	9.891706984	0.001660253	0.027194084
DCDC1	ENSG00000170959	-0.923481895	0.387137951	9.888331447	0.001663301	0.027221311
RAI1	ENSG00000108557	0.439476852	6.434985091	9.877711706	0.001672929	0.027305373
ANKRD36B	ENSG00000196912	-0.614926946	4.988159207	9.87653464	0.001673999	0.027305373
SIPA1L3	ENSG00000105738	0.379644347	5.455897372	9.870745723	0.001679274	0.027319211
FOXC2	ENSG00000176692	1.094211594	0.764743133	9.869499878	0.001680412	0.027319211
MIEF2	ENSG00000177427	0.473052566	3.256521405	9.872849425	0.001677355	0.027319211
MYL12A	ENSG00000101608	0.342723649	6.767207338	9.864386861	0.001685088	0.027372579
TENM1	ENSG00000009694	-0.638252728	4.551450697	9.861199745	0.00168801	0.027374754
IGFBP4	ENSG00000141753	0.527417798	9.315372553	9.861512094	0.001687723	0.027374754
COMP	ENSG00000105664	1.848246912	2.765590301	9.854485704	0.001694182	0.02739436
FOXP4	ENSG00000137166	0.577706872	5.794869998	9.85381592	0.001694798	0.02739436
RAP2B	ENSG00000181467	0.330043898	5.290441619	9.854538891	0.001694133	0.02739436
LSAMP	ENSG00000185565	-0.806494028	4.575194711	9.856455797	0.001692368	0.02739436
ERC2	ENSG00000187672	-0.850535455	0.026209265	9.851313779	0.001697105	0.027409086
SYN1	ENSG00000008056	0.836629114	-0.312809266	9.848310343	0.001699878	0.027431313
KIF19	ENSG00000196169	1.282967626	-0.767556854	9.839374425	0.001708156	0.027519665
AHDC1	ENSG00000126705	0.434057707	6.674431251	9.832995922	0.001714089	0.027592624
FSTL3	ENSG00000070404	0.621814015	5.213199988	9.825627502	0.00172097	0.027659088
IFT81	ENSG00000122970	-0.49074084	4.832777668	9.820633661	0.001725649	0.027659088
YARS1	ENSG00000134684	0.343918249	5.502448045	9.818595138	0.001727562	0.027659088
LINC02609	ENSG00000233593	-0.541744096	2.004263681	9.818047621	0.001728077	0.027659088
PAPOLB	ENSG00000218823	-0.889639084	0.244465118	9.814070021	0.001731818	0.027696399
S1PR1	ENSG00000170989	0.617442903	6.191753917	9.801219218	0.001743962	0.027867918
CANT1	ENSG00000171302	0.415884025	5.076513035	9.792252311	0.001752487	0.027958641
FAM207A	ENSG00000160256	0.432456493	2.694597594	9.783373845	0.001760969	0.028048394
HDAC5	ENSG00000108840	0.444453478	6.144747549	9.773842423	0.001770121	0.028078117
FZD4	ENSG00000174804	0.399103206	6.739495286	9.772419881	0.001771491	0.028078117
SIX5	ENSG00000177045	0.524036949	4.643885954	9.772375126	0.001771535	0.028078117
INF2	ENSG00000203485	0.411424694	6.382972857	9.769535475	0.001774273	0.028078117
SLC22A17	ENSG00000092096	0.404120366	4.590667312	9.762687932	0.001780893	0.028104788
AXIN1	ENSG00000103126	0.37299332	4.789689339	9.762167396	0.001781398	0.028104788
MISP3	ENSG00000141854	0.795054191	-0.654653938	9.761873566	0.001781682	0.028104788
PART1	ENSG00000152931	-1.229243751	0.609906187	9.765362723	0.001778304	0.028104788
PLD3	ENSG00000105223	0.515395529	6.70239651	9.758724688	0.001784737	0.028130373
EBLN2	ENSG00000255423	-0.513320416	2.803457722	9.756874761	0.001786534	0.028136113
CXCL16	ENSG00000161921	0.583813533	3.705004401	9.752061616	0.001791217	0.028182508
ZDHHC8	ENSG00000099904	0.400232432	5.072923834	9.745479434	0.001797642	0.028220543
MKNK2	ENSG00000099875	0.446715736	6.244948659	9.732080425	0.001810794	0.028390782
GNB2	ENSG00000172354	0.481275855	6.414608862	9.731487976	0.001811378	0.028390782
C5orf63	ENSG00000164241	-0.539026211	2.684532581	9.725822966	0.001816969	0.028454371
FTH1	ENSG00000167996	0.582534533	9.604553621	9.724444524	0.001818333	0.028454371
NOX4	ENSG00000086991	0.701336519	4.650421402	9.708428596	0.001834248	0.028657752
MRE11	ENSG00000020922	-0.400321269	5.499127967	9.695956233	0.00184674	0.028829107
EDC4	ENSG00000038358	0.376117687	5.065472706	9.693302657	0.001849408	0.028829107
PLGLB1	ENSG00000183281	-1.033874629	-0.013729044	9.692004609	0.001850715	0.028829107
SLC20A2	ENSG00000168575	0.360939588	6.081769203	9.689678985	0.001853059	0.028836948
UBE2T	ENSG00000077152	-0.723215359	0.179791795	9.685428206	0.001857351	0.028879886
SLC27A6	ENSG00000113396	-1.050188075	0.984137914	9.681130496	0.0018617	0.028879886
TUSC2	ENSG00000114383	0.448055592	3.440913521	9.681543227	0.001861282	0.028879886
SLC44A2	ENSG00000129353	0.433527029	6.501507382	9.683298186	0.001859505	0.028879886
DGKE	ENSG00000153933	-0.389290073	5.587065532	9.668300701	0.001874746	0.029059308
BRSK2	ENSG00000174672	0.864259466	0.311691055	9.663494534	0.001879657	0.029112453
MGP	ENSG00000111341	0.828914506	8.927784677	9.657744635	0.00188555	0.029180702
THRA	ENSG00000126351	0.400843593	6.183499082	9.65026665	0.001893241	0.029276661
TP53I11	ENSG00000175274	0.478510428	5.102697887	9.646573525	0.001897051	0.029312501
SPPL3	ENSG00000157837	0.278911247	5.983183656	9.644015058	0.001899695	0.02933028
TMEM115	ENSG00000126062	0.439612511	4.889384585	9.637936974	0.001905992	0.029382168
GPNMB	ENSG00000136235	0.447744673	8.116330963	9.637855049	0.001906077	0.029382168
ADCY5	ENSG00000173175	0.461312123	6.002400524	9.636441489	0.001907544	0.029382168
THAP7	ENSG00000184436	0.459061493	3.714150785	9.63247749	0.001911666	0.029399532
PRDM16-DT	ENSG00000177133	1.065791812	0.928599035	9.615098305	0.001929841	0.029655832
ARHGEF10L	ENSG00000074964	0.418419716	5.38817991	9.60920511	0.001936044	0.02968397
SH3BP4	ENSG00000130147	0.385820526	5.892652711	9.609050977	0.001936207	0.02968397
CARD10	ENSG00000100065	0.541023265	4.289956316	9.596477666	0.00194951	0.029841327
MEF2D	ENSG00000116604	0.401020943	7.5884064	9.589960859	0.001956441	0.029924103
NBL1	ENSG00000158747	0.547362427	6.803965025	9.584294437	0.001962488	0.029969914
AGAP6	ENSG00000204149	-0.557890487	1.642379561	9.581522576	0.001965453	0.029991873
CD81	ENSG00000110651	0.514475751	9.288380476	9.570310526	0.001977493	0.030012358
HIPK1	ENSG00000163349	0.259402798	7.302379042	9.571634157	0.001976068	0.030012358
ZRSR2	ENSG00000169249	-0.424464811	3.752104992	9.574961511	0.00197249	0.030012358
PACS1	ENSG00000175115	0.321152502	6.661858426	9.576788215	0.001970528	0.030012358
AFDN-DT	ENSG00000198221	-0.718580407	-0.142406911	9.570550291	0.001977235	0.030012358
TMEM200B	ENSG00000253304	0.441669982	6.077460269	9.578403032	0.001968796	0.030012358
TLE3	ENSG00000140332	0.434748522	5.630235257	9.567854698	0.00198014	0.030029327
HOXD8	ENSG00000175879	0.375786364	4.221357153	9.56243033	0.001986	0.03009495
LRRC47	ENSG00000130764	0.360851062	5.25588523	9.555060461	0.001993989	0.030146235
EXT1	ENSG00000182197	0.325455898	6.347226758	9.555402036	0.001993618	0.030146235
LOC101926913	ENSG00000234350	-0.708912542	0.170242529	9.549469163	0.002000073	0.030214942
TBXA2R	ENSG00000006638	0.680095239	2.876391338	9.534827416	0.002016091	0.03036351
ITM2B	ENSG00000136156	0.448585569	8.610436452	9.537897194	0.002012722	0.03036351
MACC1	ENSG00000183742	-1.440911198	1.616183697	9.535067644	0.002015827	0.03036351
HPS6	ENSG00000166189	0.506947173	3.354194249	9.532840659	0.002018275	0.030373104
DGCR2	ENSG00000070413	0.388862468	6.134791641	9.520596761	0.002031785	0.03038629
ABTB1	ENSG00000114626	0.432223781	5.064551982	9.519430806	0.002033076	0.03038629
RAMP3	ENSG00000122679	0.671462931	4.057819299	9.524641165	0.002027312	0.03038629
NT5C3B	ENSG00000141698	0.35722945	4.488823982	9.522744462	0.002029409	0.03038629
MAGEE1	ENSG00000198934	0.433539512	3.065936519	9.52377486	0.002028269	0.03038629
LINC00571	ENSG00000223685	-0.618666483	0.817900329	9.52700666	0.002024701	0.03038629
LINC01088	ENSG00000249307	-1.029355091	5.109990433	9.520296496	0.002032117	0.03038629
SLC43A3	ENSG00000134802	0.446751257	3.695995744	9.514289901	0.00203878	0.030448363
LRATD2	ENSG00000168672	0.566816453	4.59432396	9.508000709	0.002045779	0.0305065
DDX28	ENSG00000182810	0.501474913	2.22647987	9.506490903	0.002047463	0.030508446
TSGA10	ENSG00000135951	-0.57361271	2.25544963	9.497947072	0.002057019	0.030627597
BEST1	ENSG00000167995	0.539012352	3.592610462	9.493837584	0.002061632	0.030673017
UBE2S	ENSG00000108106	0.577188799	2.360113704	9.482997321	0.002073849	0.030808105
IQCA1	ENSG00000132321	-0.931799029	1.488776516	9.481304407	0.002075763	0.030813239
PRL	ENSG00000172179	-1.523403978	-0.329312065	9.442823092	0.00211977	0.03137163
SDR39U1	ENSG00000100445	0.373882203	4.67821739	9.438544331	0.002124721	0.031387863
ATP6V1F	ENSG00000128524	0.464224505	4.482021522	9.437732791	0.002125661	0.031387863
MAP3K3	ENSG00000198909	0.324712544	6.267718275	9.440087824	0.002122933	0.031387863
PLB1	ENSG00000163803	-0.577198321	3.359459054	9.434922298	0.002128921	0.0313888
CBWD6	ENSG00000215126	-0.585962009	1.500284684	9.435284384	0.002128501	0.0313888
SYT11	ENSG00000132718	0.412737206	6.073146113	9.426382128	0.002138858	0.031511657
TNFRSF21	ENSG00000146072	0.510173669	4.75458661	9.424972552	0.002140503	0.031512248
TMEM161B-AS1	ENSG00000247828	-0.54068197	6.011068143	9.419106948	0.002147361	0.031565882
NEK3	ENSG00000136098	-0.381063567	4.303706074	9.411174052	0.002156671	0.031629321
GRID2	ENSG00000152208	-1.441139192	-0.083949968	9.409943694	0.002158119	0.031629321
METTL26	ENSG00000130731	0.544304123	3.694140019	9.406667311	0.002161978	0.031662261
SLC45A4	ENSG00000022567	0.369434709	4.643475717	9.404341775	0.002164722	0.031678822
PHEX	ENSG00000102174	-0.752299812	3.708497795	9.398247174	0.00217193	0.031715205
CENPB	ENSG00000125817	0.423076812	6.014761456	9.398143155	0.002172053	0.031715205
PCDHGA7	ENSG00000253537	-0.34209494	3.880577329	9.399359408	0.002170613	0.031715205
LYL1	ENSG00000104903	0.654036916	2.476426805	9.39641829	0.002174098	0.031721472
SPA17	ENSG00000064199	-0.46734974	1.689734708	9.388224341	0.002183836	0.031838213
LOC102546299	ENSG00000241956	-1.657410469	2.546095484	9.385870865	0.002186642	0.031838213
LMF2	ENSG00000100258	0.407055573	5.245696437	9.381074353	0.00219237	0.031861423
BAHD1	ENSG00000140320	0.398122961	4.888206125	9.380193885	0.002193424	0.031861423
AHSA2P	ENSG00000173209	-0.386341045	6.728338678	9.377085098	0.002197146	0.031891914
SRBD1	ENSG00000068784	-0.332174838	4.781603357	9.370738128	0.002204767	0.031934154
FAM118A	ENSG00000100376	-0.402937555	5.130279659	9.369247599	0.002206561	0.031934154
DCLRE1B	ENSG00000118655	0.442508708	2.825608223	9.364603655	0.002212158	0.031968978
MAP3K10	ENSG00000130758	0.408207971	4.014518939	9.364550274	0.002212223	0.031968978
CTIF	ENSG00000134030	0.42753315	6.387857997	9.355377092	0.002223322	0.032105753
SHANK3	ENSG00000251322	0.508432336	7.276306614	9.350083195	0.002229753	0.032174966
PCDH1	ENSG00000156453	0.524942412	5.579972466	9.34680934	0.00223374	0.032208827
EXTL3	ENSG00000012232	0.349255409	6.061928281	9.344414983	0.00223666	0.032213848
PHF13	ENSG00000116273	0.394504065	4.910021043	9.34383454	0.002237369	0.032213848
DHRS13	ENSG00000167536	0.693669273	1.342207212	9.330124443	0.00225417	0.032313616
ADAT2	ENSG00000189007	-0.53896056	3.058331939	9.328637312	0.002256001	0.032316262
DAZAP2	ENSG00000183283	0.372917991	6.955389339	9.326924523	0.00225811	0.032322907
ZNF439	ENSG00000171291	-0.551601468	3.580641047	9.325569324	0.002259781	0.032323262
TIMP1	ENSG00000102265	0.62715107	6.693111789	9.324109068	0.002261583	0.032325488
ZNF727	ENSG00000214652	-0.4332705	4.750898227	9.322748424	0.002263263	0.032325973
HLA-DPB1	ENSG00000223865	0.421126832	5.804090663	9.320797888	0.002265673	0.032336886
CRADD	ENSG00000169372	-0.309632881	4.085634386	9.310560673	0.002278367	0.032494451
ZDHHC12	ENSG00000160446	0.661254553	1.877966571	9.307308002	0.002282416	0.03251799
LOC389906	ENSG00000285756	-0.660426611	3.922588863	9.306574866	0.002283329	0.03251799
CCDC127	ENSG00000164366	0.323902778	4.772403745	9.293418387	0.002299786	0.032728623
SF3B4	ENSG00000143368	0.446101159	5.233538041	9.291700662	0.002301944	0.032735604
ZNF160	ENSG00000170949	-0.359447676	6.245676039	9.289961995	0.002304129	0.032742979
VPS18	ENSG00000104142	0.387100412	4.761102167	9.273619505	0.002324778	0.032949991
NPHP1	ENSG00000144061	-0.348113814	4.490403708	9.273123527	0.002325408	0.032949991
C8orf58	ENSG00000241852	0.423451001	2.743680455	9.275222966	0.002322744	0.032949991
GTPBP6	ENSG00000178605	0.340042553	5.081675872	9.270084989	0.002329269	0.032971218
ACTA2-AS1	ENSG00000180139	0.993854031	4.049314346	9.266566153	0.002333748	0.032996748
ZFP64	ENSG00000020256	0.394097689	4.178050771	9.26316804	0.002338082	0.033003629
TIE1	ENSG00000066056	0.516875155	6.00880219	9.263819131	0.002337251	0.033003629
TBC1D2	ENSG00000095383	0.561313169	3.075374303	9.261653041	0.002340017	0.033003629
TMEM50A	ENSG00000183726	0.313563451	5.624589264	9.260917584	0.002340957	0.033003629
NR1H2	ENSG00000131408	0.381681538	5.710433674	9.252771998	0.002351392	0.033103221
PTDSS1	ENSG00000156471	0.34451695	5.346730804	9.250302719	0.002354565	0.033111838
ZNF408	ENSG00000175213	0.522103596	2.652138939	9.246769654	0.002359112	0.033140631
LAGE3	ENSG00000196976	0.615770532	1.533929118	9.244835993	0.002361604	0.03315193
CASC1	ENSG00000118307	-0.797003581	0.887272311	9.241571016	0.002365819	0.03318737
CCN3	ENSG00000136999	0.862201882	3.290261062	9.235123326	0.002374164	0.033279259
CEP57L1	ENSG00000183137	-0.497003088	5.067374846	9.233894056	0.002375759	0.033279259
RTL8C	ENSG00000134590	0.466051709	5.876436725	9.224808833	0.002387576	0.033420962
ACP5	ENSG00000102575	0.648361122	3.575499623	9.221876344	0.002391403	0.033450692
GYS1	ENSG00000104812	0.375836981	5.44698611	9.219606111	0.002394371	0.033468358
ZGRF1	ENSG00000138658	-0.547521663	3.392119799	9.216703281	0.00239817	0.033497624
ZC3H3	ENSG00000014164	0.370499897	4.399665723	9.213974893	0.002401747	0.033499929
TTC38	ENSG00000075234	0.442979298	4.211756275	9.214576761	0.002400957	0.033499929
SMIM29	ENSG00000186577	0.530790725	2.782217027	9.212430339	0.002403774	0.033504409
CLEC14A	ENSG00000176435	0.547764269	5.37225893	9.210937944	0.002405734	0.033507951
HTRA1	ENSG00000166033	0.396857518	7.187248808	9.195314209	0.002426354	0.03374729
GABARAPL2	ENSG00000034713	0.343130296	5.58485834	9.190179301	0.002433171	0.033794227
NUP62	ENSG00000213024	0.370584084	5.108404028	9.191284928	0.002431701	0.033794227
LAMB2	ENSG00000172037	0.403822321	8.638883728	9.180977347	0.002445434	0.033892646
GABRD	ENSG00000187730	0.915537444	-0.317137444	9.181182868	0.002445159	0.033892646
PLIN3	ENSG00000105355	0.44288201	4.435278067	9.174600926	0.002453969	0.033939079
ACVRL1	ENSG00000139567	0.409062997	5.591142112	9.174801086	0.0024537	0.033939079
COL4A5	ENSG00000188153	-0.594465635	8.865309878	9.17512434	0.002453267	0.033939079
PMFBP1	ENSG00000118557	-0.675056751	0.254721472	9.173071047	0.002456021	0.033943557
AKAP7	ENSG00000118507	-0.467659519	3.641238963	9.168209465	0.002462554	0.033961628
EVA1B	ENSG00000142694	0.76032725	3.103680509	9.168927135	0.002461588	0.033961628
MED16	ENSG00000175221	0.41866566	5.153155031	9.16750961	0.002463496	0.033961628
SHARPIN	ENSG00000179526	0.415722429	4.264961038	9.16610346	0.002465389	0.033961628
BPHL	ENSG00000137274	-0.347120716	3.912522241	9.158589246	0.002475533	0.034045519
DUSP6	ENSG00000139318	0.429040408	5.608183689	9.159480947	0.002474327	0.034045519
LOC105372321	ENSG00000268119	-1.070875978	-0.449698952	9.157150037	0.002477481	0.034048462
REX1BD	ENSG00000006015	0.477332895	3.643220277	9.146582606	0.00249183	0.034150072
ABT1	ENSG00000146109	0.366137733	3.831693407	9.149781877	0.002487477	0.034150072
HHIPL1	ENSG00000182218	0.45644697	3.67897895	9.147138804	0.002491073	0.034150072
ZNF414	ENSG00000133250	0.508359117	3.310944807	9.139972981	0.002500848	0.034225891
ERMARD	ENSG00000130023	-0.338194702	4.665591181	9.129036892	0.002515841	0.034407108
SLC2A11	ENSG00000133460	-0.44890488	3.229630513	9.123551048	0.002523397	0.034453588
TMEM185B	ENSG00000226479	0.306723112	5.232017975	9.122749183	0.002524503	0.034453588
PHF1	ENSG00000112511	0.340009723	5.841277398	9.119002419	0.002529679	0.03450025
TLN1	ENSG00000137076	0.4995879	10.35889231	9.116538801	0.002533088	0.03452277
ABHD8	ENSG00000127220	0.635066309	2.893823522	9.110786142	0.002541066	0.034607492
LRRC6	ENSG00000129295	-0.426004819	2.89444114	9.094784022	0.002563395	0.034884527
C15orf39	ENSG00000167173	0.495078127	5.160431994	9.093667305	0.00256496	0.034884527
GRINA	ENSG00000178719	0.468098585	6.183570703	9.090416707	0.002569523	0.034922399
FOXL1	ENSG00000176678	0.921162507	0.727504065	9.082956147	0.002580027	0.035040901
NUDT13	ENSG00000166321	-0.518813154	1.413049656	9.077841143	0.002587253	0.035114762
EIF3G	ENSG00000130811	0.423096431	6.164129679	9.071711679	0.00259594	0.035184029
PSMC6	ENSG00000100519	-0.448976444	5.554859329	9.0611582	0.002610965	0.035328062
ARF1	ENSG00000143761	0.392469639	7.673915677	9.062096034	0.002609627	0.035328062
SPRED3	ENSG00000188766	0.575306261	1.18512463	9.060459526	0.002611963	0.035328062
SLC9A1	ENSG00000090020	0.416557486	5.435636425	9.05278991	0.002622943	0.035427766
ZXDA	ENSG00000198205	0.35347462	3.713294938	9.048950642	0.002628456	0.035477838
TMEM248	ENSG00000106609	0.289860459	7.097327626	9.044884697	0.002634308	0.035532406
CDCA7	ENSG00000144354	-1.001218629	1.956644768	9.04143882	0.002639278	0.035550609
THAP4	ENSG00000176946	0.387884379	4.790021719	9.042186334	0.002638199	0.035550609
TNS2	ENSG00000111077	0.40071251	7.922759071	9.039579947	0.002641963	0.035562384
CERS2	ENSG00000143418	0.351110254	6.471946073	9.032498072	0.002652218	0.035675965
MAP1LC3A	ENSG00000101460	0.47565694	4.034661704	9.021050738	0.002668879	0.035747158
CCND3	ENSG00000112576	0.436153624	5.042353411	9.020109111	0.002670255	0.035747158
TRAK1	ENSG00000182606	0.272694407	6.24014974	9.023828798	0.002664826	0.035747158
LRP10	ENSG00000197324	0.443099637	7.445307918	9.02289234	0.002666192	0.035747158
TEAD4	ENSG00000197905	0.521686839	3.149504858	9.021769057	0.002667831	0.035747158
ARL17A	ENSG00000228696	-1.166028443	3.472254544	9.017620528	0.002673893	0.035747158
ZNF471	ENSG00000196263	-0.568744924	4.952581786	9.014169205	0.002678946	0.035790358
ABCA2	ENSG00000107331	0.364690565	5.398580181	9.011503755	0.002682856	0.035818224
RNF208	ENSG00000212864	0.677434753	0.425506998	9.006750814	0.002689842	0.035887096
FN1	ENSG00000115414	0.542492043	10.71288552	9.004575283	0.002693046	0.035905447
CNTN3	ENSG00000113805	-1.12921917	1.589908236	8.998997194	0.002701278	0.035990771
TMBIM1	ENSG00000135926	0.378767425	6.868745685	8.993179779	0.002709891	0.036007808
CUTALP	ENSG00000226752	0.616617605	4.90494411	8.994196321	0.002708384	0.036007808
ZNF585A	ENSG00000196967	-0.438718587	4.101750789	8.991806718	0.002711927	0.036010509
TGFBRAP1	ENSG00000135966	0.305807553	5.223658705	8.989490308	0.002715367	0.036031823
HAS3	ENSG00000103044	0.5129804	1.330251784	8.987794443	0.002717888	0.036040925
GUCA1B	ENSG00000112599	-0.475445265	1.820393036	8.943681014	0.002784311	0.036748036
DVL2	ENSG00000004975	0.341299733	5.397216191	8.930661115	0.002804228	0.036864353
LAMC2	ENSG00000058085	-1.065567368	2.602418196	8.93108697	0.002803575	0.036864353
NR1D1	ENSG00000126368	0.744926248	4.798041327	8.930973211	0.002803749	0.036864353
FRAS1	ENSG00000138759	0.956301125	5.347308459	8.930558174	0.002804386	0.036864353
ZBTB7B	ENSG00000160685	0.450627207	4.39289486	8.932586494	0.002801274	0.036864353
OTUD1	ENSG00000165312	0.526188586	4.766418797	8.932864224	0.002800848	0.036864353
TFEB	ENSG00000112561	0.427324674	3.680779491	8.926248665	0.002811011	0.036877386
BMS1P1	ENSG00000204177	-0.518686343	3.24503761	8.927401764	0.002809237	0.036877386
NYAP1	ENSG00000166924	0.746671082	2.302475724	8.919630382	0.002821216	0.036937241
BMS1	ENSG00000165733	-0.285158556	5.667815172	8.916167745	0.00282657	0.036965968
TFE3	ENSG00000068323	0.357343343	6.247310222	8.906595787	0.002841425	0.03708175
FST	ENSG00000134363	0.854987422	1.343978427	8.905209541	0.002843582	0.03708175
TOM1L1	ENSG00000141198	-0.400597059	3.391986879	8.905688977	0.002842836	0.03708175
SFT2D3	ENSG00000173349	0.480739757	2.63877207	8.906362696	0.002841787	0.03708175
ZNFX1	ENSG00000124201	0.334234808	6.916758545	8.901386488	0.002849542	0.037134809
MAP2K1	ENSG00000169032	0.311734834	4.990007233	8.898276321	0.0028544	0.037173446
RAB5C	ENSG00000108774	0.412009152	4.06551154	8.887547231	0.002871222	0.037342998
CARHSP1	ENSG00000153048	0.424937044	4.640930715	8.886019741	0.002873625	0.037349518
PCDHB8	ENSG00000120322	-0.564714545	1.606779244	8.881862288	0.002880176	0.037409906
LGMN	ENSG00000100600	0.439471786	5.339622569	8.878913244	0.002884832	0.037445617
RARRES2	ENSG00000106538	0.448428756	5.97384723	8.877366529	0.002887277	0.037452601
LINC00926	ENSG00000247982	-0.473846512	1.923980543	8.875838835	0.002889694	0.037459213
HOXB2	ENSG00000173917	0.647660704	2.638186085	8.86626876	0.002904883	0.037532232
HLA-C	ENSG00000204525	0.45267426	8.221612544	8.866313636	0.002904811	0.037532232
AP3B2	ENSG00000103723	-0.667346826	2.204380025	8.851281801	0.002928831	0.037755352
COL28A1	ENSG00000215018	-0.983644417	2.221163365	8.8474551	0.002934978	0.037796747
PARG	ENSG00000227345	-0.33784165	5.044689084	8.844338499	0.002939994	0.037836533
CCDC138	ENSG00000163006	-0.469123617	2.457499028	8.834134647	0.002956478	0.037998868
TRAF3IP3	ENSG00000009790	-0.515645935	1.754104083	8.828189686	0.002966125	0.038073023
ZNF330	ENSG00000109445	-0.358171162	4.954485008	8.822674623	0.002975103	0.038138409
LARP6	ENSG00000166173	0.340162812	4.253063938	8.82322516	0.002974205	0.038138409
ZBTB22	ENSG00000236104	0.407643448	4.294549665	8.820605636	0.002978478	0.03815677
GABRB3	ENSG00000166206	-0.52198122	2.470145839	8.799000817	0.003013956	0.038510784
ARHGEF17	ENSG00000110237	0.394783085	7.609831486	8.792905151	0.003024043	0.038612697
PAPSS2	ENSG00000198682	0.478575299	4.664070761	8.777744612	0.00304928	0.038861005
FGFR3	ENSG00000068078	0.664766372	1.746978515	8.776290765	0.003051711	0.038866769
XAB2	ENSG00000076924	0.403088927	5.441011381	8.769584533	0.003062952	0.038912565
PRTG	ENSG00000166450	-0.602077289	5.185151967	8.769417476	0.003063233	0.038912565
ITGBL1	ENSG00000198542	0.703849704	2.839167023	8.769481829	0.003063125	0.038912565
YDJC	ENSG00000161179	0.552658223	1.90530103	8.761371606	0.003076776	0.039050396
LINC02268	ENSG00000248174	-1.08423372	-0.064455887	8.760610718	0.00307806	0.039050396
MAP3K11	ENSG00000173327	0.413786528	5.608847811	8.749616243	0.003096672	0.039210538
LRRC8A	ENSG00000136802	0.468395744	6.574228283	8.746106647	0.003102638	0.03926076
CDIPT	ENSG00000103502	0.426712154	5.467143452	8.744611547	0.003105182	0.039267661
DSG2	ENSG00000046604	-0.826166929	2.884778423	8.742768682	0.003108322	0.039276227
CEP162	ENSG00000135315	-0.553742935	4.76718981	8.740694628	0.00311186	0.039276227
CNRIP1	ENSG00000119865	0.302319365	4.959479845	8.739342455	0.003114168	0.039280119
LOC101927636	ENSG00000251600	-0.637653409	1.185493351	8.73129277	0.003127946	0.039428588
C1orf220	ENSG00000213057	-0.575050892	1.058073778	8.725250672	0.003138329	0.039508748
BRCA1	ENSG00000012048	-0.436018249	3.545787216	8.714690648	0.00315656	0.039687373
MLLT1	ENSG00000130382	0.382728388	6.504301357	8.711795548	0.003161577	0.039725017
CTSF	ENSG00000174080	0.466243288	6.255821528	8.699666706	0.003182682	0.039959234
ELK1	ENSG00000126767	0.406614166	4.370460131	8.692580512	0.00319508	0.039966985
PPWD1	ENSG00000113593	-0.441913776	5.382274967	8.688268783	0.003202647	0.040036143
HSPB11	ENSG00000081870	-0.356554138	4.024551786	8.683717567	0.003210654	0.040071816
ZNF211	ENSG00000121417	-0.307444257	4.041133782	8.683168394	0.003211622	0.040071816
CD151	ENSG00000177697	0.566495997	7.372094574	8.683917823	0.003210301	0.040071816
ZNHIT2	ENSG00000174276	0.639164021	1.62059468	8.681611988	0.003214366	0.040080587
PNN	ENSG00000100941	-0.559555205	6.607713865	8.671817478	0.003231687	0.04024547
SOX15	ENSG00000129194	0.706633793	0.788730882	8.670641369	0.003233774	0.040245931
SCARB1	ENSG00000073060	0.489124373	5.513149453	8.667592677	0.003239188	0.040262288
MFSD5	ENSG00000182544	0.520095651	3.018942369	8.662079383	0.003249003	0.040333233
LMCD1	ENSG00000071282	0.565486713	6.848125214	8.653750706	0.003263888	0.040390355
ZNF835	ENSG00000127903	0.555567284	2.09447939	8.655985944	0.003259886	0.040390355
CHST14	ENSG00000169105	0.468340248	4.091305146	8.653926033	0.003263574	0.040390355
ZNF782	ENSG00000196597	-0.45506163	4.865309712	8.655341659	0.003261039	0.040390355
ZNF75D	ENSG00000186376	-0.316268635	4.45919971	8.64923126	0.003271994	0.040465168
NEK1	ENSG00000137601	-0.452149449	5.730620826	8.638684809	0.003290989	0.040674473
LOC100129917	ENSG00000249592	-0.378022231	5.082393464	8.63598938	0.003295862	0.040709078
FLI1	ENSG00000151702	0.340518676	5.68965936	8.630002225	0.003306712	0.040817417
SUMO3	ENSG00000184900	0.345638518	5.326632978	8.616140823	0.00333197	0.041078834
NHS	ENSG00000188158	-0.545500681	5.891631455	8.616084702	0.003332073	0.041078834
CLIP3	ENSG00000105270	0.49313924	7.134787689	8.608874573	0.003345289	0.041215897
CLPTM1L	ENSG00000049656	0.319100966	5.488064025	8.603451539	0.003355265	0.041312886
TERF1	ENSG00000147601	-0.40741334	5.495609057	8.597175385	0.003366848	0.041410834
N4BP2	ENSG00000078177	-0.507119463	5.543192276	8.593714049	0.003373253	0.04143047
ALDH4A1	ENSG00000159423	0.51438207	3.685085595	8.589808793	0.003380495	0.041493463
VPS11	ENSG00000160695	0.368686904	5.47160516	8.587320202	0.003385118	0.041524255
YTHDF1	ENSG00000149658	0.297490746	5.396739611	8.584881136	0.003389655	0.041528033
ZNRF1	ENSG00000186187	0.322134327	4.91991723	8.585799868	0.003387945	0.041528033
SHROOM2	ENSG00000146950	0.44476063	4.022579745	8.58373507	0.003391789	0.041528272
CFAP20	ENSG00000070761	0.423672407	3.705010706	8.582272698	0.003394514	0.041535742
RASL12	ENSG00000103710	0.510967304	5.933663579	8.579076067	0.003400479	0.041554784
PTPN13	ENSG00000163629	-0.442130561	7.007654645	8.578037794	0.003402418	0.041554784
GAS1	ENSG00000180447	0.720098364	7.647545939	8.580273104	0.003398244	0.041554784
GBP4	ENSG00000162654	0.432746296	5.045903692	8.573281004	0.003411319	0.04158652
HSPA1A	ENSG00000204389	0.52717715	5.864397417	8.573253949	0.003411369	0.04158652
LINC02593	ENSG00000223764	-0.755591445	1.706627082	8.574787743	0.003408497	0.04158652
PTBP1	ENSG00000011304	0.380624061	7.14682472	8.570917332	0.00341575	0.041593797
CBR3	ENSG00000159231	0.558657703	1.645519705	8.56944174	0.00341852	0.041596224
CCM2L	ENSG00000101331	0.514683933	3.852807144	8.556952728	0.003442051	0.04177901
DAP	ENSG00000112977	0.356783095	6.235711602	8.557688295	0.00344066	0.04177901
LRRC24	ENSG00000254402	0.607564301	1.352218733	8.553762431	0.003448088	0.04182644
EIF1B	ENSG00000114784	0.311814844	4.780457072	8.547577721	0.003459823	0.041918049
DNAJC28	ENSG00000177692	-0.661880606	-0.109625925	8.543164128	0.003468222	0.041918049
STK40	ENSG00000196182	0.389673664	5.708351179	8.54438657	0.003465894	0.041918049
LOC100506302	ENSG00000216895	-0.555083591	0.493327443	8.543046174	0.003468447	0.041918049
MAFTRR	ENSG00000261390	-0.654987856	0.684970133	8.543295381	0.003467972	0.041918049
BCL11A	ENSG00000119866	-0.549583199	2.179359836	8.541041364	0.003472269	0.041938435
SPTY2D1OS	ENSG00000247595	-0.508937095	1.348026701	8.521666774	0.003509429	0.04228324
LOC101928445	ENSG00000244945	-0.533182961	2.427201979	8.517456967	0.003517557	0.042329228
SCARNA17	ENSG00000267322	-0.630027279	1.9899773	8.517692288	0.003517102	0.042329228
PLXNB2	ENSG00000196576	0.405525622	8.001678044	8.501538933	0.003548462	0.042596731
DZIP3	ENSG00000198919	-0.455282268	4.984877824	8.498218362	0.003554944	0.042648471
PDLIM2	ENSG00000120913	0.392457235	3.632204375	8.494719453	0.003561787	0.042678422
SNORD104	ENSG00000199753	-0.990830326	0.75212699	8.488315125	0.003574347	0.042750667
ZNF345	ENSG00000251247	-0.446064655	3.58794384	8.488988096	0.003573025	0.042750667
MNT	ENSG00000070444	0.313449133	5.689063233	8.486942818	0.003577044	0.042755439
HCP5	ENSG00000206337	0.329677488	5.38099809	8.485897411	0.0035791	0.042755439
SLC2A1-AS1	ENSG00000227533	-0.795174202	2.24968473	8.483400406	0.003584016	0.042788136
IL7	ENSG00000104432	-0.670576551	-0.243883604	8.479386777	0.003591932	0.042856589
NPC2	ENSG00000119655	0.38109528	5.292047544	8.477326833	0.003596001	0.042879095
CLTB	ENSG00000175416	0.395048661	4.761095536	8.475235426	0.003600138	0.042902371
ANKRD26	ENSG00000107890	-0.545240473	5.576167933	8.465215639	0.003620023	0.043113183
ABI3	ENSG00000108798	0.4628321	3.568044218	8.452042508	0.003646337	0.043347708
ZNF558	ENSG00000167785	-0.407822947	5.001189929	8.435825918	0.003678997	0.043630333
RRAD	ENSG00000166592	0.603769498	2.294489183	8.431453242	0.003687855	0.043708982
ALS2	ENSG00000003393	-0.275383931	6.297616914	8.420034418	0.003711088	0.043726875
PGM1	ENSG00000079739	0.382428531	5.038738105	8.428659663	0.003693525	0.043726875
CLSPN	ENSG00000092853	-0.87070418	-0.024141585	8.420577347	0.00370998	0.043726875
ANGPTL1	ENSG00000116194	-0.679674624	6.236713918	8.427492108	0.003695897	0.043726875
FRMD8	ENSG00000126391	0.383588345	4.590179387	8.422191762	0.003706687	0.043726875
PLCL2	ENSG00000154822	-0.421513131	5.531547859	8.424079465	0.003702841	0.043726875
DIRAS2	ENSG00000165023	-1.014585179	-0.421344365	8.424325044	0.003702341	0.043726875
SNORD3C	ENSG00000264940	-1.35143996	0.408404998	8.423080197	0.003704876	0.043726875
ZNF224	ENSG00000267680	-0.384261562	5.042758876	8.427294464	0.003696299	0.043726875
SNX33	ENSG00000173548	0.303239088	6.601653241	8.418297161	0.003714635	0.043736045
NKTR	ENSG00000114857	-0.459749976	8.0674664	8.41417008	0.003723077	0.043809174
LOC100507516	ENSG00000237807	0.595579881	3.632935928	8.411847733	0.003727836	0.043838904
LY6E	ENSG00000160932	0.583230677	5.834695548	8.409851172	0.003731932	0.043860811
BCL2L1	ENSG00000171552	0.402547178	5.554772528	8.399686583	0.003752857	0.044080359
SYT9	ENSG00000170743	-1.012575732	1.46240789	8.396437378	0.003759571	0.044106462
ARSI	ENSG00000183876	0.643506059	2.475323273	8.396600713	0.003759233	0.044106462
FOXK1	ENSG00000164916	0.375237838	7.588232599	8.387933888	0.0037772	0.04423401
GIMAP1	ENSG00000213203	0.530125304	3.424740046	8.388871457	0.003775252	0.04423401
POFUT1	ENSG00000101346	0.334281718	5.771221455	8.373834349	0.003806616	0.044543685
LOC100505715	ENSG00000267058	-0.76171223	-0.01302112	8.372005883	0.003810448	0.044543685
SLC22A16	ENSG00000004809	-1.002006648	1.553329072	8.370413891	0.003813788	0.044556201
MTERF1	ENSG00000127989	-0.46125678	3.520846137	8.369143168	0.003816455	0.044560858
NDNF	ENSG00000173376	-0.711869522	2.380558561	8.366458784	0.003822097	0.044600213
UTS2B	ENSG00000188958	-0.940845297	0.754512453	8.365258154	0.003824623	0.044603188
RBM25	ENSG00000119707	-0.467659594	7.415159627	8.363558679	0.003828201	0.044618425
ATP6V0E1	ENSG00000113732	0.381887739	5.617114234	8.351337451	0.003854035	0.044839692
SUGP2	ENSG00000064607	-0.268356936	6.870744876	8.349397969	0.003858151	0.044861004
RAB35	ENSG00000111737	0.314499711	5.425064	8.34658542	0.003864128	0.044903915
ZNF418	ENSG00000196724	-0.344037483	4.079349688	8.343303125	0.003871115	0.044958507
TTLL5	ENSG00000119685	-0.245932674	5.653863988	8.338741218	0.003880848	0.044991717
LRRC37A	ENSG00000176681	-0.965704372	1.035924669	8.339585664	0.003879044	0.044991717
GALNT7	ENSG00000109586	-0.350555031	4.991462455	8.335925768	0.003886867	0.045034911
SLC35B3	ENSG00000124786	-0.398019673	4.11669764	8.32710905	0.003905777	0.045227326
RBM42	ENSG00000126254	0.435981288	4.92314237	8.325139337	0.003910014	0.045249713
BOK	ENSG00000176720	0.523099512	5.345024013	8.32321241	0.003914164	0.045265038
ZNF777	ENSG00000196453	0.448092152	4.166212584	8.321491733	0.003917873	0.045265038
ADCY10P1	ENSG00000161912	-0.478391095	3.027061081	8.318590081	0.003924137	0.045279742
SRM	ENSG00000116649	0.476502798	4.404961079	8.311729338	0.003938987	0.045319812
CYP1B1	ENSG00000138061	-0.555114931	6.948498967	8.310591552	0.003941455	0.045319812
TET2	ENSG00000168769	-0.374312181	6.83284841	8.313626289	0.003934875	0.045319812
KCNMB3	ENSG00000171121	-0.521517436	2.514339736	8.313029544	0.003936168	0.045319812
GRID1	ENSG00000182771	0.525670417	4.038094388	8.314762233	0.003932415	0.045319812
ZNF805	ENSG00000204524	0.270906142	5.405955363	8.311601226	0.003939265	0.045319812
PSME4	ENSG00000068878	-0.454856797	8.078728904	8.305572337	0.003952363	0.045418635
MIR4263	ENSG00000265321	-0.747636574	-0.851207517	8.304406572	0.0039549	0.04542122
MECP2	ENSG00000169057	0.313584177	7.476509334	8.293362878	0.003979023	0.045567241
ASB13	ENSG00000196372	0.398204122	3.570248444	8.293344631	0.003979063	0.045567241
TRMT9B	ENSG00000250305	-0.576559539	3.083037083	8.296258012	0.003972685	0.045567241
LOC107985177	ENSG00000287281	-1.009045601	-0.114482992	8.296780158	0.003971543	0.045567241
MRPS2	ENSG00000122140	0.475346408	3.913802517	8.288522362	0.003989644	0.045660034
PPP2R5B	ENSG00000068971	0.383202179	4.421298014	8.284034185	0.003999517	0.045695413
SDC1	ENSG00000115884	1.113926537	0.230286841	8.282572611	0.004002738	0.045695413
DNAJC3-DT	ENSG00000247400	-0.511776517	1.264388973	8.280777931	0.004006696	0.045695413
ZZZ3	ENSG00000036549	-0.427539805	6.372493357	8.278247879	0.004012283	0.045706045
ZNF85	ENSG00000105750	-0.480158464	2.840084277	8.278255128	0.004012267	0.045706045
CREG1	ENSG00000143162	0.365122165	5.491031544	8.274834126	0.004019833	0.045738998
MRPS14	ENSG00000120333	-0.350075545	4.382822586	8.272057095	0.004025987	0.04575599
MB21D2	ENSG00000180611	0.461625679	3.525541942	8.272448711	0.004025118	0.04575599
CETN3	ENSG00000153140	-0.610866138	2.979130897	8.268041884	0.0040349	0.04583077
SPRY3	ENSG00000168939	-0.379668496	3.608561599	8.259738464	0.004053397	0.045961119
GOLGA8B	ENSG00000215252	-0.561972072	4.954824113	8.260214741	0.004052333	0.045961119
YIPF3	ENSG00000137207	0.441073979	5.607609118	8.25358561	0.004067158	0.046010901
SMAD6	ENSG00000137834	0.618049984	3.875744763	8.254551956	0.004064994	0.046010901
SHPRH	ENSG00000146414	-0.477769696	6.770726867	8.256476267	0.004060687	0.046010901
TBCE	ENSG00000285053	-0.525993297	0.723085582	8.253706934	0.004066887	0.046010901
HPS1	ENSG00000107521	0.321177287	5.363518748	8.247825107	0.004080086	0.046126727
MTIF3	ENSG00000122033	-0.456348759	3.986627284	8.245887599	0.004084443	0.046126727
EFEMP2	ENSG00000172638	0.388591851	6.555338181	8.245899077	0.004084417	0.046126727
VAMP2	ENSG00000220205	0.37188812	6.112014381	8.243317933	0.00409023	0.046165528
CNTRL	ENSG00000119397	-0.416943515	5.680469984	8.241771416	0.004093716	0.046178339
HAP1	ENSG00000173805	-0.946909427	1.562652375	8.240265846	0.004097113	0.046190129
CPLANE1	ENSG00000197603	-0.406676207	7.185883377	8.23468059	0.00410974	0.046305905
FAM133B	ENSG00000234545	-0.540818168	3.992638151	8.221664303	0.004139322	0.046585757
NELFB	ENSG00000188986	0.414906756	4.941610172	8.209242222	0.004167755	0.046852058
PSMB9	ENSG00000240065	0.443178816	3.493960005	8.209331902	0.004167549	0.046852058
RAD52	ENSG00000002016	-0.312677965	4.458677497	8.20197738	0.004184476	0.046959386
CRLF1	ENSG00000006016	1.419940199	2.375090085	8.203618963	0.004180692	0.046959386
MIR4296	ENSG00000264572	-0.77046694	0.282525971	8.197623792	0.004194529	0.047045319
TMEM54	ENSG00000121900	0.562687231	3.34020267	8.192217877	0.004207046	0.047051353
TMEM132E	ENSG00000181291	0.644324576	-0.350676272	8.194838439	0.004200974	0.047051353
FAM66B	ENSG00000215374	-0.688049743	2.270046272	8.196016448	0.004198247	0.047051353
ISLR	ENSG00000129009	0.491569098	7.452659228	8.17108664	0.00425634	0.047513603
FAM104A	ENSG00000133193	0.298001767	4.315014857	8.170355954	0.004258055	0.047513603
PTGFRN	ENSG00000134247	0.392464448	7.835722465	8.171066211	0.004256388	0.047513603
STX18-AS1	ENSG00000247708	-0.439301087	4.549355903	8.171110732	0.004256283	0.047513603
MCOLN3	ENSG00000055732	-0.638515593	3.644655789	8.167517349	0.004264724	0.047560998
LRRC34	ENSG00000171757	-0.683318878	1.475380252	8.163043486	0.004275257	0.047600641
ZNF721	ENSG00000182903	-0.715468283	5.407886103	8.164788893	0.004271144	0.047600641
RGS2	ENSG00000116741	-0.692332878	7.658364543	8.154537505	0.004295355	0.047772136
PLBD2	ENSG00000151176	0.433910881	6.400851931	8.153346514	0.004298177	0.047772136
CYP1B1-AS1	ENSG00000232973	-0.577172955	4.110565431	8.153315051	0.004298252	0.047772136
GPC1	ENSG00000063660	0.498138877	5.45517051	8.145933141	0.004315784	0.047939866
ARNT2	ENSG00000172379	0.459872982	4.582142227	8.144073751	0.004320212	0.047961921
TOP1MT	ENSG00000184428	0.40209703	3.5719349	8.141621051	0.004326059	0.047999704
MBOAT7	ENSG00000125505	0.425088005	4.940652394	8.139599777	0.004330884	0.048026106
UBE2D2	ENSG00000131508	0.276531763	5.828322367	8.137724861	0.004335365	0.048048661
MARK4	ENSG00000007047	0.344170346	5.418344269	8.134751543	0.00434248	0.048100372
MIF4GD	ENSG00000125457	0.440205363	3.287029533	8.132460449	0.00434797	0.048134042
GFOD2	ENSG00000141098	0.305153629	4.996187706	8.124656145	0.004366727	0.048287242
PRMT9	ENSG00000164169	-0.387844935	4.147594146	8.116402015	0.004386653	0.048425793
COPS6	ENSG00000168090	0.336674544	5.510371325	8.116679093	0.004385983	0.048425793
AJM1	ENSG00000232434	0.667823004	3.152041333	8.117730831	0.004383439	0.048425793
PKD1	ENSG00000008710	0.382218926	8.105806794	8.10718529	0.004409014	0.048605114
MRPL34	ENSG00000130312	0.44519367	3.524537519	8.106252863	0.004411282	0.048605114
RSPO3	ENSG00000146374	-0.577039331	6.791510726	8.105267321	0.004413681	0.048605114
PSMA3-AS1	ENSG00000257621	-0.394965502	6.444374156	8.104614209	0.004415272	0.048605114
ZNF429	ENSG00000197013	-0.468141411	4.203408861	8.103594894	0.004417755	0.048605209
AASS	ENSG00000008311	-0.390002224	7.03526114	8.102020459	0.004421594	0.048605897
PRG4	ENSG00000116690	1.39661469	0.303000145	8.099038373	0.004428875	0.0486186
GNB1	ENSG00000078369	0.295562272	8.131199585	8.093583455	0.004442224	0.048723499
HLA-F	ENSG00000204642	0.348256741	5.23057134	8.092463874	0.004444969	0.048723499
TAX1BP3	ENSG00000213977	0.566026895	1.57188141	8.0906365	0.004449453	0.048735535
EFCAB7	ENSG00000203965	-0.462425496	3.627651322	8.085048154	0.004463195	0.048858794
DMTF1	ENSG00000135164	-0.447914053	6.927209311	8.081496731	0.00447195	0.048927363
CAMSAP1	ENSG00000130559	0.270591586	6.080175178	8.078402627	0.004479591	0.048975387
ZBTB7C	ENSG00000184828	0.509450905	2.887887945	8.077700905	0.004481326	0.048975387
LRP1	ENSG00000123384	0.420039278	10.6166531	8.075593545	0.004486541	0.048984391
FCMR	ENSG00000162894	0.588212767	1.822703712	8.075352063	0.004487139	0.048984391
CCDC146	ENSG00000135205	-0.561650746	3.995193682	8.072820023	0.004493413	0.049025634
RAVER1	ENSG00000161847	0.448880318	4.251254922	8.071475656	0.004496748	0.049034779
SLC39A13	ENSG00000165915	0.432884655	5.83727788	8.064205469	0.004514827	0.049177307
SAMD5	ENSG00000203727	-0.643371509	5.090508801	8.064645006	0.004513732	0.049177307
NPM1	ENSG00000181163	-0.457883893	8.22604759	8.062717457	0.004518536	0.049190429
PRPH2	ENSG00000112619	-0.442551916	2.474296794	8.059568923	0.004526395	0.049248684
LOC105373085	ENSG00000286381	-0.820379206	0.13943118	8.055506984	0.004536555	0.049331892
ABCC5	ENSG00000114770	-0.275308982	6.097339861	8.052448971	0.004544218	0.049383097
CLHC1	ENSG00000162994	-0.429399996	4.414235053	8.05162228	0.004546293	0.049383097
ZSCAN18	ENSG00000121413	0.316384712	6.309537626	8.046094322	0.004560186	0.049506633
MICB	ENSG00000204516	0.604468857	1.397331462	8.03118887	0.004597865	0.049778099
SLC35B2	ENSG00000157593	0.421773334	4.33047092	8.027483965	0.00460728	0.049852542
RPS6KA5	ENSG00000100784	-0.500290787	5.738588763	8.022676658	0.004619525	0.049857909
HELLS	ENSG00000119969	-0.477562945	3.535363684	8.022855581	0.004619068	0.049857909
CCDC126	ENSG00000169193	0.38820099	3.099030285	8.024200705	0.004615639	0.049857909
HS6ST2	ENSG00000171004	-0.77176556	2.674611697	8.020317276	0.004625547	0.049857909
ZXDB	ENSG00000198455	0.314065138	4.43489499	8.021856411	0.004621617	0.049857909
CD276	ENSG00000103855	0.385989046	5.567707583	8.018680521	0.004629729	0.049875614
MAFB	ENSG00000204103	0.572214317	4.436325125	8.013664697	0.004642569	0.049986523
