# Supplementary material for: Transcriptome and DNA methylome analyses reveal underlying mechanisms for the racial disparity in uterine fibroids
Source: JCI Insight. 2022 Oct 24;7(20):e160274. doi: 10.1172/jci.insight.160274 (PMC9714787; doi:10.1172/jci.insight.160274)
Supplement: Supplemental table 3 [file jciinsight-7-160274-s010.txt]

SYMBOL	Ensembl ID	logFC	logCPM	Likelihood Ratio	P Value	FDR
TBC1D3	ENSG00000274512	-3.705540166	-0.139874134	73.68743875	9.15E-18	1.82E-13
CCDC144A	ENSG00000170160	-3.954712045	2.772809978	40.19254841	2.30E-10	1.14E-06
HERC2P2	ENSG00000276550	-1.096160232	6.170303661	38.23224976	6.28E-10	2.49E-06
GTF2A1L	ENSG00000242441	-2.902304285	-0.188037127	36.25291624	1.73E-09	4.30E-06
USP32P1	ENSG00000188933	-3.979200438	1.041777169	35.37713399	2.72E-09	5.99E-06
ASAH2	ENSG00000188611	-1.757581294	-0.663091712	34.37782645	4.54E-09	9.01E-06
LRRC37A2	ENSG00000238083	-1.094969042	3.367515078	34.07964062	5.29E-09	9.54E-06
PDP2	ENSG00000172840	0.713974781	4.604794156	33.26244465	8.05E-09	1.33E-05
CD163L1	ENSG00000177675	-1.213581727	2.613684839	31.76765712	1.74E-08	2.46E-05
EP400P1	ENSG00000185684	-0.619370048	5.020671027	29.83038894	4.72E-08	5.85E-05
JPH3	ENSG00000154118	2.321245497	2.32656871	27.99041437	1.22E-07	0.000120979
C11orf96	ENSG00000187479	1.431426143	5.361627715	28.05455026	1.18E-07	0.000120979
CUTALP	ENSG00000226752	0.858177833	4.76323905	26.2256314	3.04E-07	0.00024114
LRRC37A	ENSG00000176681	-1.420677625	0.950865451	26.09487717	3.25E-07	0.00024811
IRF2BP2	ENSG00000168264	0.589020183	7.716000873	25.23245658	5.08E-07	0.000336189
CDH22	ENSG00000149654	1.708007196	-0.575464972	25.16676084	5.26E-07	0.000336618
TACR1	ENSG00000115353	1.097782861	1.761932132	23.53809917	1.22E-06	0.00075951
KANSL1-AS1	ENSG00000214401	-1.206265579	0.355992901	22.71783381	1.88E-06	0.001063851
KBTBD7	ENSG00000120696	0.462009192	3.585469826	22.34626346	2.28E-06	0.001158475
PILRB	ENSG00000121716	-0.850459011	2.96470969	22.37499275	2.24E-06	0.001158475
RND2	ENSG00000108830	0.860416542	3.358622661	22.28984436	2.34E-06	0.00116319
CRYBB2P1	ENSG00000100058	-0.893958815	4.459392702	22.04196718	2.67E-06	0.001291218
SLC30A8	ENSG00000164756	-2.050760205	0.945305285	21.68414884	3.21E-06	0.001492619
TUBB3	ENSG00000258947	-1.056349526	0.76281222	21.59903891	3.36E-06	0.001515604
STON1-GTF2A1L	ENSG00000068781	-1.348707865	1.016547098	21.35553479	3.82E-06	0.001682578
ERV3-1	ENSG00000213462	-0.628866989	5.039422927	20.73591779	5.27E-06	0.002226038
LINC01535	ENSG00000226686	-1.194340434	1.508416159	20.77265751	5.17E-06	0.002226038
SOBP	ENSG00000112320	0.49426214	4.91608602	20.66192281	5.48E-06	0.002256944
SGO1	ENSG00000129810	-1.43627201	-0.707491093	20.57284345	5.74E-06	0.002256944
ZNF503-AS2	ENSG00000237149	0.80142679	1.748462138	20.5531376	5.80E-06	0.002256944
STAC3	ENSG00000185482	-0.698754416	1.254847618	20.37909561	6.35E-06	0.002424261
ZXDA	ENSG00000198205	0.473864372	3.251775556	20.0548569	7.53E-06	0.002817839
GPR75	ENSG00000119737	-0.869113091	2.267326194	19.65650582	9.27E-06	0.003344491
HEPH	ENSG00000089472	-0.603808375	7.781941957	19.5697555	9.70E-06	0.003393711
BCAN	ENSG00000132692	0.812190275	4.769061452	19.5603487	9.75E-06	0.003393711
FAM229B	ENSG00000203778	0.490107939	4.40421691	19.32102289	1.10E-05	0.003654416
LINC00649	ENSG00000237945	1.417308899	1.154772517	19.34706879	1.09E-05	0.003654416
WDSUB1	ENSG00000196151	0.535135797	3.162162569	19.12404748	1.22E-05	0.003920922
AOX1	ENSG00000138356	0.855236078	2.429321574	19.05490016	1.27E-05	0.004001055
PLA2G4C	ENSG00000105499	0.89023373	4.614682632	18.87990054	1.39E-05	0.004316869
LRRC37A3	ENSG00000176809	-0.617331653	3.331664859	18.80003378	1.45E-05	0.004361805
RIMBP2	ENSG00000060709	0.727232999	3.504644148	18.58428852	1.63E-05	0.004744209
ADGRB1	ENSG00000181790	1.031089688	2.403367697	18.52219423	1.68E-05	0.004830266
RASA4B	ENSG00000170667	0.833536738	2.500103935	18.06733884	2.13E-05	0.005796878
PDE3A	ENSG00000172572	0.63603659	5.791562093	17.69746716	2.59E-05	0.006852723
NTN4	ENSG00000074527	0.660317804	3.205015408	17.51467669	2.85E-05	0.006935254
GSTM3	ENSG00000134202	1.032361015	6.690504572	17.50500804	2.87E-05	0.006935254
SLAIN1	ENSG00000139737	1.067907238	0.871489127	17.57562049	2.76E-05	0.006935254
HEATR3	ENSG00000155393	-0.426888862	3.827646046	17.56101661	2.78E-05	0.006935254
LINC00106	ENSG00000236871	-0.637455811	2.605411027	17.64195448	2.67E-05	0.006935254
PLA2G4B	ENSG00000243708	-0.924664673	0.003806489	17.5167038	2.85E-05	0.006935254
CNNM2	ENSG00000148842	0.430829965	4.834375571	17.39408577	3.04E-05	0.007251926
H2AZ1	ENSG00000164032	-0.679128513	6.226318461	17.33403478	3.14E-05	0.007320164
STAB2	ENSG00000136011	-1.711420231	0.637550435	17.21217753	3.34E-05	0.00758404
SLC44A3	ENSG00000143036	0.876849804	2.050052123	17.2261361	3.32E-05	0.00758404
PTENP1-AS	ENSG00000281128	1.31098092	-0.029597654	17.16935455	3.42E-05	0.007624161
SERTAD4	ENSG00000082497	0.535686382	4.917734115	16.73125271	4.31E-05	0.009190127
HEBP1	ENSG00000013583	0.448246123	4.077579644	16.68341113	4.42E-05	0.009324563
LINC01191	ENSG00000234199	-0.938997495	-0.524930212	16.63584185	4.53E-05	0.00946071
DHRS4	ENSG00000157326	-0.610951872	2.507020346	16.60911263	4.59E-05	0.009493961
LOC574538	ENSG00000249695	-1.784734346	-0.231148614	16.57022167	4.69E-05	0.009493961
LOC100419170	ENSG00000250771	-1.355917496	-0.678083481	16.35248835	5.26E-05	0.010170907
BEX5	ENSG00000184515	1.396841056	-0.443860064	16.2302729	5.61E-05	0.010703596
COL7A1	ENSG00000114270	-0.73038453	7.390241657	16.08141323	6.07E-05	0.011360273
CD163	ENSG00000177575	-0.760138436	5.911457237	15.94921647	6.51E-05	0.012067983
ANKRD44	ENSG00000065413	0.595984028	5.953379791	15.91224628	6.63E-05	0.012192065
EPYC	ENSG00000083782	-2.137495452	0.023780142	15.86932566	6.79E-05	0.012332698
USP27X	ENSG00000273820	0.559971205	3.113468915	15.84330755	6.88E-05	0.012332698
ZNF483	ENSG00000173258	0.763164186	5.37876692	15.75000646	7.23E-05	0.012695766
LINC02268	ENSG00000248174	-1.480335552	-0.596456212	15.75098292	7.23E-05	0.012695766
GAD1	ENSG00000128683	1.077577767	0.051889624	15.5802707	7.91E-05	0.013497924
C15orf61	ENSG00000189227	0.631478189	1.461457304	15.56834887	7.96E-05	0.013497924
NEAT1	ENSG00000245532	-0.701671316	11.13426452	15.57953346	7.91E-05	0.013497924
REXO5	ENSG00000005189	-0.596276858	2.269453456	15.50061289	8.25E-05	0.013762842
ZXDB	ENSG00000198455	0.371985997	3.994870008	15.32651379	9.04E-05	0.014956979
MAD1L1	ENSG00000002822	-0.559668533	1.990271927	15.27932508	9.27E-05	0.015208577
ESPNL	ENSG00000144488	1.141931257	1.9911384	15.22832498	9.53E-05	0.015496766
LY6H	ENSG00000176956	1.510137909	2.859533666	15.13070893	0.000100318	0.016046286
SLC35E2A	ENSG00000215790	-0.512255814	3.411010298	15.11665825	0.000101068	0.016046286
SHISA2	ENSG00000180730	1.439951001	1.667544089	15.08261611	0.000102907	0.016208608
COL23A1	ENSG00000050767	1.429351472	4.684835498	15.01399023	0.000106717	0.016546153
EMP2	ENSG00000213853	0.375816789	5.39821279	15.02275829	0.000106222	0.016546153
ZNF846	ENSG00000196605	-0.459240388	5.103927621	14.94019935	0.000110973	0.017072639
SAP30L	ENSG00000164576	0.29096823	5.824421328	14.83573768	0.000117292	0.01776924
TCF23	ENSG00000163792	0.701727277	6.366788207	14.76262803	0.000121928	0.017954719
WASHC1	ENSG00000181404	-0.753157484	2.360838714	14.7687118	0.000121535	0.017954719
SMG1P1	ENSG00000237296	-0.541559322	3.777414359	14.74552056	0.000123039	0.017954719
MIR4755	ENSG00000264616	-0.946509222	-0.774220319	14.7575189	0.000122259	0.017954719
CHCHD7	ENSG00000170791	-0.48319426	2.834914541	14.67115551	0.00012799	0.018540802
F13A1	ENSG00000124491	-0.610831614	6.073044164	14.60610215	0.000132485	0.019052858
CORO2A	ENSG00000106789	0.750060749	0.995725259	14.43344743	0.0001452	0.020352563
PNRC1	ENSG00000146278	0.472261563	7.366005198	14.3779203	0.000149546	0.020352563
MX1	ENSG00000157601	0.639576635	4.465140359	14.41987307	0.000146251	0.020352563
OTUD1	ENSG00000165312	0.559483231	4.257699762	14.38480724	0.000149	0.020352563
ABCA17P	ENSG00000238098	0.815764597	-0.085312771	14.39703609	0.000148035	0.020352563
SORD2P	ENSG00000259479	1.398531619	-0.582481668	14.34103	0.000152505	0.020450037
DHRS4L2	ENSG00000187630	-0.63115517	2.242592898	14.27336053	0.000158086	0.021056267
CCNB2	ENSG00000157456	-1.009933767	0.480312662	14.10483425	0.000172899	0.022574675
ADAM8	ENSG00000151651	-0.534292758	2.464929789	14.08404116	0.000174821	0.022676427
EYA2	ENSG00000064655	0.919089975	2.151667368	14.03770997	0.000179181	0.022942105
POLN	ENSG00000130997	-0.657565394	1.106873745	13.92020439	0.000190737	0.024265185
TXLNB	ENSG00000164440	0.886855251	1.459834931	13.79372646	0.000204016	0.025626002
NRCAM	ENSG00000091129	0.64427541	3.127941542	13.77037494	0.000206568	0.025783335
LOC100506388	ENSG00000262061	1.001479331	-0.443216676	13.73175917	0.000210859	0.025991923
ERICH1	ENSG00000104714	-0.430210822	4.956469473	13.68213284	0.000216505	0.026523146
KIF20A	ENSG00000112984	-1.159639437	0.845404444	13.65928873	0.000219154	0.026683069
EIF4A1	ENSG00000161960	-0.567644473	2.61507542	13.61282903	0.000224645	0.027020042
ZNF492	ENSG00000229676	-0.921087137	0.002201197	13.52302316	0.000235654	0.027998371
RPRD2	ENSG00000163125	0.289795368	6.528309002	13.46498264	0.000243057	0.028542707
ALX4	ENSG00000052850	1.454489358	3.69655527	13.44898653	0.000245139	0.028617765
ATP2A1	ENSG00000196296	-0.863388647	2.017835839	13.41109042	0.000250141	0.028858576
LOC389906	ENSG00000285756	-0.733197592	4.449515534	13.40045159	0.000251564	0.028858576
DLGAP5	ENSG00000126787	-1.400326546	0.303460641	13.37257926	0.00025533	0.029122291
TMEM248	ENSG00000106609	0.294804784	6.876917281	13.33791259	0.000260094	0.029328521
TRIM66	ENSG00000166436	-0.433918078	5.546198269	13.24398852	0.000273455	0.030454238
GNAL	ENSG00000141404	0.401500524	4.776139587	13.22096658	0.000276835	0.030522576
MXI1	ENSG00000119950	0.513591375	4.793883441	13.1996461	0.000280002	0.030532524
NPIPA5	ENSG00000183793	-1.287798713	0.861306285	13.20850168	0.000278682	0.030532524
COLGALT2	ENSG00000198756	0.994578028	1.996923532	13.18031263	0.000282906	0.030680566
NCAPG	ENSG00000109805	-1.204337931	1.15446388	13.13933255	0.000289161	0.030973181
LOC100507053	ENSG00000246090	-0.628081522	3.930995022	13.14509309	0.000288273	0.030973181
MYO7B	ENSG00000169994	0.965807897	-0.017839613	13.07472456	0.000299307	0.031509293
CEP295NL	ENSG00000178404	-0.500565329	4.250408588	13.06993601	0.000300073	0.031509293
SLAMF8	ENSG00000158714	-0.776603722	1.438326929	13.04704961	0.000303763	0.031728798
BIRC5	ENSG00000089685	-1.12731415	0.68639286	13.01552057	0.00030892	0.031765927
RRM2	ENSG00000171848	-1.04766341	1.81478333	13.02262221	0.000307751	0.031765927
RNF133	ENSG00000188050	-1.290747635	1.669263942	13.02892533	0.000306717	0.031765927
HERC2P3	ENSG00000180229	1.015164372	3.598846273	12.97526444	0.000315633	0.032288959
MYO7A	ENSG00000137474	-0.701908059	1.821819696	12.92674815	0.00032392	0.032772988
DOC2B	ENSG00000272636	0.713341294	3.81528982	12.91868175	0.000325319	0.032772988
NAV2	ENSG00000166833	-0.545663972	8.663409198	12.80858559	0.000345032	0.034067221
PDLIM3	ENSG00000154553	0.565413672	7.828946635	12.77795145	0.000350729	0.034458237
NEFM	ENSG00000104722	-1.016957033	4.104252083	12.75882235	0.000354334	0.034471132
DCXR	ENSG00000169738	0.674238575	2.701271477	12.72042469	0.000361684	0.034676199
GLIS1	ENSG00000174332	0.881938404	3.295119774	12.73416226	0.000359037	0.034676199
MPL	ENSG00000117400	0.563001356	1.704693953	12.6967231	0.000366297	0.034949656
NXPH4	ENSG00000182379	1.07243939	0.738297751	12.64380328	0.000376813	0.035673493
HSPA1B	ENSG00000204388	0.571801208	4.600044111	12.58276881	0.00038932	0.03644545
CYBRD1	ENSG00000071967	0.413989259	7.426827945	12.52125531	0.000402348	0.037225666
EYA4	ENSG00000112319	-1.472121383	3.697466604	12.52638829	0.000401245	0.037225666
SCG2	ENSG00000171951	-1.093150933	2.043373469	12.51152496	0.000404449	0.037225666
KIAA0895L	ENSG00000196123	-0.415022777	5.537626788	12.49962998	0.000407033	0.037225666
ATAD3C	ENSG00000215915	-0.94397469	1.759078077	12.503354	0.000406222	0.037225666
MPPED1	ENSG00000186732	1.004766312	1.91284468	12.47895047	0.000411563	0.037427564
LOC102724488	ENSG00000277758	1.065430044	-0.712418867	12.47238683	0.000413012	0.037427564
FRRS1	ENSG00000156869	0.59503829	3.644318193	12.46097231	0.000415544	0.037485809
GTSE1	ENSG00000075218	-0.984375287	0.463058583	12.43413658	0.000421557	0.037651735
FAM118A	ENSG00000100376	-0.456831024	5.469343138	12.39835745	0.000429712	0.037651735
PTGFR	ENSG00000122420	1.081619348	3.878198963	12.43236261	0.000421958	0.037651735
AMIGO1	ENSG00000181754	0.528483984	3.130550012	12.39422672	0.000430663	0.037651735
LINC01480	ENSG00000270164	-0.785183303	-0.294839652	12.42683919	0.000423208	0.037651735
BMS1P4	ENSG00000271816	-0.599374063	0.385702237	12.40769744	0.000427568	0.037651735
NPY1R	ENSG00000164128	1.164719444	4.917456241	12.33777091	0.000443885	0.038609253
RNF11	ENSG00000123091	0.340293727	6.027987073	12.30065386	0.0004528	0.038747355
MKI67	ENSG00000148773	-1.080918729	3.852790088	12.30000498	0.000452957	0.038747355
KRTCAP2	ENSG00000163463	-0.493847892	1.945498584	12.31373147	0.000449638	0.038747355
INE1	ENSG00000224975	-0.485178096	2.439343348	12.27533016	0.000458985	0.038954482
NQO2	ENSG00000124588	0.406149246	3.186900513	12.24186324	0.000467291	0.039130235
DUOX1	ENSG00000137857	1.11578968	4.200224968	12.25607252	0.000463747	0.039130235
C1QTNF4	ENSG00000172247	0.917355278	2.341361951	12.2460556	0.000466243	0.039130235
CD72	ENSG00000137101	-0.475341482	1.799169873	12.20652312	0.000476227	0.039337979
NR2E3	ENSG00000278570	-0.553160859	1.084364698	12.20631435	0.00047628	0.039337979
RERGL	ENSG00000111404	1.011713266	1.457458667	12.15413692	0.000489791	0.039513792
KDSR	ENSG00000119537	0.300414349	5.717414983	12.15508659	0.000489542	0.039513792
LRRC3B	ENSG00000179796	0.87078081	-0.753245273	12.15920411	0.000488462	0.039513792
GRIN2A	ENSG00000183454	0.961931672	5.652018322	12.10537483	0.000502767	0.040396404
ZSWIM5	ENSG00000162415	0.416160331	3.36957056	12.0939455	0.000505858	0.040480892
NTN5	ENSG00000142233	0.592963243	1.335579864	12.04961757	0.00051803	0.041288452
THPO	ENSG00000090534	0.527695226	0.673711067	11.98835063	0.000535342	0.041501514
THRB	ENSG00000151090	0.805413966	6.475493345	11.99118909	0.000534527	0.041501514
HPSE2	ENSG00000172987	0.840620004	3.050752651	11.99195312	0.000534308	0.041501514
UBAC2-AS1	ENSG00000228889	0.641621255	-0.728099257	12.0020826	0.000531411	0.041501514
PRKAR2B	ENSG00000005249	0.613775654	3.905610722	11.95737499	0.000544315	0.04203298
SLC35F1	ENSG00000196376	0.801421357	1.960429079	11.94297184	0.000548539	0.042042218
ADORA2A	ENSG00000128271	-0.543994511	0.502128442	11.92013349	0.000555305	0.042224457
CCDC40	ENSG00000141519	0.440658829	4.659274638	11.8900685	0.00056434	0.042747713
PTTG1	ENSG00000164611	-0.851789704	0.225966035	11.8376745	0.000580443	0.04363434
LOC100505715	ENSG00000267058	-0.888959176	-0.266532452	11.8416594	0.000579202	0.04363434
VGF	ENSG00000128564	-2.141524856	0.822066966	11.78397371	0.000597428	0.044573534
LILRA6	ENSG00000244482	-1.080689015	-0.691909408	11.75699077	0.000606151	0.044720006
FMN1	ENSG00000248905	-0.538812151	4.165557057	11.75863472	0.000605616	0.044720006
TPX2	ENSG00000088325	-0.909081594	2.267990929	11.74391325	0.000610425	0.044868529
POU2AF1	ENSG00000110777	0.991231665	1.468258919	11.70403271	0.000623648	0.045292156
ARMCX1	ENSG00000126947	0.28504017	4.603174008	11.70203248	0.000624319	0.045292156
DAZAP2	ENSG00000183283	0.393271801	6.65579821	11.69905794	0.000625317	0.045292156
PLXNA3	ENSG00000130827	-0.396251679	5.442614249	11.66736849	0.000636059	0.04573634
DUSP16	ENSG00000111266	0.361190921	5.498061764	11.61363565	0.0006547	0.046570557
UBQLN2	ENSG00000188021	0.317026995	5.614815254	11.60210004	0.000658774	0.046692952
ADAMTS5	ENSG00000154736	0.80230828	7.677025949	11.5763467	0.00066796	0.047104177
LRRC66	ENSG00000188993	-0.655660823	1.372640753	11.57255828	0.000669323	0.047104177
MTERF4	ENSG00000122085	-0.306119825	5.213892393	11.53503541	0.000682968	0.04772598
CREG1	ENSG00000143162	0.395199844	4.54166504	11.54017071	0.000681084	0.04772598
CD22	ENSG00000012124	-1.027716013	1.226425514	11.52619735	0.000686222	0.047785156
PRKAG1	ENSG00000181929	-0.527419011	1.109883118	11.50224459	0.000695122	0.048235632
LINC02210	ENSG00000204650	-0.567072332	4.53425689	11.48497027	0.000701612	0.048516382
LOC285638	ENSG00000249476	-0.749151566	1.652832045	11.47845493	0.000704076	0.048517708
CX3CL1	ENSG00000006210	0.71363796	3.986136263	11.42341921	0.000725241	0.049672077
ZNF561	ENSG00000171469	-0.412730937	6.322481931	11.39173893	0.000737714	0.049968191
