# Supplementary material for: Transcriptome and DNA methylome analyses reveal underlying mechanisms for the racial disparity in uterine fibroids
Source: JCI Insight. 2022 Oct 24;7(20):e160274. doi: 10.1172/jci.insight.160274 (PMC9714787; doi:10.1172/jci.insight.160274)
Supplement: Supplemental table 4 [file jciinsight-7-160274-s011.xlsx]

## Sheet: Sheet1
			ID	Tissue	Figure	Race	Age	Set	GEO
			MP100	MyoF and F	4(all), 5(all)	W	44	George et al Dicovery	GSE120854
			MP305	MyoF and F	4(all), 5(all)	W	44	George et al Validation	GSE135446
			MP306	MyoF and F	4(all), 5(all)	W	49	George et al Validation	GSE135446		Table Analyzed	Ages EPIC BW
			MP308	MyoF and F	4(all), 5(all)	W	48	George et al Validation	GSE135446
			MP313	MyoF and F	4(all), 5(all)	W	44	George et al Validation	GSE135446		Column B	White
			MP315	MyoF and F	4(all), 5(all)	W	45	Current Study	GSE207350		vs.	vs.
			MP317	MyoF and F	4(all), 5(all)	W	37	Current Study	GSE207350		Column A	Black
			MP319	MyoF and F	4(all), 5(all)	W	45	Current Study	GSE207350
			MP323	MyoF and F	4(all), 5(all)	W	36	Current Study	GSE207350		Unpaired t test
			MP330	MyoF and F	4(all), 5(all)	W	46	Current Study	GSE207350		P value	0.6984
			MP332	MyoF and F	4(all), 5a, 5b	W	43	Current Study	GSE207350		P value summary	ns
			MP342	MyoF, F1, and F2	4(all), 5(all)	W	52	Current Study	GSE207350		Significantly different (P < 0.05)?	No
			MP345	MyoF and F	4(all), 5(all)	W	41	Current Study	GSE207350		One- or two-tailed P value?	Two-tailed
			MP346	MyoF, F1, and F2	4(all), 5(all)	W	50	Current Study	GSE207350		t, df	t=0.3916, df=27
			MP351	MyoF, F2, F3, and F5	4(all), 5a, 5b	W	43	Current Study	GSE207350
			MP355	MyoF and F	4(all), 5(all)	W	41	Current Study	GSE207350		How big is the difference?
			MP359	MyoF, F1, and F2	4(all), 5(all)	W	46	Current Study	GSE207350		Mean of column A	44.8
			MP364	MyoF, F1, and F2	4(all), 5(all)	W	42	Current Study	GSE207350		Mean of column B	44.21
			MP369	MyoF and F	4(all), 5a, 5b	W	44	Current Study	GSE207350		Difference between means (B - A) ± SEM	-0.5895 ± 1.505
			MP321	MyoF and F	4(all), 5(all)	B	39	Current Study	GSE207350		95% confidence interval	-3.678 to 2.499
			MP344	MyoF and F	4(all), 5(all)	B	47	Current Study	GSE207350		R squared (eta squared)	0.005649
			MP348	MyoF and F	4(all), 5(all)	B	45	Current Study	GSE207350
			MP357	MyoF, F1, and F2	4(all), 5(all)	B	40	Current Study	GSE207350		F test to compare variances
			MP366	MyoF, F1, and F2	4(all), 5(all)	B	48	Current Study	GSE207350		F, DFn, Dfd	1.264, 18, 9
			MP380	MyoF and F	4(all), 5(all)	B	45	Current Study	GSE207350		P value	0.7432
			MP381	MyoF and F	4(all), 5(all)	B	51	Current Study	GSE207350		P value summary	ns
			MP416	MyoF and F	4(all), 5(all)	B	45	Current Study	GSE207350		Significantly different (P < 0.05)?	No
			MP419	MyoF and F	4(all), 5a, 5b	B	45	Current Study	GSE207350
			MP423	MyoF and F	4(all), 5(all)	B	43	Current Study	GSE207350		Data analyzed
			NW166	MyoF, F1, and F2	4(all), 5a, 5b	B	NA*	George et al Dicovery	GSE120854		Sample size, column A	10
			NW1	MyoF and F	4(all), 5a, 5b	B	NA	George et al Dicovery	GSE120854		Sample size, column B	19
			NW63	MyoF and F	4(all), 5a, 5b	B	NA	George et al Dicovery	GSE120854
			*NA=Not Available
