# Supplementary material for: Transcriptome and DNA methylome analyses reveal underlying mechanisms for the racial disparity in uterine fibroids
Source: JCI Insight. 2022 Oct 24;7(20):e160274. doi: 10.1172/jci.insight.160274 (PMC9714787; doi:10.1172/jci.insight.160274)
Supplement: Supplemental table 5 [file jciinsight-7-160274-s012.txt]

	seqnames	start	end	width	strand	Seg_Est	Seg_Pval	Seg_Pval_adj	annot.seqnames	annot.start	annot.end	annot.width	annot.strand	annot.id	annot.tx_id	annot.gene_id	annot.symbol	annot.type
1	chr1	203351062	203351534	473	*	0.0891511303892573	1.09163592959152e-68	3.67361689569856e-63	chr1	203351123	203352122	1000	-	promoter:19814	ENST00000354955.5	2331	FMOD	hg38_genes_promoters
2	chr1	203351062	203351534	473	*	0.0891511303892573	1.09163592959152e-68	3.67361689569856e-63	chr1	203351089	203352088	1000	-	promoter:19816	ENST00000493296.1	2331	FMOD	hg38_genes_promoters
3	chr1	203351062	203351534	473	*	0.0891511303892573	1.09163592959152e-68	3.67361689569856e-63	chr1	203351087	203352086	1000	-	promoter:19817	ENST00000461936.1	2331	FMOD	hg38_genes_promoters
4	chr1	153627003	153627681	679	*	0.0442805860887362	7.50114445482402e-33	1.2621575682576e-27	chr1	153626926	153627925	1000	+	promoter:6904	ENST00000368698.3	6271	S100A1	hg38_genes_promoters
5	chr1	153627003	153627681	679	*	0.0442805860887362	7.50114445482402e-33	1.2621575682576e-27	chr1	153627384	153628383	1000	+	promoter:6905	ENST00000469893.2	6271	S100A1	hg38_genes_promoters
6	chr1	153627003	153627681	679	*	0.0442805860887362	7.50114445482402e-33	1.2621575682576e-27	chr1	153627422	153628421	1000	+	promoter:6906	ENST00000368696.3	6271	S100A1	hg38_genes_promoters
7	chr1	153627003	153627681	679	*	0.0442805860887362	7.50114445482402e-33	1.2621575682576e-27	chr1	153627434	153628433	1000	+	promoter:6907	ENST00000292169.6	6271	S100A1	hg38_genes_promoters
8	chr1	153627003	153627681	679	*	0.0442805860887362	7.50114445482402e-33	1.2621575682576e-27	chr1	153627464	153628463	1000	+	promoter:6908	ENST00000436839.1	6271	S100A1	hg38_genes_promoters
9	chr1	153627003	153627681	679	*	0.0442805860887362	7.50114445482402e-33	1.2621575682576e-27	chr1	153627506	153628505	1000	-	promoter:17566	ENST00000476133.6	6284	S100A13	hg38_genes_promoters
10	chr1	153627003	153627681	679	*	0.0442805860887362	7.50114445482402e-33	1.2621575682576e-27	chr1	153627049	153628048	1000	-	promoter:17568	ENST00000392622.3	6284	S100A13	hg38_genes_promoters
11	chr1	153627003	153627681	679	*	0.0442805860887362	7.50114445482402e-33	1.2621575682576e-27	chr1	153627269	153628268	1000	-	promoter:17569	ENST00000392623.5	6284	S100A13	hg38_genes_promoters
12	chr18	75125430	75125745	316	*	0.113225058518776	3.594297294012e-17	4.03189100856698e-12	chr18	75125566	75126565	1000	-	promoter:207717	ENST00000647939.1	NA	NA	hg38_genes_promoters
13	chr3	10108198	10108296	99	*	0.155710166416095	5.61389862539294e-17	4.72302905252934e-12	chr3	10108085	10109084	1000	-	promoter:48055	ENST00000431315.5	115795	FANCD2OS	hg38_genes_promoters
14	chr3	10108198	10108296	99	*	0.155710166416095	5.61389862539294e-17	4.72302905252934e-12	chr3	10108232	10109231	1000	-	promoter:48058	ENST00000524279.1	115795	FANCD2OS	hg38_genes_promoters
15	chr3	10108198	10108296	99	*	0.155710166416095	5.61389862539294e-17	4.72302905252934e-12	chr3	10108256	10109255	1000	-	promoter:48060	ENST00000450660.3	115795	FANCD2OS	hg38_genes_promoters
16	chr2	66437213	66440418	3206	*	0.0454644209193517	7.47057238353165e-16	5.02805380159121e-11	chr2	66436393	66437392	1000	+	promoter:23871	ENST00000398506.6	4211	MEIS1	hg38_genes_promoters
17	chr2	66437213	66440418	3206	*	0.0454644209193517	7.47057238353165e-16	5.02805380159121e-11	chr2	66438321	66439320	1000	+	promoter:23872	ENST00000495021.6	4211	MEIS1	hg38_genes_promoters
18	chr2	66437213	66440418	3206	*	0.0454644209193517	7.47057238353165e-16	5.02805380159121e-11	chr2	66439097	66440096	1000	+	promoter:23873	ENST00000409622.5	4211	MEIS1	hg38_genes_promoters
19	chr2	66437213	66440418	3206	*	0.0454644209193517	7.47057238353165e-16	5.02805380159121e-11	chr2	66439678	66440677	1000	+	promoter:23874	ENST00000437869.1	4211	MEIS1	hg38_genes_promoters
20	chr2	66437213	66440418	3206	*	0.0454644209193517	7.47057238353165e-16	5.02805380159121e-11	chr2	66439707	66440706	1000	+	promoter:23875	ENST00000466811.2	4211	MEIS1	hg38_genes_promoters
21	chr2	66437213	66440418	3206	*	0.0454644209193517	7.47057238353165e-16	5.02805380159121e-11	chr2	66440313	66441312	1000	-	promoter:33414	ENST00000439433.1	100873998	MEIS1-AS2	hg38_genes_promoters
22	chr3	10108455	10108541	87	*	0.185312437915459	1.40336117032172e-15	7.87107857468911e-11	chr3	10108085	10109084	1000	-	promoter:48055	ENST00000431315.5	115795	FANCD2OS	hg38_genes_promoters
23	chr3	10108455	10108541	87	*	0.185312437915459	1.40336117032172e-15	7.87107857468911e-11	chr3	10108232	10109231	1000	-	promoter:48058	ENST00000524279.1	115795	FANCD2OS	hg38_genes_promoters
24	chr3	10108455	10108541	87	*	0.185312437915459	1.40336117032172e-15	7.87107857468911e-11	chr3	10108256	10109255	1000	-	promoter:48060	ENST00000450660.3	115795	FANCD2OS	hg38_genes_promoters
25	chr9	91159687	91159755	69	*	0.152969764169729	2.43098076124307e-15	1.16869052813795e-10	chr9	91158769	91159768	1000	+	promoter:112011	ENST00000659376.1	NA	NA	hg38_genes_promoters
26	chr9	91159687	91159755	69	*	0.152969764169729	2.43098076124307e-15	1.16869052813795e-10	chr9	91159356	91160355	1000	+	promoter:112012	ENST00000608240.1	NA	NA	hg38_genes_promoters
27	chr16	370230	370256	27	*	0.215689724062777	2.84984720511868e-15	1.1988024760692e-10	chr16	370226	371225	1000	-	promoter:183790	ENST00000461550.5	10573	MRPL28	hg38_genes_promoters
28	chr16	370230	370256	27	*	0.215689724062777	2.84984720511868e-15	1.1988024760692e-10	chr16	370235	371234	1000	-	promoter:183791	ENST00000469744.1	10573	MRPL28	hg38_genes_promoters
29	chr20	50645240	50645407	168	*	0.114297367911918	6.08182049586026e-14	2.04667856054888e-09	chr20	50644471	50645470	1000	+	promoter:224133	ENST00000452336.1	100506175	RIPOR3-AS1	hg38_genes_promoters
30	chr10	80207439	80207911	473	*	0.0615095976909969	1.13752699170333e-13	3.48004666687246e-09	chr10	80206628	80207627	1000	+	promoter:120960	ENST00000671081.1	439990	LINC00857	hg38_genes_promoters
31	chr10	80207439	80207911	473	*	0.0615095976909969	1.13752699170333e-13	3.48004666687246e-09	chr10	80206710	80207709	1000	+	promoter:120961	ENST00000422847.1	439990	LINC00857	hg38_genes_promoters
32	chr10	80207439	80207911	473	*	0.0615095976909969	1.13752699170333e-13	3.48004666687246e-09	chr10	80207209	80208208	1000	+	promoter:120962	ENST00000432308.1	439990	LINC00857	hg38_genes_promoters
33	chr21	44592573	44592640	68	*	0.0792074992811717	1.30520854009034e-13	3.66028332287801e-09	chr21	44592506	44593505	1000	-	promoter:230713	ENST00000400368.1	386674	KRTAP10-6	hg38_genes_promoters
34	chr17	7395275	7395283	9	*	0.0683934842142136	2.55611247527899e-13	6.14423710450563e-09	chr17	7394526	7395525	1000	-	promoter:196708	ENST00000619711.5	57048	PLSCR3	hg38_genes_promoters
35	chr17	7395275	7395283	9	*	0.0683934842142136	2.55611247527899e-13	6.14423710450563e-09	chr17	7394571	7395570	1000	-	promoter:196709	ENST00000324822.15	57048	PLSCR3	hg38_genes_promoters
36	chr17	7395275	7395283	9	*	0.0683934842142136	2.55611247527899e-13	6.14423710450563e-09	chr17	7394843	7395842	1000	-	promoter:196710	ENST00000573070.5	57048	PLSCR3	hg38_genes_promoters
37	chr17	7395275	7395283	9	*	0.0683934842142136	2.55611247527899e-13	6.14423710450563e-09	chr17	7394509	7395508	1000	-	promoter:196711	ENST00000571541.5	57048	PLSCR3	hg38_genes_promoters
38	chr17	7395275	7395283	9	*	0.0683934842142136	2.55611247527899e-13	6.14423710450563e-09	chr17	7394566	7395565	1000	-	promoter:196712	ENST00000573774.5	57048	PLSCR3	hg38_genes_promoters
39	chr17	7395275	7395283	9	*	0.0683934842142136	2.55611247527899e-13	6.14423710450563e-09	chr17	7394536	7395535	1000	-	promoter:196713	ENST00000576201.5	57048	PLSCR3	hg38_genes_promoters
40	chr17	7395275	7395283	9	*	0.0683934842142136	2.55611247527899e-13	6.14423710450563e-09	chr17	7394808	7395807	1000	-	promoter:196714	ENST00000574401.5	57048	PLSCR3	hg38_genes_promoters
41	chr17	7395275	7395283	9	*	0.0683934842142136	2.55611247527899e-13	6.14423710450563e-09	chr17	7394516	7395515	1000	-	promoter:196716	ENST00000575543.5	57048	PLSCR3	hg38_genes_promoters
42	chr17	7395275	7395283	9	*	0.0683934842142136	2.55611247527899e-13	6.14423710450563e-09	chr17	7394525	7395524	1000	-	promoter:196722	ENST00000571802.1	57048	PLSCR3	hg38_genes_promoters
43	chr17	7395275	7395283	9	*	0.0683934842142136	2.55611247527899e-13	6.14423710450563e-09	chr17	7394546	7395545	1000	-	promoter:196723	ENST00000573213.1	57048	PLSCR3	hg38_genes_promoters
44	chr15	90929937	90930282	346	*	0.0544324890342645	1.01027458218416e-12	2.12488527184339e-08	chr15	90929180	90930179	1000	+	promoter:172660	ENST00000480470.5	55898	UNC45A	hg38_genes_promoters
45	chr15	90929937	90930282	346	*	0.0544324890342645	1.01027458218416e-12	2.12488527184339e-08	chr15	90929180	90930179	1000	+	promoter:172661	ENST00000461266.5	55898	UNC45A	hg38_genes_promoters
46	chr15	90929937	90930282	346	*	0.0544324890342645	1.01027458218416e-12	2.12488527184339e-08	chr15	90929180	90930179	1000	+	promoter:172662	ENST00000394275.7	55898	UNC45A	hg38_genes_promoters
47	chr15	90929937	90930282	346	*	0.0544324890342645	1.01027458218416e-12	2.12488527184339e-08	chr15	90929180	90930179	1000	+	promoter:172663	ENST00000672480.1	55898	UNC45A	hg38_genes_promoters
48	chr15	90929937	90930282	346	*	0.0544324890342645	1.01027458218416e-12	2.12488527184339e-08	chr15	90929218	90930217	1000	+	promoter:172664	ENST00000556319.1	55898	UNC45A	hg38_genes_promoters
49	chr6	32153427	32154065	639	*	0.0151333515332873	1.26091440139939e-12	2.49604681186193e-08	chr6	32152441	32153440	1000	+	promoter:78655	ENST00000414204.5	9374	PPT2	hg38_genes_promoters
50	chr6	32153427	32154065	639	*	0.0151333515332873	1.26091440139939e-12	2.49604681186193e-08	chr6	32152523	32153522	1000	+	promoter:78656	ENST00000361568.6	9374	PPT2	hg38_genes_promoters
51	chr6	32153427	32154065	639	*	0.0151333515332873	1.26091440139939e-12	2.49604681186193e-08	chr6	32152542	32153541	1000	+	promoter:78657	ENST00000478521.5	9374	PPT2	hg38_genes_promoters
52	chr6	32153427	32154065	639	*	0.0151333515332873	1.26091440139939e-12	2.49604681186193e-08	chr6	32152577	32153576	1000	+	promoter:78658	ENST00000395523.5	9374	PPT2	hg38_genes_promoters
53	chr6	32153427	32154065	639	*	0.0151333515332873	1.26091440139939e-12	2.49604681186193e-08	chr6	32152845	32153844	1000	+	promoter:78659	ENST00000428388.6	100532746	PPT2-EGFL8	hg38_genes_promoters
54	chr6	32153427	32154065	639	*	0.0151333515332873	1.26091440139939e-12	2.49604681186193e-08	chr6	32153070	32154069	1000	+	promoter:78660	ENST00000585246.5	100532746	PPT2-EGFL8	hg38_genes_promoters
55	chr6	32153427	32154065	639	*	0.0151333515332873	1.26091440139939e-12	2.49604681186193e-08	chr6	32153095	32154094	1000	+	promoter:78661	ENST00000375137.6	9374	PPT2	hg38_genes_promoters
56	chr6	32153427	32154065	639	*	0.0151333515332873	1.26091440139939e-12	2.49604681186193e-08	chr6	32153138	32154137	1000	+	promoter:78662	ENST00000375143.6	9374	PPT2	hg38_genes_promoters
57	chr6	32153427	32154065	639	*	0.0151333515332873	1.26091440139939e-12	2.49604681186193e-08	chr6	32153141	32154140	1000	+	promoter:78663	ENST00000324816.11	9374	PPT2	hg38_genes_promoters
58	chr6	32153427	32154065	639	*	0.0151333515332873	1.26091440139939e-12	2.49604681186193e-08	chr6	32153167	32154166	1000	+	promoter:78664	ENST00000424499.1	9374	PPT2	hg38_genes_promoters
59	chr6	32153427	32154065	639	*	0.0151333515332873	1.26091440139939e-12	2.49604681186193e-08	chr6	32153197	32154196	1000	+	promoter:78665	ENST00000493548.5	9374	PPT2	hg38_genes_promoters
60	chr6	32153427	32154065	639	*	0.0151333515332873	1.26091440139939e-12	2.49604681186193e-08	chr6	32153222	32154221	1000	+	promoter:78666	ENST00000422437.5	100532746	PPT2-EGFL8	hg38_genes_promoters
61	chr6	32153427	32154065	639	*	0.0151333515332873	1.26091440139939e-12	2.49604681186193e-08	chr6	32153453	32154452	1000	+	promoter:78667	ENST00000436118.2	9374	PPT2	hg38_genes_promoters
62	chr6	32153427	32154065	639	*	0.0151333515332873	1.26091440139939e-12	2.49604681186193e-08	chr6	32153464	32154463	1000	+	promoter:78668	ENST00000453656.6	100532746	PPT2-EGFL8	hg38_genes_promoters
63	chr6	32153427	32154065	639	*	0.0151333515332873	1.26091440139939e-12	2.49604681186193e-08	chr6	32153587	32154586	1000	+	promoter:78669	ENST00000583227.5	100532746	PPT2-EGFL8	hg38_genes_promoters
64	chr6	32153427	32154065	639	*	0.0151333515332873	1.26091440139939e-12	2.49604681186193e-08	chr6	32154018	32155017	1000	+	promoter:78670	ENST00000465047.1	9374	PPT2	hg38_genes_promoters
65	chr6	32153427	32154065	639	*	0.0151333515332873	1.26091440139939e-12	2.49604681186193e-08	chr6	32153084	32154083	1000	-	promoter:83953	ENST00000375150.6	80863	PRRT1	hg38_genes_promoters
66	chr6	32153427	32154065	639	*	0.0151333515332873	1.26091440139939e-12	2.49604681186193e-08	chr6	32153961	32154960	1000	-	promoter:83956	ENST00000486917.1	100507547	LOC100507547	hg38_genes_promoters
67	chr6	32153427	32154065	639	*	0.0151333515332873	1.26091440139939e-12	2.49604681186193e-08	chr6	32153909	32154908	1000	-	promoter:83957	ENST00000497552.5	100507547	LOC100507547	hg38_genes_promoters
68	chr9	132877698	132877807	110	*	0.0492059180769611	2.24372793133922e-12	4.1948238798111e-08	chr9	132877027	132878026	1000	+	promoter:113829	ENST00000372136.7	11092	SPACA9	hg38_genes_promoters
69	chr7	29483390	29483545	156	*	-0.128186017066526	2.46948417156936e-12	4.3738983755432e-08	chr7	29482816	29483815	1000	+	promoter:89262	ENST00000410098.1	1124	CHN2	hg38_genes_promoters
70	chr5	8457243	8457858	616	*	0.0912129177139202	6.17944199102763e-12	9.90252636470753e-08	chr5	8456380	8457379	1000	+	promoter:65516	ENST00000669668.1	100505738	MIR4458HG	hg38_genes_promoters
71	chr5	8457243	8457858	616	*	0.0912129177139202	6.17944199102763e-12	9.90252636470753e-08	chr5	8456493	8457492	1000	+	promoter:65517	ENST00000502001.2	100505738	MIR4458HG	hg38_genes_promoters
72	chr5	8457243	8457858	616	*	0.0912129177139202	6.17944199102763e-12	9.90252636470753e-08	chr5	8456561	8457560	1000	+	promoter:65518	ENST00000664641.1	100505738	MIR4458HG	hg38_genes_promoters
73	chr5	8457243	8457858	616	*	0.0912129177139202	6.17944199102763e-12	9.90252636470753e-08	chr5	8456691	8457690	1000	+	promoter:65519	ENST00000606459.1	100505738	MIR4458HG	hg38_genes_promoters
74	chr5	8457243	8457858	616	*	0.0912129177139202	6.17944199102763e-12	9.90252636470753e-08	chr5	8456695	8457694	1000	+	promoter:65520	ENST00000670196.1	100505738	MIR4458HG	hg38_genes_promoters
75	chr5	8457243	8457858	616	*	0.0912129177139202	6.17944199102763e-12	9.90252636470753e-08	chr5	8456706	8457705	1000	+	promoter:65521	ENST00000652260.1	100505738	MIR4458HG	hg38_genes_promoters
76	chr5	8457243	8457858	616	*	0.0912129177139202	6.17944199102763e-12	9.90252636470753e-08	chr5	8457842	8458841	1000	+	promoter:65522	ENST00000624785.1	NA	NA	hg38_genes_promoters
77	chr5	8457243	8457858	616	*	0.0912129177139202	6.17944199102763e-12	9.90252636470753e-08	chr5	8457559	8458558	1000	-	promoter:71637	ENST00000501071.2	729506	LINC02226	hg38_genes_promoters
78	chr5	8457243	8457858	616	*	0.0912129177139202	6.17944199102763e-12	9.90252636470753e-08	chr5	8457565	8458564	1000	-	promoter:71638	ENST00000512406.5	729506	LINC02226	hg38_genes_promoters
79	chr5	8457243	8457858	616	*	0.0912129177139202	6.17944199102763e-12	9.90252636470753e-08	chr5	8457533	8458532	1000	-	promoter:71641	ENST00000607662.1	729506	LINC02226	hg38_genes_promoters
80	chr5	8457243	8457858	616	*	0.0912129177139202	6.17944199102763e-12	9.90252636470753e-08	chr5	8456559	8457558	1000	-	promoter:71642	ENST00000512324.1	NA	NA	hg38_genes_promoters
81	chr3	191330588	191330720	133	*	0.0815799063306714	1.26130314397371e-11	1.76857824676087e-07	chr3	191330527	191331526	1000	-	promoter:54598	ENST00000340524.10	257313	UTS2B	hg38_genes_promoters
82	chr3	191330588	191330720	133	*	0.0815799063306714	1.26130314397371e-11	1.76857824676087e-07	chr3	191330474	191331473	1000	-	promoter:54604	ENST00000432514.5	257313	UTS2B	hg38_genes_promoters
83	chr3	191330588	191330720	133	*	0.0815799063306714	1.26130314397371e-11	1.76857824676087e-07	chr3	191329617	191330616	1000	-	promoter:54605	ENST00000490825.1	257313	UTS2B	hg38_genes_promoters
84	chr10	104275041	104275160	120	*	0.085116603157441	1.48932665576245e-11	1.95399757957481e-07	chr10	104274162	104275161	1000	+	promoter:122102	ENST00000369707.2	119391	GSTO2	hg38_genes_promoters
85	chr19	50513895	50514691	797	*	0.0522286632783016	1.50966757404955e-11	1.95399757957481e-07	chr19	50514691	50515690	1000	-	promoter:220777	ENST00000376916.7	554235	ASPDH	hg38_genes_promoters
86	chr19	50513895	50514691	797	*	0.0522286632783016	1.50966757404955e-11	1.95399757957481e-07	chr19	50513914	50514913	1000	-	promoter:220778	ENST00000389208.9	554235	ASPDH	hg38_genes_promoters
87	chr19	50513895	50514691	797	*	0.0522286632783016	1.50966757404955e-11	1.95399757957481e-07	chr19	50514625	50515624	1000	-	promoter:220780	ENST00000601207.5	554235	ASPDH	hg38_genes_promoters
88	chr19	50513895	50514691	797	*	0.0522286632783016	1.50966757404955e-11	1.95399757957481e-07	chr19	50514660	50515659	1000	-	promoter:220781	ENST00000601287.1	554235	ASPDH	hg38_genes_promoters
89	chr19	50513895	50514691	797	*	0.0522286632783016	1.50966757404955e-11	1.95399757957481e-07	chr19	50514666	50515665	1000	-	promoter:220782	ENST00000597030.1	554235	ASPDH	hg38_genes_promoters
90	chr19	50513895	50514691	797	*	0.0522286632783016	1.50966757404955e-11	1.95399757957481e-07	chr19	50514669	50515668	1000	-	promoter:220783	ENST00000593569.1	554235	ASPDH	hg38_genes_promoters
91	chr19	50513895	50514691	797	*	0.0522286632783016	1.50966757404955e-11	1.95399757957481e-07	chr19	50514665	50515664	1000	-	promoter:220784	ENST00000598657.1	554235	ASPDH	hg38_genes_promoters
92	chr19	55157244	55157724	481	*	0.0619283749119984	1.70757327567539e-11	2.12829403341994e-07	chr19	55156482	55157481	1000	-	promoter:221509	ENST00000585806.5	7137	TNNI3	hg38_genes_promoters
93	chr19	55157244	55157724	481	*	0.0619283749119984	1.70757327567539e-11	2.12829403341994e-07	chr19	55156726	55157725	1000	-	promoter:221512	ENST00000588882.1	7137	TNNI3	hg38_genes_promoters
94	chr19	55157244	55157724	481	*	0.0619283749119984	1.70757327567539e-11	2.12829403341994e-07	chr19	55157283	55158282	1000	-	promoter:221514	ENST00000586669.5	7137	TNNI3	hg38_genes_promoters
95	chr19	55157244	55157724	481	*	0.0619283749119984	1.70757327567539e-11	2.12829403341994e-07	chr19	55157717	55158716	1000	-	promoter:221516	ENST00000590463.1	7137	TNNI3	hg38_genes_promoters
96	chr19	55157244	55157724	481	*	0.0619283749119984	1.70757327567539e-11	2.12829403341994e-07	chr19	55156793	55157792	1000	-	promoter:221518	ENST00000586858.1	7137	TNNI3	hg38_genes_promoters
97	chr3	42936404	42936827	424	*	0.114771931064155	2.96420374009441e-11	3.53954971440623e-07	chr3	42935859	42936858	1000	+	promoter:41681	ENST00000446977.2	100506243	KRBOX1	hg38_genes_promoters
98	chr3	42936404	42936827	424	*	0.114771931064155	2.96420374009441e-11	3.53954971440623e-07	chr3	42935862	42936861	1000	+	promoter:41682	ENST00000418176.1	100506243	KRBOX1	hg38_genes_promoters
99	chr3	42936404	42936827	424	*	0.114771931064155	2.96420374009441e-11	3.53954971440623e-07	chr3	42936786	42937785	1000	-	promoter:49173	ENST00000447834.1	100506275	KRBOX1-AS1	hg38_genes_promoters
100	chr22	37103609	37103873	265	*	0.0489329703028772	3.11058698926658e-11	3.53954971440623e-07	chr22	37103654	37104653	1000	-	promoter:235124	ENST00000346753.9	164656	TMPRSS6	hg38_genes_promoters
101	chr22	37103609	37103873	265	*	0.0489329703028772	3.11058698926658e-11	3.53954971440623e-07	chr22	37103654	37104653	1000	-	promoter:235125	ENST00000381792.6	164656	TMPRSS6	hg38_genes_promoters
102	chr22	37103609	37103873	265	*	0.0489329703028772	3.11058698926658e-11	3.53954971440623e-07	chr22	37103657	37104656	1000	-	promoter:235130	ENST00000442782.7	164656	TMPRSS6	hg38_genes_promoters
103	chr22	37103609	37103873	265	*	0.0489329703028772	3.11058698926658e-11	3.53954971440623e-07	chr22	37103519	37104518	1000	-	promoter:235131	ENST00000423761.1	164656	TMPRSS6	hg38_genes_promoters
104	chr17	82234689	82234919	231	*	0.0870954451696965	3.15539133708701e-11	3.53954971440623e-07	chr17	82233899	82234898	1000	+	promoter:195550	ENST00000617373.5	9123	SLC16A3	hg38_genes_promoters
105	chr17	82234689	82234919	231	*	0.0870954451696965	3.15539133708701e-11	3.53954971440623e-07	chr17	82234053	82235052	1000	+	promoter:195551	ENST00000580189.6	9123	SLC16A3	hg38_genes_promoters
106	chr17	82234689	82234919	231	*	0.0870954451696965	3.15539133708701e-11	3.53954971440623e-07	chr17	82234774	82235773	1000	+	promoter:195552	ENST00000619321.2	9123	SLC16A3	hg38_genes_promoters
107	chrX	47218125	47218588	464	*	0.0488625371141235	3.38661206054802e-11	3.56148824082457e-07	chrX	47217233	47218232	1000	+	promoter:237161	ENST00000457458.6	5127	CDK16	hg38_genes_promoters
108	chrX	47218125	47218588	464	*	0.0488625371141235	3.38661206054802e-11	3.56148824082457e-07	chrX	47217311	47218310	1000	+	promoter:237162	ENST00000522883.1	5127	CDK16	hg38_genes_promoters
109	chrX	47218125	47218588	464	*	0.0488625371141235	3.38661206054802e-11	3.56148824082457e-07	chrX	47217387	47218386	1000	+	promoter:237163	ENST00000520295.5	5127	CDK16	hg38_genes_promoters
110	chrX	47218125	47218588	464	*	0.0488625371141235	3.38661206054802e-11	3.56148824082457e-07	chrX	47217681	47218680	1000	+	promoter:237164	ENST00000357227.9	5127	CDK16	hg38_genes_promoters
111	chrX	47218125	47218588	464	*	0.0488625371141235	3.38661206054802e-11	3.56148824082457e-07	chrX	47217691	47218690	1000	+	promoter:237165	ENST00000519758.5	5127	CDK16	hg38_genes_promoters
112	chrX	47218125	47218588	464	*	0.0488625371141235	3.38661206054802e-11	3.56148824082457e-07	chrX	47217710	47218709	1000	+	promoter:237166	ENST00000520893.5	5127	CDK16	hg38_genes_promoters
113	chrX	47218125	47218588	464	*	0.0488625371141235	3.38661206054802e-11	3.56148824082457e-07	chrX	47217718	47218717	1000	+	promoter:237167	ENST00000517426.5	5127	CDK16	hg38_genes_promoters
114	chrX	47218125	47218588	464	*	0.0488625371141235	3.38661206054802e-11	3.56148824082457e-07	chrX	47217776	47218775	1000	+	promoter:237168	ENST00000522234.5	5127	CDK16	hg38_genes_promoters
115	chr17	7349989	7350402	414	*	0.0296199935286908	3.87899681365678e-11	3.83933977564422e-07	chr17	7349317	7350316	1000	+	promoter:189603	ENST00000571471.5	9744	ACAP1	hg38_genes_promoters
116	chr17	7349989	7350402	414	*	0.0296199935286908	3.87899681365678e-11	3.83933977564422e-07	chr17	7349390	7350389	1000	+	promoter:189604	ENST00000570504.5	9744	ACAP1	hg38_genes_promoters
117	chr17	7349989	7350402	414	*	0.0296199935286908	3.87899681365678e-11	3.83933977564422e-07	chr17	7349421	7350420	1000	+	promoter:189605	ENST00000574499.1	9744	ACAP1	hg38_genes_promoters
118	chr17	7349989	7350402	414	*	0.0296199935286908	3.87899681365678e-11	3.83933977564422e-07	chr17	7349865	7350864	1000	+	promoter:189606	ENST00000575415.1	9744	ACAP1	hg38_genes_promoters
119	chr16	1793696	1793753	58	*	0.038987243028325	6.72093361938263e-11	6.46215847236892e-07	chr16	1793701	1794700	1000	-	promoter:184051	ENST00000569769.1	90864	SPSB3	hg38_genes_promoters
120	chr16	1793696	1793753	58	*	0.038987243028325	6.72093361938263e-11	6.46215847236892e-07	chr16	1793706	1794705	1000	-	promoter:184055	ENST00000215539.4	3483	IGFALS	hg38_genes_promoters
121	chr16	1793696	1793753	58	*	0.038987243028325	6.72093361938263e-11	6.46215847236892e-07	chr16	1793733	1794732	1000	-	promoter:184056	ENST00000415638.3	3483	IGFALS	hg38_genes_promoters
122	chr12	122980108	122980109	2	*	0.0852129722920938	7.95072210093124e-11	7.43224667859384e-07	chr12	122979179	122980178	1000	+	promoter:148019	ENST00000539770.6	51329	ARL6IP4	hg38_genes_promoters
123	chr12	122980108	122980109	2	*	0.0852129722920938	7.95072210093124e-11	7.43224667859384e-07	chr12	122979189	122980188	1000	+	promoter:148020	ENST00000453766.7	51329	ARL6IP4	hg38_genes_promoters
124	chr12	122980108	122980109	2	*	0.0852129722920938	7.95072210093124e-11	7.43224667859384e-07	chr12	122979191	122980190	1000	+	promoter:148021	ENST00000542099.5	51329	ARL6IP4	hg38_genes_promoters
125	chr12	122980108	122980109	2	*	0.0852129722920938	7.95072210093124e-11	7.43224667859384e-07	chr12	122979191	122980190	1000	+	promoter:148022	ENST00000392435.7	51329	ARL6IP4	hg38_genes_promoters
126	chr12	122980108	122980109	2	*	0.0852129722920938	7.95072210093124e-11	7.43224667859384e-07	chr12	122979231	122980230	1000	+	promoter:148023	ENST00000413381.6	51329	ARL6IP4	hg38_genes_promoters
127	chr12	122980108	122980109	2	*	0.0852129722920938	7.95072210093124e-11	7.43224667859384e-07	chr12	122979263	122980262	1000	+	promoter:148024	ENST00000426960.6	51329	ARL6IP4	hg38_genes_promoters
128	chr12	122980108	122980109	2	*	0.0852129722920938	7.95072210093124e-11	7.43224667859384e-07	chr12	122979495	122980494	1000	+	promoter:148025	ENST00000454885.6	51329	ARL6IP4	hg38_genes_promoters
129	chr12	122980108	122980109	2	*	0.0852129722920938	7.95072210093124e-11	7.43224667859384e-07	chr12	122979681	122980680	1000	+	promoter:148026	ENST00000315580.10	51329	ARL6IP4	hg38_genes_promoters
130	chr12	122980108	122980109	2	*	0.0852129722920938	7.95072210093124e-11	7.43224667859384e-07	chr12	122979682	122980681	1000	+	promoter:148027	ENST00000539576.5	51329	ARL6IP4	hg38_genes_promoters
131	chr12	122980108	122980109	2	*	0.0852129722920938	7.95072210093124e-11	7.43224667859384e-07	chr12	122979696	122980695	1000	+	promoter:148028	ENST00000442210.2	51329	ARL6IP4	hg38_genes_promoters
132	chr12	122980108	122980109	2	*	0.0852129722920938	7.95072210093124e-11	7.43224667859384e-07	chr12	122979703	122980702	1000	+	promoter:148029	ENST00000412505.6	51329	ARL6IP4	hg38_genes_promoters
133	chr12	122980108	122980109	2	*	0.0852129722920938	7.95072210093124e-11	7.43224667859384e-07	chr12	122979716	122980715	1000	+	promoter:148030	ENST00000540708.5	51329	ARL6IP4	hg38_genes_promoters
134	chr12	122980108	122980109	2	*	0.0852129722920938	7.95072210093124e-11	7.43224667859384e-07	chr12	122979721	122980720	1000	+	promoter:148031	ENST00000536502.5	51329	ARL6IP4	hg38_genes_promoters
135	chr12	122980108	122980109	2	*	0.0852129722920938	7.95072210093124e-11	7.43224667859384e-07	chr12	122979733	122980732	1000	+	promoter:148032	ENST00000540382.5	51329	ARL6IP4	hg38_genes_promoters
136	chr12	122980108	122980109	2	*	0.0852129722920938	7.95072210093124e-11	7.43224667859384e-07	chr12	122979748	122980747	1000	+	promoter:148033	ENST00000439686.6	51329	ARL6IP4	hg38_genes_promoters
137	chr12	122980108	122980109	2	*	0.0852129722920938	7.95072210093124e-11	7.43224667859384e-07	chr12	122979928	122980927	1000	+	promoter:148034	ENST00000392433.3	51329	ARL6IP4	hg38_genes_promoters
138	chr2	231483623	231484254	632	*	0.0981490927021173	8.88628340909223e-11	8.08229091340906e-07	chr2	231483642	231484641	1000	-	promoter:39127	ENST00000461347.5	4691	NCL	hg38_genes_promoters
139	chr1	23425024	23425269	246	*	0.0454301126910857	9.40903197085967e-11	8.17969184439502e-07	chr1	23424749	23425748	1000	-	promoter:12676	ENST00000450454.7	6920	TCEA3	hg38_genes_promoters
140	chr1	23425024	23425269	246	*	0.0454301126910857	9.40903197085967e-11	8.17969184439502e-07	chr1	23424619	23425618	1000	-	promoter:12677	ENST00000476978.2	6920	TCEA3	hg38_genes_promoters
141	chr1	23425024	23425269	246	*	0.0454301126910857	9.40903197085967e-11	8.17969184439502e-07	chr1	23424708	23425707	1000	-	promoter:12678	ENST00000374601.7	6920	TCEA3	hg38_genes_promoters
142	chr19	4153422	4153681	260	*	0.106563335005267	9.4795016679763e-11	8.17969184439502e-07	chr19	4152631	4153630	1000	+	promoter:208508	ENST00000078445.7	84699	CREB3L3	hg38_genes_promoters
143	chr19	4153422	4153681	260	*	0.106563335005267	9.4795016679763e-11	8.17969184439502e-07	chr19	4152640	4153639	1000	+	promoter:208509	ENST00000595923.5	84699	CREB3L3	hg38_genes_promoters
144	chr19	4153422	4153681	260	*	0.106563335005267	9.4795016679763e-11	8.17969184439502e-07	chr19	4152668	4153667	1000	+	promoter:208510	ENST00000602257.5	84699	CREB3L3	hg38_genes_promoters
145	chr19	4153422	4153681	260	*	0.106563335005267	9.4795016679763e-11	8.17969184439502e-07	chr19	4152668	4153667	1000	+	promoter:208511	ENST00000602147.1	84699	CREB3L3	hg38_genes_promoters
146	chr3	42936151	42936208	58	*	0.130912857239867	1.01622573336444e-10	8.34108167548131e-07	chr3	42935342	42936341	1000	+	promoter:41678	ENST00000418093.2	100506243	KRBOX1	hg38_genes_promoters
147	chr3	42936151	42936208	58	*	0.130912857239867	1.01622573336444e-10	8.34108167548131e-07	chr3	42935386	42936385	1000	+	promoter:41679	ENST00000383748.9	100506243	KRBOX1	hg38_genes_promoters
148	chr3	42936151	42936208	58	*	0.130912857239867	1.01622573336444e-10	8.34108167548131e-07	chr3	42935392	42936391	1000	+	promoter:41680	ENST00000443313.5	100506243	KRBOX1	hg38_genes_promoters
149	chr3	42936151	42936208	58	*	0.130912857239867	1.01622573336444e-10	8.34108167548131e-07	chr3	42935859	42936858	1000	+	promoter:41681	ENST00000446977.2	100506243	KRBOX1	hg38_genes_promoters
150	chr3	42936151	42936208	58	*	0.130912857239867	1.01622573336444e-10	8.34108167548131e-07	chr3	42935862	42936861	1000	+	promoter:41682	ENST00000418176.1	100506243	KRBOX1	hg38_genes_promoters
151	chr6	33593176	33593488	313	*	0.0571460594940009	1.04941910575594e-10	8.40844559870028e-07	chr6	33593317	33594316	1000	-	promoter:84188	ENST00000689377.1	401253	LINC00336	hg38_genes_promoters
152	chr6	33593176	33593488	313	*	0.0571460594940009	1.04941910575594e-10	8.40844559870028e-07	chr6	33593339	33594338	1000	-	promoter:84189	ENST00000477984.1	401253	LINC00336	hg38_genes_promoters
153	chr1	236523173	236523351	179	*	0.0875380605722936	1.23755752443065e-10	9.68529786863951e-07	chr1	236522439	236523438	1000	+	promoter:10742	ENST00000341872.10	3964	LGALS8	hg38_genes_promoters
154	chr1	236523173	236523351	179	*	0.0875380605722936	1.23755752443065e-10	9.68529786863951e-07	chr1	236522439	236523438	1000	+	promoter:10743	ENST00000416919.6	3964	LGALS8	hg38_genes_promoters
155	chr1	236523173	236523351	179	*	0.0875380605722936	1.23755752443065e-10	9.68529786863951e-07	chr1	236522439	236523438	1000	+	promoter:10744	ENST00000450372.6	3964	LGALS8	hg38_genes_promoters
156	chr1	236523173	236523351	179	*	0.0875380605722936	1.23755752443065e-10	9.68529786863951e-07	chr1	236522873	236523872	1000	+	promoter:10745	ENST00000238181.11	3964	LGALS8	hg38_genes_promoters
157	chr1	236523173	236523351	179	*	0.0875380605722936	1.23755752443065e-10	9.68529786863951e-07	chr1	236522969	236523968	1000	+	promoter:10746	ENST00000475670.2	3964	LGALS8	hg38_genes_promoters
158	chr1	236523173	236523351	179	*	0.0875380605722936	1.23755752443065e-10	9.68529786863951e-07	chr1	236522982	236523981	1000	+	promoter:10747	ENST00000366584.9	3964	LGALS8	hg38_genes_promoters
159	chr1	236523173	236523351	179	*	0.0875380605722936	1.23755752443065e-10	9.68529786863951e-07	chr1	236522985	236523984	1000	+	promoter:10748	ENST00000532826.5	3964	LGALS8	hg38_genes_promoters
160	chr1	236523173	236523351	179	*	0.0875380605722936	1.23755752443065e-10	9.68529786863951e-07	chr1	236522985	236523984	1000	+	promoter:10749	ENST00000528782.5	3964	LGALS8	hg38_genes_promoters
161	chr1	236523173	236523351	179	*	0.0875380605722936	1.23755752443065e-10	9.68529786863951e-07	chr1	236522989	236523988	1000	+	promoter:10750	ENST00000366583.6	3964	LGALS8	hg38_genes_promoters
162	chr1	236523173	236523351	179	*	0.0875380605722936	1.23755752443065e-10	9.68529786863951e-07	chr1	236523006	236524005	1000	+	promoter:10751	ENST00000442397.6	3964	LGALS8	hg38_genes_promoters
163	chr1	236523173	236523351	179	*	0.0875380605722936	1.23755752443065e-10	9.68529786863951e-07	chr1	236523020	236524019	1000	+	promoter:10752	ENST00000434231.6	3964	LGALS8	hg38_genes_promoters
164	chr1	236523173	236523351	179	*	0.0875380605722936	1.23755752443065e-10	9.68529786863951e-07	chr1	236523024	236524023	1000	+	promoter:10753	ENST00000323938.10	3964	LGALS8	hg38_genes_promoters
165	chr1	227786944	227787004	61	*	0.113904363265441	1.50031538965721e-10	1.14748212770228e-06	chr1	227786391	227787390	1000	+	promoter:10338	ENST00000661157.1	105373289	LOC105373289	hg38_genes_promoters
166	chr1	227786944	227787004	61	*	0.113904363265441	1.50031538965721e-10	1.14748212770228e-06	chr1	227786652	227787651	1000	+	promoter:10339	ENST00000666622.1	105373289	LOC105373289	hg38_genes_promoters
167	chr10	133347288	133347544	257	*	0.0406943372171723	1.97510872619819e-10	1.42167928649159e-06	chr10	133346368	133347367	1000	+	promoter:122921	ENST00000463201.2	118471	PRAP1	hg38_genes_promoters
168	chr10	133347288	133347544	257	*	0.0406943372171723	1.97510872619819e-10	1.42167928649159e-06	chr10	133346373	133347372	1000	+	promoter:122922	ENST00000433452.6	118471	PRAP1	hg38_genes_promoters
169	chr20	63547598	63547685	88	*	0.0989257010994623	1.98556199454139e-10	1.42167928649159e-06	chr20	63546891	63547890	1000	+	promoter:224808	ENST00000611891.1	79025	FNDC11	hg38_genes_promoters
170	chr21	44285816	44285860	45	*	0.102301932656115	2.15996990799344e-10	1.51433690274497e-06	chr21	44284838	44285837	1000	+	promoter:229140	ENST00000530812.5	326	AIRE	hg38_genes_promoters
171	chr21	44285816	44285860	45	*	0.102301932656115	2.15996990799344e-10	1.51433690274497e-06	chr21	44284846	44285845	1000	+	promoter:229141	ENST00000527919.5	326	AIRE	hg38_genes_promoters
172	chr21	44285816	44285860	45	*	0.102301932656115	2.15996990799344e-10	1.51433690274497e-06	chr21	44284876	44285875	1000	+	promoter:229142	ENST00000291582.6	326	AIRE	hg38_genes_promoters
173	chr10	43351126	43351258	133	*	0.115522257796719	2.44835714421239e-10	1.68149171346721e-06	chr10	43350793	43351792	1000	-	promoter:124305	ENST00000650340.1	107984226	LOC107984226	hg38_genes_promoters
174	chr1	246689888	246689978	91	*	0.0658886841985038	2.5325941239173e-10	1.70455740991429e-06	chr1	246689047	246690046	1000	+	promoter:11030	ENST00000442712.1	102724382	LOC102724382	hg38_genes_promoters
175	chr7	150322936	150323048	113	*	0.0923769643059127	2.66824794695289e-10	1.76064602372623e-06	chr7	150322216	150323215	1000	+	promoter:93710	ENST00000463441.5	65999	LRRC61	hg38_genes_promoters
176	chr7	150322936	150323048	113	*	0.0923769643059127	2.66824794695289e-10	1.76064602372623e-06	chr7	150322263	150323262	1000	+	promoter:93711	ENST00000323078.7	65999	LRRC61	hg38_genes_promoters
177	chr7	150322936	150323048	113	*	0.0923769643059127	2.66824794695289e-10	1.76064602372623e-06	chr7	150322291	150323290	1000	+	promoter:93712	ENST00000493307.1	65999	LRRC61	hg38_genes_promoters
178	chr7	150322936	150323048	113	*	0.0923769643059127	2.66824794695289e-10	1.76064602372623e-06	chr7	150322355	150323354	1000	+	promoter:93713	ENST00000359623.9	65999	LRRC61	hg38_genes_promoters
179	chr1	186378614	186487285	108672	*	0.0118407908063221	2.86813259070357e-10	1.8561450999114e-06	chr1	186397420	186398419	1000	+	promoter:8813	ENST00000478571.1	54953	ODR4	hg38_genes_promoters
180	chr1	186378614	186487285	108672	*	0.0118407908063221	2.86813259070357e-10	1.8561450999114e-06	chr1	186416377	186417376	1000	+	promoter:8814	ENST00000461662.1	54953	ODR4	hg38_genes_promoters
181	chr1	186378614	186487285	108672	*	0.0118407908063221	2.86813259070357e-10	1.8561450999114e-06	chr1	186422481	186423480	1000	+	promoter:8815	ENST00000665030.1	102724919	PDC-AS1	hg38_genes_promoters
182	chr1	186378614	186487285	108672	*	0.0118407908063221	2.86813259070357e-10	1.8561450999114e-06	chr1	186422559	186423558	1000	+	promoter:8816	ENST00000660380.1	102724919	PDC-AS1	hg38_genes_promoters
183	chr1	186378614	186487285	108672	*	0.0118407908063221	2.86813259070357e-10	1.8561450999114e-06	chr1	186433614	186434613	1000	+	promoter:8817	ENST00000657692.1	NA	NA	hg38_genes_promoters
184	chr1	186378614	186487285	108672	*	0.0118407908063221	2.86813259070357e-10	1.8561450999114e-06	chr1	186433760	186434759	1000	+	promoter:8818	ENST00000662990.1	102724919	PDC-AS1	hg38_genes_promoters
185	chr1	186378614	186487285	108672	*	0.0118407908063221	2.86813259070357e-10	1.8561450999114e-06	chr1	186433850	186434849	1000	+	promoter:8819	ENST00000660991.1	102724919	PDC-AS1	hg38_genes_promoters
186	chr1	186378614	186487285	108672	*	0.0118407908063221	2.86813259070357e-10	1.8561450999114e-06	chr1	186434161	186435160	1000	+	promoter:8820	ENST00000622121.1	102724919	PDC-AS1	hg38_genes_promoters
187	chr1	186378614	186487285	108672	*	0.0118407908063221	2.86813259070357e-10	1.8561450999114e-06	chr1	186450081	186451080	1000	+	promoter:8821	ENST00000429768.1	102724919	PDC-AS1	hg38_genes_promoters
188	chr1	186378614	186487285	108672	*	0.0118407908063221	2.86813259070357e-10	1.8561450999114e-06	chr1	186464709	186465708	1000	+	promoter:8822	ENST00000655945.1	102724919	PDC-AS1	hg38_genes_promoters
189	chr1	186378614	186487285	108672	*	0.0118407908063221	2.86813259070357e-10	1.8561450999114e-06	chr1	186461115	186462114	1000	-	promoter:19404	ENST00000391997.3	5132	PDC	hg38_genes_promoters
190	chr1	186378614	186487285	108672	*	0.0118407908063221	2.86813259070357e-10	1.8561450999114e-06	chr1	186448725	186449724	1000	-	promoter:19405	ENST00000497198.1	5132	PDC	hg38_genes_promoters
191	chr19	50983995	50984251	257	*	0.0437249482826494	4.59902502424745e-10	2.92015527784877e-06	chr19	50983918	50984917	1000	-	promoter:220863	ENST00000595820.6	5650	KLK7	hg38_genes_promoters
192	chr19	50983995	50984251	257	*	0.0437249482826494	4.59902502424745e-10	2.92015527784877e-06	chr19	50984100	50985099	1000	-	promoter:220864	ENST00000304045.6	5650	KLK7	hg38_genes_promoters
193	chr19	50983995	50984251	257	*	0.0437249482826494	4.59902502424745e-10	2.92015527784877e-06	chr19	50983816	50984815	1000	-	promoter:220865	ENST00000391807.5	5650	KLK7	hg38_genes_promoters
194	chr19	50983995	50984251	257	*	0.0437249482826494	4.59902502424745e-10	2.92015527784877e-06	chr19	50984039	50985038	1000	-	promoter:220866	ENST00000597707.5	5650	KLK7	hg38_genes_promoters
195	chr19	50983995	50984251	257	*	0.0437249482826494	4.59902502424745e-10	2.92015527784877e-06	chr19	50983915	50984914	1000	-	promoter:220867	ENST00000593904.1	5650	KLK7	hg38_genes_promoters
196	chr19	50983995	50984251	257	*	0.0437249482826494	4.59902502424745e-10	2.92015527784877e-06	chr19	50984065	50985064	1000	-	promoter:220868	ENST00000595638.1	5650	KLK7	hg38_genes_promoters
197	chr19	55141286	55149253	7968	*	0.0289249755782257	4.70256591432658e-10	2.93060424398674e-06	chr19	55149207	55150206	1000	-	promoter:221493	ENST00000588981.6	7138	TNNT1	hg38_genes_promoters
198	chr19	55141286	55149253	7968	*	0.0289249755782257	4.70256591432658e-10	2.93060424398674e-06	chr19	55149194	55150193	1000	-	promoter:221494	ENST00000587758.5	7138	TNNT1	hg38_genes_promoters
199	chr19	55141286	55149253	7968	*	0.0289249755782257	4.70256591432658e-10	2.93060424398674e-06	chr19	55149207	55150206	1000	-	promoter:221495	ENST00000291901.12	7138	TNNT1	hg38_genes_promoters
200	chr19	55141286	55149253	7968	*	0.0289249755782257	4.70256591432658e-10	2.93060424398674e-06	chr19	55149207	55150206	1000	-	promoter:221496	ENST00000356783.9	7138	TNNT1	hg38_genes_promoters
201	chr19	55141286	55149253	7968	*	0.0289249755782257	4.70256591432658e-10	2.93060424398674e-06	chr19	55149207	55150206	1000	-	promoter:221497	ENST00000588426.5	7138	TNNT1	hg38_genes_promoters
202	chr19	55141286	55149253	7968	*	0.0289249755782257	4.70256591432658e-10	2.93060424398674e-06	chr19	55141892	55142891	1000	-	promoter:221498	ENST00000593194.5	7138	TNNT1	hg38_genes_promoters
203	chr19	55141286	55149253	7968	*	0.0289249755782257	4.70256591432658e-10	2.93060424398674e-06	chr19	55140923	55141922	1000	-	promoter:221499	ENST00000589745.5	7138	TNNT1	hg38_genes_promoters
204	chr19	55141286	55149253	7968	*	0.0289249755782257	4.70256591432658e-10	2.93060424398674e-06	chr19	55146950	55147949	1000	-	promoter:221500	ENST00000587465.6	7138	TNNT1	hg38_genes_promoters
205	chr19	55141286	55149253	7968	*	0.0289249755782257	4.70256591432658e-10	2.93060424398674e-06	chr19	55146943	55147942	1000	-	promoter:221501	ENST00000585321.6	7138	TNNT1	hg38_genes_promoters
206	chr19	55141286	55149253	7968	*	0.0289249755782257	4.70256591432658e-10	2.93060424398674e-06	chr19	55146455	55147454	1000	-	promoter:221502	ENST00000587089.6	7138	TNNT1	hg38_genes_promoters
207	chr19	55141286	55149253	7968	*	0.0289249755782257	4.70256591432658e-10	2.93060424398674e-06	chr19	55147347	55148346	1000	-	promoter:221504	ENST00000593046.5	7138	TNNT1	hg38_genes_promoters
208	chr19	55141286	55149253	7968	*	0.0289249755782257	4.70256591432658e-10	2.93060424398674e-06	chr19	55147309	55148308	1000	-	promoter:221505	ENST00000589226.5	7138	TNNT1	hg38_genes_promoters
209	chr19	55141286	55149253	7968	*	0.0289249755782257	4.70256591432658e-10	2.93060424398674e-06	chr19	55149207	55150206	1000	-	promoter:221506	ENST00000592920.5	7138	TNNT1	hg38_genes_promoters
210	chr19	55141286	55149253	7968	*	0.0289249755782257	4.70256591432658e-10	2.93060424398674e-06	chr19	55149207	55150206	1000	-	promoter:221507	ENST00000588147.5	7138	TNNT1	hg38_genes_promoters
211	chr19	55141286	55149253	7968	*	0.0289249755782257	4.70256591432658e-10	2.93060424398674e-06	chr19	55149207	55150206	1000	-	promoter:221508	ENST00000586282.1	7138	TNNT1	hg38_genes_promoters
212	chr20	63547391	63547591	201	*	0.0610919899714314	5.21215974317022e-10	3.1048148385431e-06	chr20	63546891	63547890	1000	+	promoter:224808	ENST00000611891.1	79025	FNDC11	hg38_genes_promoters
213	chr1	243526019	243705769	179751	*	0.0104152371642368	5.33169667615546e-10	3.1048148385431e-06	chr1	243544532	243545531	1000	+	promoter:10961	ENST00000439849.1	NA	NA	hg38_genes_promoters
214	chr1	243526019	243705769	179751	*	0.0104152371642368	5.33169667615546e-10	3.1048148385431e-06	chr1	243565679	243566678	1000	-	promoter:21344	ENST00000679831.1	10000	AKT3	hg38_genes_promoters
215	chr1	243526019	243705769	179751	*	0.0104152371642368	5.33169667615546e-10	3.1048148385431e-06	chr1	243664813	243665812	1000	-	promoter:21346	ENST00000672460.1	10000	AKT3	hg38_genes_promoters
216	chr1	243526019	243705769	179751	*	0.0104152371642368	5.33169667615546e-10	3.1048148385431e-06	chr1	243545649	243546648	1000	-	promoter:21347	ENST00000681055.1	10000	AKT3	hg38_genes_promoters
217	chr1	243526019	243705769	179751	*	0.0104152371642368	5.33169667615546e-10	3.1048148385431e-06	chr1	243625057	243626056	1000	-	promoter:21354	ENST00000424004.1	NA	NA	hg38_genes_promoters
218	chr17	1563415	1563481	67	*	0.0680258037227164	5.4434178683851e-10	3.1048148385431e-06	chr17	1562793	1563792	1000	-	promoter:195969	ENST00000313486.12	5306	PITPNA	hg38_genes_promoters
219	chr17	1563415	1563481	67	*	0.0680258037227164	5.4434178683851e-10	3.1048148385431e-06	chr17	1562747	1563746	1000	-	promoter:195970	ENST00000575288.5	5306	PITPNA	hg38_genes_promoters
220	chr17	1563415	1563481	67	*	0.0680258037227164	5.4434178683851e-10	3.1048148385431e-06	chr17	1562740	1563739	1000	-	promoter:195972	ENST00000576722.5	5306	PITPNA	hg38_genes_promoters
221	chr17	1563415	1563481	67	*	0.0680258037227164	5.4434178683851e-10	3.1048148385431e-06	chr17	1562769	1563768	1000	-	promoter:195974	ENST00000576761.5	5306	PITPNA	hg38_genes_promoters
222	chr17	1563415	1563481	67	*	0.0680258037227164	5.4434178683851e-10	3.1048148385431e-06	chr17	1562781	1563780	1000	-	promoter:195975	ENST00000576010.6	5306	PITPNA	hg38_genes_promoters
223	chr17	1563415	1563481	67	*	0.0680258037227164	5.4434178683851e-10	3.1048148385431e-06	chr17	1562631	1563630	1000	-	promoter:195977	ENST00000573231.1	5306	PITPNA	hg38_genes_promoters
224	chr8	1817051	1817193	143	*	0.0457591877319136	6.0723564311566e-10	3.4058227927309e-06	chr8	1816231	1817230	1000	+	promoter:100025	ENST00000385091.1	693181	MIR596	hg38_genes_promoters
225	chr8	1817051	1817193	143	*	0.0457591877319136	6.0723564311566e-10	3.4058227927309e-06	chr8	1817114	1818113	1000	-	promoter:104978	ENST00000659092.1	105377779	LOC105377779	hg38_genes_promoters
226	chr12	81258775	81282584	23810	*	0.0104729769187066	6.42658224676407e-10	3.4882244580807e-06	chr12	81269669	81270668	1000	+	promoter:146209	ENST00000654866.1	102724663	PPFIA2-AS1	hg38_genes_promoters
227	chr12	81258775	81282584	23810	*	0.0104729769187066	6.42658224676407e-10	3.4882244580807e-06	chr12	81269675	81270674	1000	+	promoter:146210	ENST00000549161.5	102724663	PPFIA2-AS1	hg38_genes_promoters
228	chr12	81258775	81282584	23810	*	0.0104729769187066	6.42658224676407e-10	3.4882244580807e-06	chr12	81269684	81270683	1000	+	promoter:146211	ENST00000550138.5	102724663	PPFIA2-AS1	hg38_genes_promoters
229	chr12	81258775	81282584	23810	*	0.0104729769187066	6.42658224676407e-10	3.4882244580807e-06	chr12	81278185	81279184	1000	+	promoter:146212	ENST00000552534.5	102724663	PPFIA2-AS1	hg38_genes_promoters
230	chr12	81258775	81282584	23810	*	0.0104729769187066	6.42658224676407e-10	3.4882244580807e-06	chr12	81278189	81279188	1000	+	promoter:146213	ENST00000551699.5	102724663	PPFIA2-AS1	hg38_genes_promoters
231	chr12	81258775	81282584	23810	*	0.0104729769187066	6.42658224676407e-10	3.4882244580807e-06	chr12	81278192	81279191	1000	+	promoter:146214	ENST00000550938.5	102724663	PPFIA2-AS1	hg38_genes_promoters
232	chr12	81258775	81282584	23810	*	0.0104729769187066	6.42658224676407e-10	3.4882244580807e-06	chr12	81278201	81279200	1000	+	promoter:146215	ENST00000550999.5	102724663	PPFIA2-AS1	hg38_genes_promoters
233	chr12	81258775	81282584	23810	*	0.0104729769187066	6.42658224676407e-10	3.4882244580807e-06	chr12	81278201	81279200	1000	+	promoter:146216	ENST00000553197.5	102724663	PPFIA2-AS1	hg38_genes_promoters
234	chr12	81258775	81282584	23810	*	0.0104729769187066	6.42658224676407e-10	3.4882244580807e-06	chr12	81281684	81282683	1000	+	promoter:146217	ENST00000551401.5	102724663	PPFIA2-AS1	hg38_genes_promoters
235	chr12	81258775	81282584	23810	*	0.0104729769187066	6.42658224676407e-10	3.4882244580807e-06	chr12	81281686	81282685	1000	+	promoter:146218	ENST00000550302.5	102724663	PPFIA2-AS1	hg38_genes_promoters
236	chr12	81258775	81282584	23810	*	0.0104729769187066	6.42658224676407e-10	3.4882244580807e-06	chr12	81281689	81282688	1000	+	promoter:146219	ENST00000547762.1	102724663	PPFIA2-AS1	hg38_genes_promoters
237	chr15	25864247	25864283	37	*	0.0872392259188395	1.06093049183405e-09	5.6087213369532e-06	chr15	25863724	25864723	1000	-	promoter:173349	ENST00000356865.11	57194	ATP10A	hg38_genes_promoters
238	chr15	25864247	25864283	37	*	0.0872392259188395	1.06093049183405e-09	5.6087213369532e-06	chr15	25863328	25864327	1000	-	promoter:173350	ENST00000555815.7	57194	ATP10A	hg38_genes_promoters
239	chr15	25864247	25864283	37	*	0.0872392259188395	1.06093049183405e-09	5.6087213369532e-06	chr15	25863552	25864551	1000	-	promoter:173361	ENST00000673747.1	57194	ATP10A	hg38_genes_promoters
240	chr15	25864247	25864283	37	*	0.0872392259188395	1.06093049183405e-09	5.6087213369532e-06	chr15	25863344	25864343	1000	-	promoter:173363	ENST00000673716.1	57194	ATP10A	hg38_genes_promoters
241	chr17	28405173	28405357	185	*	0.0527082619653982	1.06666438519988e-09	5.6087213369532e-06	chr17	28404240	28405239	1000	+	promoter:191027	ENST00000580714.1	NA	NA	hg38_genes_promoters
242	chr17	28405173	28405357	185	*	0.0527082619653982	1.06666438519988e-09	5.6087213369532e-06	chr17	28404822	28405821	1000	-	promoter:197941	ENST00000582735.1	113235	SLC46A1	hg38_genes_promoters
243	chr10	99329083	99329188	106	*	0.0650899893248405	1.10331315718137e-09	5.71217472165081e-06	chr10	99328356	99329355	1000	+	promoter:121643	ENST00000356713.5	26507	CNNM1	hg38_genes_promoters
244	chr6	33315220	33315245	26	*	0.0675519535660647	1.24966997205546e-09	6.37187784357563e-06	chr6	33314252	33315251	1000	-	promoter:84143	ENST00000475304.5	6892	TAPBP	hg38_genes_promoters
245	chr6	33315220	33315245	26	*	0.0675519535660647	1.24966997205546e-09	6.37187784357563e-06	chr6	33314255	33315254	1000	-	promoter:84144	ENST00000489157.5	6892	TAPBP	hg38_genes_promoters
246	chr17	50507855	50507910	56	*	0.18370187429597	1.28529462603311e-09	6.45570878703233e-06	chr17	50507384	50508383	1000	+	promoter:193201	ENST00000436259.6	84073	MYCBPAP	hg38_genes_promoters
247	chr17	50507855	50507910	56	*	0.18370187429597	1.28529462603311e-09	6.45570878703233e-06	chr17	50507384	50508383	1000	+	promoter:193202	ENST00000652471.1	84073	MYCBPAP	hg38_genes_promoters
248	chr17	50507855	50507910	56	*	0.18370187429597	1.28529462603311e-09	6.45570878703233e-06	chr17	50507425	50508424	1000	+	promoter:193203	ENST00000470609.5	84073	MYCBPAP	hg38_genes_promoters
249	chr17	50507855	50507910	56	*	0.18370187429597	1.28529462603311e-09	6.45570878703233e-06	chr17	50507439	50508438	1000	+	promoter:193204	ENST00000323776.11	84073	MYCBPAP	hg38_genes_promoters
250	chr17	50507855	50507910	56	*	0.18370187429597	1.28529462603311e-09	6.45570878703233e-06	chr17	50507449	50508448	1000	+	promoter:193205	ENST00000576179.1	84073	MYCBPAP	hg38_genes_promoters
251	chr17	50507855	50507910	56	*	0.18370187429597	1.28529462603311e-09	6.45570878703233e-06	chr17	50507490	50508489	1000	+	promoter:193206	ENST00000419930.2	84073	MYCBPAP	hg38_genes_promoters
252	chr17	50507855	50507910	56	*	0.18370187429597	1.28529462603311e-09	6.45570878703233e-06	chr17	50507541	50508540	1000	+	promoter:193207	ENST00000452039.6	84073	MYCBPAP	hg38_genes_promoters
253	chr17	50507855	50507910	56	*	0.18370187429597	1.28529462603311e-09	6.45570878703233e-06	chr17	50507588	50508587	1000	+	promoter:193208	ENST00000458692.2	84073	MYCBPAP	hg38_genes_promoters
254	chr17	50507855	50507910	56	*	0.18370187429597	1.28529462603311e-09	6.45570878703233e-06	chr17	50507622	50508621	1000	+	promoter:193209	ENST00000437498.2	84073	MYCBPAP	hg38_genes_promoters
255	chr1	165544081	165544125	45	*	0.0465187900320358	1.33370843011364e-09	6.60036611375829e-06	chr1	165543759	165544758	1000	-	promoter:18709	ENST00000656941.1	400794	LRRC52-AS1	hg38_genes_promoters
256	chr12	122979625	122979626	2	*	0.115479645358133	1.3958578606322e-09	6.80782131436796e-06	chr12	122979060	122980059	1000	+	promoter:148018	ENST00000543566.6	51329	ARL6IP4	hg38_genes_promoters
257	chr12	122979625	122979626	2	*	0.115479645358133	1.3958578606322e-09	6.80782131436796e-06	chr12	122979179	122980178	1000	+	promoter:148019	ENST00000539770.6	51329	ARL6IP4	hg38_genes_promoters
258	chr12	122979625	122979626	2	*	0.115479645358133	1.3958578606322e-09	6.80782131436796e-06	chr12	122979189	122980188	1000	+	promoter:148020	ENST00000453766.7	51329	ARL6IP4	hg38_genes_promoters
259	chr12	122979625	122979626	2	*	0.115479645358133	1.3958578606322e-09	6.80782131436796e-06	chr12	122979191	122980190	1000	+	promoter:148021	ENST00000542099.5	51329	ARL6IP4	hg38_genes_promoters
260	chr12	122979625	122979626	2	*	0.115479645358133	1.3958578606322e-09	6.80782131436796e-06	chr12	122979191	122980190	1000	+	promoter:148022	ENST00000392435.7	51329	ARL6IP4	hg38_genes_promoters
261	chr12	122979625	122979626	2	*	0.115479645358133	1.3958578606322e-09	6.80782131436796e-06	chr12	122979231	122980230	1000	+	promoter:148023	ENST00000413381.6	51329	ARL6IP4	hg38_genes_promoters
262	chr12	122979625	122979626	2	*	0.115479645358133	1.3958578606322e-09	6.80782131436796e-06	chr12	122979263	122980262	1000	+	promoter:148024	ENST00000426960.6	51329	ARL6IP4	hg38_genes_promoters
263	chr12	122979625	122979626	2	*	0.115479645358133	1.3958578606322e-09	6.80782131436796e-06	chr12	122979495	122980494	1000	+	promoter:148025	ENST00000454885.6	51329	ARL6IP4	hg38_genes_promoters
264	chr17	17206326	17206504	179	*	0.0432878739102173	1.75145588232809e-09	8.3015061879518e-06	chr17	17206334	17207333	1000	-	promoter:197385	ENST00000321560.4	201164	PLD6	hg38_genes_promoters
265	chr2	191244750	191244751	2	*	-0.193980275019681	2.07716777250397e-09	9.63971822356244e-06	chr2	191244185	191245184	1000	+	promoter:28332	ENST00000418908.5	4430	MYO1B	hg38_genes_promoters
266	chr2	191244750	191244751	2	*	-0.193980275019681	2.07716777250397e-09	9.63971822356244e-06	chr2	191244276	191245275	1000	+	promoter:28333	ENST00000339514.8	4430	MYO1B	hg38_genes_promoters
267	chr2	191244750	191244751	2	*	-0.193980275019681	2.07716777250397e-09	9.63971822356244e-06	chr2	191244404	191245403	1000	+	promoter:28334	ENST00000392318.8	4430	MYO1B	hg38_genes_promoters
268	chr2	191244750	191244751	2	*	-0.193980275019681	2.07716777250397e-09	9.63971822356244e-06	chr2	191244528	191245527	1000	+	promoter:28335	ENST00000304164.8	4430	MYO1B	hg38_genes_promoters
269	chr18	80147508	80148065	558	*	0.0784135058782694	2.09108244975116e-09	9.63971822356244e-06	chr18	80146908	80147907	1000	+	promoter:205583	ENST00000690381.1	NA	NA	hg38_genes_promoters
270	chr18	80147508	80148065	558	*	0.0784135058782694	2.09108244975116e-09	9.63971822356244e-06	chr18	80146908	80147907	1000	+	promoter:205584	ENST00000692043.1	NA	NA	hg38_genes_promoters
271	chr18	80147508	80148065	558	*	0.0784135058782694	2.09108244975116e-09	9.63971822356244e-06	chr18	80146912	80147911	1000	+	promoter:205585	ENST00000685117.1	NA	NA	hg38_genes_promoters
272	chr18	80147508	80148065	558	*	0.0784135058782694	2.09108244975116e-09	9.63971822356244e-06	chr18	80146912	80147911	1000	+	promoter:205586	ENST00000692837.1	NA	NA	hg38_genes_promoters
273	chr18	80147508	80148065	558	*	0.0784135058782694	2.09108244975116e-09	9.63971822356244e-06	chr18	80146912	80147911	1000	+	promoter:205587	ENST00000588226.6	100130522	PARD6G-AS1	hg38_genes_promoters
274	chr18	80147508	80148065	558	*	0.0784135058782694	2.09108244975116e-09	9.63971822356244e-06	chr18	80146921	80147920	1000	+	promoter:205588	ENST00000691090.1	100130522	PARD6G-AS1	hg38_genes_promoters
275	chr18	80147508	80148065	558	*	0.0784135058782694	2.09108244975116e-09	9.63971822356244e-06	chr18	80146923	80147922	1000	+	promoter:205589	ENST00000691279.1	NA	NA	hg38_genes_promoters
276	chr18	80147508	80148065	558	*	0.0784135058782694	2.09108244975116e-09	9.63971822356244e-06	chr18	80146923	80147922	1000	+	promoter:205590	ENST00000692375.1	NA	NA	hg38_genes_promoters
277	chr18	80147508	80148065	558	*	0.0784135058782694	2.09108244975116e-09	9.63971822356244e-06	chr18	80146924	80147923	1000	+	promoter:205591	ENST00000587254.5	100130522	PARD6G-AS1	hg38_genes_promoters
278	chr18	80147508	80148065	558	*	0.0784135058782694	2.09108244975116e-09	9.63971822356244e-06	chr18	80146925	80147924	1000	+	promoter:205592	ENST00000690396.1	NA	NA	hg38_genes_promoters
279	chr18	80147508	80148065	558	*	0.0784135058782694	2.09108244975116e-09	9.63971822356244e-06	chr18	80146925	80147924	1000	+	promoter:205593	ENST00000691498.1	NA	NA	hg38_genes_promoters
280	chr18	80147508	80148065	558	*	0.0784135058782694	2.09108244975116e-09	9.63971822356244e-06	chr18	80146925	80147924	1000	+	promoter:205594	ENST00000586421.1	100130522	PARD6G-AS1	hg38_genes_promoters
281	chr18	80147508	80148065	558	*	0.0784135058782694	2.09108244975116e-09	9.63971822356244e-06	chr18	80147011	80148010	1000	+	promoter:205595	ENST00000589574.1	100130522	PARD6G-AS1	hg38_genes_promoters
282	chr18	80147508	80148065	558	*	0.0784135058782694	2.09108244975116e-09	9.63971822356244e-06	chr18	80147049	80148048	1000	+	promoter:205596	ENST00000585422.1	100130522	PARD6G-AS1	hg38_genes_promoters
283	chr18	80147508	80148065	558	*	0.0784135058782694	2.09108244975116e-09	9.63971822356244e-06	chr18	80147080	80148079	1000	+	promoter:205597	ENST00000662611.1	100130522	PARD6G-AS1	hg38_genes_promoters
284	chr19	43465617	43465735	119	*	0.0451794224418374	2.26090862485021e-09	1.02817569468796e-05	chr19	43465609	43466608	1000	-	promoter:219673	ENST00000244333.4	27076	LYPD3	hg38_genes_promoters
285	chr19	43465617	43465735	119	*	0.0451794224418374	2.26090862485021e-09	1.02817569468796e-05	chr19	43465607	43466606	1000	-	promoter:219674	ENST00000597741.1	27076	LYPD3	hg38_genes_promoters
286	chr19	43465617	43465735	119	*	0.0451794224418374	2.26090862485021e-09	1.02817569468796e-05	chr19	43465609	43466608	1000	-	promoter:219676	ENST00000595970.1	27076	LYPD3	hg38_genes_promoters
287	chr21	36543015	36543057	43	*	0.0917483271781165	2.38333235389001e-09	1.06939804941397e-05	chr21	36542601	36543600	1000	-	promoter:230305	ENST00000399136.5	23562	CLDN14	hg38_genes_promoters
288	chr21	36543015	36543057	43	*	0.0917483271781165	2.38333235389001e-09	1.06939804941397e-05	chr21	36542856	36543855	1000	-	promoter:230308	ENST00000478313.1	23562	CLDN14	hg38_genes_promoters
289	chr3	169966268	169966337	70	*	0.0649393123306329	2.62351790307357e-09	1.16167991949201e-05	chr3	169965635	169966634	1000	+	promoter:46069	ENST00000461933.1	7095	SEC62	hg38_genes_promoters
290	chr3	169966268	169966337	70	*	0.0649393123306329	2.62351790307357e-09	1.16167991949201e-05	chr3	169965801	169966800	1000	+	promoter:46070	ENST00000460513.5	7095	SEC62	hg38_genes_promoters
291	chr3	169966268	169966337	70	*	0.0649393123306329	2.62351790307357e-09	1.16167991949201e-05	chr3	169965807	169966806	1000	+	promoter:46071	ENST00000337002.9	7095	SEC62	hg38_genes_promoters
292	chr3	169966268	169966337	70	*	0.0649393123306329	2.62351790307357e-09	1.16167991949201e-05	chr3	169965808	169966807	1000	+	promoter:46072	ENST00000480708.5	7095	SEC62	hg38_genes_promoters
293	chr3	169966268	169966337	70	*	0.0649393123306329	2.62351790307357e-09	1.16167991949201e-05	chr3	169965814	169966813	1000	+	promoter:46073	ENST00000487736.5	7095	SEC62	hg38_genes_promoters
294	chr3	169966268	169966337	70	*	0.0649393123306329	2.62351790307357e-09	1.16167991949201e-05	chr3	169965815	169966814	1000	+	promoter:46074	ENST00000469515.6	7095	SEC62	hg38_genes_promoters
295	chr3	169966268	169966337	70	*	0.0649393123306329	2.62351790307357e-09	1.16167991949201e-05	chr3	169965826	169966825	1000	+	promoter:46075	ENST00000481435.5	7095	SEC62	hg38_genes_promoters
296	chr3	169966268	169966337	70	*	0.0649393123306329	2.62351790307357e-09	1.16167991949201e-05	chr3	169966241	169967240	1000	-	promoter:53895	ENST00000487580.1	100128164	LOC100128164	hg38_genes_promoters
297	chr3	169966268	169966337	70	*	0.0649393123306329	2.62351790307357e-09	1.16167991949201e-05	chr3	169966227	169967226	1000	-	promoter:53896	ENST00000483289.2	100128164	LOC100128164	hg38_genes_promoters
298	chr3	169966268	169966337	70	*	0.0649393123306329	2.62351790307357e-09	1.16167991949201e-05	chr3	169966115	169967114	1000	-	promoter:53898	ENST00000600502.1	100128164	LOC100128164	hg38_genes_promoters
299	chr17	39739633	39740368	736	*	0.0359655838427905	3.04942408107637e-09	1.29899289805082e-05	chr17	39738967	39739966	1000	+	promoter:191935	ENST00000394209.6	2886	GRB7	hg38_genes_promoters
300	chr17	39739633	39740368	736	*	0.0359655838427905	3.04942408107637e-09	1.29899289805082e-05	chr17	39739132	39740131	1000	+	promoter:191936	ENST00000584053.1	2886	GRB7	hg38_genes_promoters
301	chr21	36542746	36542759	14	*	0.134884205774779	3.11886945716856e-09	1.31196803150524e-05	chr21	36542601	36543600	1000	-	promoter:230305	ENST00000399136.5	23562	CLDN14	hg38_genes_promoters
302	chr10	132518773	132518939	167	*	0.130462705481137	4.00084887260521e-09	1.66219958766e-05	chr10	132518281	132519280	1000	-	promoter:127150	ENST00000671286.1	107984282	LOC107984282	hg38_genes_promoters
303	chr10	132518773	132518939	167	*	0.130462705481137	4.00084887260521e-09	1.66219958766e-05	chr10	132518368	132519367	1000	-	promoter:127151	ENST00000660050.1	107984282	LOC107984282	hg38_genes_promoters
304	chr10	132518773	132518939	167	*	0.130462705481137	4.00084887260521e-09	1.66219958766e-05	chr10	132518281	132519280	1000	-	promoter:127152	ENST00000656988.1	107984282	LOC107984282	hg38_genes_promoters
305	chr10	132518773	132518939	167	*	0.130462705481137	4.00084887260521e-09	1.66219958766e-05	chr10	132518292	132519291	1000	-	promoter:127153	ENST00000654872.1	107984282	LOC107984282	hg38_genes_promoters
306	chr15	25864396	25864468	73	*	0.08270558671369	4.05579522045438e-09	1.66447857410755e-05	chr15	25864295	25865294	1000	+	promoter:169119	ENST00000557558.1	105370738	ATP10A-DT	hg38_genes_promoters
307	chr15	25864396	25864468	73	*	0.08270558671369	4.05579522045438e-09	1.66447857410755e-05	chr15	25863724	25864723	1000	-	promoter:173349	ENST00000356865.11	57194	ATP10A	hg38_genes_promoters
308	chr15	25864396	25864468	73	*	0.08270558671369	4.05579522045438e-09	1.66447857410755e-05	chr15	25863552	25864551	1000	-	promoter:173361	ENST00000673747.1	57194	ATP10A	hg38_genes_promoters
309	chr10	14008456	14009823	1368	*	0.0292773363725957	4.18674393651165e-09	1.69751785119355e-05	chr10	14008534	14009533	1000	-	promoter:123532	ENST00000342409.3	55691	FRMD4A	hg38_genes_promoters
310	chr10	14008456	14009823	1368	*	0.0292773363725957	4.18674393651165e-09	1.69751785119355e-05	chr10	14008534	14009533	1000	-	promoter:123536	ENST00000640906.1	55691	FRMD4A	hg38_genes_promoters
311	chr5	1201493	1201584	92	*	0.0425169499548051	5.68605195944223e-09	2.25116817599922e-05	chr5	1200595	1201594	1000	+	promoter:65311	ENST00000515652.5	340024	SLC6A19	hg38_genes_promoters
312	chr5	1201493	1201584	92	*	0.0425169499548051	5.68605195944223e-09	2.25116817599922e-05	chr5	1200595	1201594	1000	+	promoter:65312	ENST00000304460.11	340024	SLC6A19	hg38_genes_promoters
313	chr19	17791433	17794524	3092	*	0.0699878196887205	5.75588388451961e-09	2.25231752134195e-05	chr19	17793828	17794827	1000	+	promoter:210376	ENST00000599265.5	10331	B3GNT3	hg38_genes_promoters
314	chr19	17791433	17794524	3092	*	0.0699878196887205	5.75588388451961e-09	2.25231752134195e-05	chr19	17794136	17795135	1000	+	promoter:210377	ENST00000600777.1	10331	B3GNT3	hg38_genes_promoters
315	chr19	17791433	17794524	3092	*	0.0699878196887205	5.75588388451961e-09	2.25231752134195e-05	chr19	17794138	17795137	1000	+	promoter:210378	ENST00000318683.7	10331	B3GNT3	hg38_genes_promoters
316	chr19	17791433	17794524	3092	*	0.0699878196887205	5.75588388451961e-09	2.25231752134195e-05	chr19	17794157	17795156	1000	+	promoter:210379	ENST00000595387.1	10331	B3GNT3	hg38_genes_promoters
317	chr17	7179380	7179697	318	*	0.0425397622123184	6.00576304877728e-09	2.3230843726744e-05	chr17	7179371	7180370	1000	-	promoter:196575	ENST00000269299.8	432	ASGR1	hg38_genes_promoters
318	chr17	7179380	7179697	318	*	0.0425397622123184	6.00576304877728e-09	2.3230843726744e-05	chr17	7179565	7180564	1000	-	promoter:196576	ENST00000619926.4	432	ASGR1	hg38_genes_promoters
319	chr17	7179380	7179697	318	*	0.0425397622123184	6.00576304877728e-09	2.3230843726744e-05	chr17	7179357	7180356	1000	-	promoter:196579	ENST00000574388.5	432	ASGR1	hg38_genes_promoters
320	chr17	7179380	7179697	318	*	0.0425397622123184	6.00576304877728e-09	2.3230843726744e-05	chr17	7179377	7180376	1000	-	promoter:196582	ENST00000573596.1	432	ASGR1	hg38_genes_promoters
321	chr17	7179380	7179697	318	*	0.0425397622123184	6.00576304877728e-09	2.3230843726744e-05	chr17	7179356	7180355	1000	-	promoter:196583	ENST00000573083.1	432	ASGR1	hg38_genes_promoters
322	chr12	10111593	10127392	15800	*	0.0261373712014441	6.87879063768633e-09	2.61665790437068e-05	chr12	10110738	10111737	1000	+	promoter:142684	ENST00000406003.2	NA	NA	hg38_genes_promoters
323	chr12	10111593	10127392	15800	*	0.0261373712014441	6.87879063768633e-09	2.61665790437068e-05	chr12	10111628	10112627	1000	-	promoter:149496	ENST00000414501.2	51267	CLEC1A	hg38_genes_promoters
324	chr2	241509387	241509590	204	*	0.0351146846919411	6.92023610467575e-09	2.61665790437068e-05	chr2	241508585	241509584	1000	-	promoter:39643	ENST00000316586.9	10494	STK25	hg38_genes_promoters
325	chr2	241509387	241509590	204	*	0.0351146846919411	6.92023610467575e-09	2.61665790437068e-05	chr2	241508696	241509695	1000	-	promoter:39645	ENST00000535007.5	10494	STK25	hg38_genes_promoters
326	chr2	241509387	241509590	204	*	0.0351146846919411	6.92023610467575e-09	2.61665790437068e-05	chr2	241509573	241510572	1000	-	promoter:39646	ENST00000543554.5	10494	STK25	hg38_genes_promoters
327	chr2	241509387	241509590	204	*	0.0351146846919411	6.92023610467575e-09	2.61665790437068e-05	chr2	241508689	241509688	1000	-	promoter:39647	ENST00000403346.7	10494	STK25	hg38_genes_promoters
328	chr2	241509387	241509590	204	*	0.0351146846919411	6.92023610467575e-09	2.61665790437068e-05	chr2	241508557	241509556	1000	-	promoter:39649	ENST00000405883.7	10494	STK25	hg38_genes_promoters
329	chr2	241509387	241509590	204	*	0.0351146846919411	6.92023610467575e-09	2.61665790437068e-05	chr2	241508585	241509584	1000	-	promoter:39652	ENST00000405585.5	10494	STK25	hg38_genes_promoters
330	chr2	241509387	241509590	204	*	0.0351146846919411	6.92023610467575e-09	2.61665790437068e-05	chr2	241509299	241510298	1000	-	promoter:39659	ENST00000461760.1	10494	STK25	hg38_genes_promoters
331	chr2	241509387	241509590	204	*	0.0351146846919411	6.92023610467575e-09	2.61665790437068e-05	chr2	241508625	241509624	1000	-	promoter:39662	ENST00000442307.5	10494	STK25	hg38_genes_promoters
332	chr2	241509387	241509590	204	*	0.0351146846919411	6.92023610467575e-09	2.61665790437068e-05	chr2	241509327	241510326	1000	-	promoter:39663	ENST00000413760.5	10494	STK25	hg38_genes_promoters
333	chr2	241509387	241509590	204	*	0.0351146846919411	6.92023610467575e-09	2.61665790437068e-05	chr2	241508596	241509595	1000	-	promoter:39664	ENST00000429279.5	10494	STK25	hg38_genes_promoters
334	chr2	241509387	241509590	204	*	0.0351146846919411	6.92023610467575e-09	2.61665790437068e-05	chr2	241508572	241509571	1000	-	promoter:39672	ENST00000452891.5	10494	STK25	hg38_genes_promoters
335	chr2	241509387	241509590	204	*	0.0351146846919411	6.92023610467575e-09	2.61665790437068e-05	chr2	241508608	241509607	1000	-	promoter:39673	ENST00000483603.5	10494	STK25	hg38_genes_promoters
336	chr2	241509387	241509590	204	*	0.0351146846919411	6.92023610467575e-09	2.61665790437068e-05	chr2	241508583	241509582	1000	-	promoter:39674	ENST00000436917.5	10494	STK25	hg38_genes_promoters
337	chr2	241509387	241509590	204	*	0.0351146846919411	6.92023610467575e-09	2.61665790437068e-05	chr2	241508584	241509583	1000	-	promoter:39675	ENST00000495372.1	10494	STK25	hg38_genes_promoters
338	chr2	241509387	241509590	204	*	0.0351146846919411	6.92023610467575e-09	2.61665790437068e-05	chr2	241508572	241509571	1000	-	promoter:39676	ENST00000426941.1	10494	STK25	hg38_genes_promoters
339	chr2	241509387	241509590	204	*	0.0351146846919411	6.92023610467575e-09	2.61665790437068e-05	chr2	241508587	241509586	1000	-	promoter:39677	ENST00000420551.1	10494	STK25	hg38_genes_promoters
340	chr6	56604798	56652167	47370	*	0.000503553201723803	7.20545048782866e-09	2.66706550878916e-05	chr6	56642997	56643996	1000	-	promoter:85025	ENST00000244364.10	667	DST	hg38_genes_promoters
341	chr6	56604798	56652167	47370	*	0.000503553201723803	7.20545048782866e-09	2.66706550878916e-05	chr6	56642789	56643788	1000	-	promoter:85052	ENST00000439203.5	667	DST	hg38_genes_promoters
342	chr6	56604798	56652167	47370	*	0.000503553201723803	7.20545048782866e-09	2.66706550878916e-05	chr6	56642890	56643889	1000	-	promoter:85053	ENST00000370765.11	667	DST	hg38_genes_promoters
343	chr6	56604798	56652167	47370	*	0.000503553201723803	7.20545048782866e-09	2.66706550878916e-05	chr6	56628019	56629018	1000	-	promoter:85054	ENST00000522360.5	667	DST	hg38_genes_promoters
344	chr6	56604798	56652167	47370	*	0.000503553201723803	7.20545048782866e-09	2.66706550878916e-05	chr6	56642861	56643860	1000	-	promoter:85055	ENST00000518935.5	667	DST	hg38_genes_promoters
345	chr6	56604798	56652167	47370	*	0.000503553201723803	7.20545048782866e-09	2.66706550878916e-05	chr6	56642890	56643889	1000	-	promoter:85059	ENST00000518828.1	667	DST	hg38_genes_promoters
346	chr9	126515373	126516229	857	*	0.114374664822664	7.21205504807425e-09	2.66706550878916e-05	chr9	126515417	126516416	1000	+	promoter:113001	ENST00000454034.1	105376276	LOC105376276	hg38_genes_promoters
347	chr16	89827690	89827922	233	*	0.030958537562338	7.34080877457671e-09	2.68517210006049e-05	chr16	89827475	89828474	1000	+	promoter:183566	ENST00000378247.8	84501	SPIRE2	hg38_genes_promoters
348	chr16	89827690	89827922	233	*	0.030958537562338	7.34080877457671e-09	2.68517210006049e-05	chr16	89827499	89828498	1000	+	promoter:183567	ENST00000393062.6	84501	SPIRE2	hg38_genes_promoters
349	chr16	89827690	89827922	233	*	0.030958537562338	7.34080877457671e-09	2.68517210006049e-05	chr16	89827547	89828546	1000	+	promoter:183568	ENST00000563972.1	84501	SPIRE2	hg38_genes_promoters
350	chr16	89827690	89827922	233	*	0.030958537562338	7.34080877457671e-09	2.68517210006049e-05	chr16	89827698	89828697	1000	+	promoter:183569	ENST00000566337.5	84501	SPIRE2	hg38_genes_promoters
351	chr2	74442222	74442390	169	*	0.0573178611395278	7.58649098322443e-09	2.74518876264877e-05	chr2	74441938	74442937	1000	-	promoter:34058	ENST00000272430.10	6242	RTKN	hg38_genes_promoters
352	chr2	74442222	74442390	169	*	0.0573178611395278	7.58649098322443e-09	2.74518876264877e-05	chr2	74441899	74442898	1000	-	promoter:34065	ENST00000472518.1	6242	RTKN	hg38_genes_promoters
353	chr13	42992497	42992767	271	*	0.0703268003668513	7.66803389027185e-09	2.74518876264877e-05	chr13	42992231	42993230	1000	-	promoter:158446	ENST00000313640.11	94240	EPSTI1	hg38_genes_promoters
354	chr13	42992497	42992767	271	*	0.0703268003668513	7.66803389027185e-09	2.74518876264877e-05	chr13	42992242	42993241	1000	-	promoter:158447	ENST00000313624.12	94240	EPSTI1	hg38_genes_promoters
355	chr13	42992497	42992767	271	*	0.0703268003668513	7.66803389027185e-09	2.74518876264877e-05	chr13	42992272	42993271	1000	-	promoter:158448	ENST00000540470.5	94240	EPSTI1	hg38_genes_promoters
356	chr13	42992497	42992767	271	*	0.0703268003668513	7.66803389027185e-09	2.74518876264877e-05	chr13	42992166	42993165	1000	-	promoter:158449	ENST00000398762.7	94240	EPSTI1	hg38_genes_promoters
357	chr13	42992497	42992767	271	*	0.0703268003668513	7.66803389027185e-09	2.74518876264877e-05	chr13	42992181	42993180	1000	-	promoter:158451	ENST00000476830.6	94240	EPSTI1	hg38_genes_promoters
358	chr13	42992497	42992767	271	*	0.0703268003668513	7.66803389027185e-09	2.74518876264877e-05	chr13	42992236	42993235	1000	-	promoter:158453	ENST00000538562.5	94240	EPSTI1	hg38_genes_promoters
359	chr13	42992497	42992767	271	*	0.0703268003668513	7.66803389027185e-09	2.74518876264877e-05	chr13	42992240	42993239	1000	-	promoter:158455	ENST00000536042.1	94240	EPSTI1	hg38_genes_promoters
360	chr1	236523371	236523413	43	*	0.111184007341443	8.14590429738365e-09	2.88557083976077e-05	chr1	236522439	236523438	1000	+	promoter:10742	ENST00000341872.10	3964	LGALS8	hg38_genes_promoters
361	chr1	236523371	236523413	43	*	0.111184007341443	8.14590429738365e-09	2.88557083976077e-05	chr1	236522439	236523438	1000	+	promoter:10743	ENST00000416919.6	3964	LGALS8	hg38_genes_promoters
362	chr1	236523371	236523413	43	*	0.111184007341443	8.14590429738365e-09	2.88557083976077e-05	chr1	236522439	236523438	1000	+	promoter:10744	ENST00000450372.6	3964	LGALS8	hg38_genes_promoters
363	chr1	236523371	236523413	43	*	0.111184007341443	8.14590429738365e-09	2.88557083976077e-05	chr1	236522873	236523872	1000	+	promoter:10745	ENST00000238181.11	3964	LGALS8	hg38_genes_promoters
364	chr1	236523371	236523413	43	*	0.111184007341443	8.14590429738365e-09	2.88557083976077e-05	chr1	236522969	236523968	1000	+	promoter:10746	ENST00000475670.2	3964	LGALS8	hg38_genes_promoters
365	chr1	236523371	236523413	43	*	0.111184007341443	8.14590429738365e-09	2.88557083976077e-05	chr1	236522982	236523981	1000	+	promoter:10747	ENST00000366584.9	3964	LGALS8	hg38_genes_promoters
366	chr1	236523371	236523413	43	*	0.111184007341443	8.14590429738365e-09	2.88557083976077e-05	chr1	236522985	236523984	1000	+	promoter:10748	ENST00000532826.5	3964	LGALS8	hg38_genes_promoters
367	chr1	236523371	236523413	43	*	0.111184007341443	8.14590429738365e-09	2.88557083976077e-05	chr1	236522985	236523984	1000	+	promoter:10749	ENST00000528782.5	3964	LGALS8	hg38_genes_promoters
368	chr1	236523371	236523413	43	*	0.111184007341443	8.14590429738365e-09	2.88557083976077e-05	chr1	236522989	236523988	1000	+	promoter:10750	ENST00000366583.6	3964	LGALS8	hg38_genes_promoters
369	chr1	236523371	236523413	43	*	0.111184007341443	8.14590429738365e-09	2.88557083976077e-05	chr1	236523006	236524005	1000	+	promoter:10751	ENST00000442397.6	3964	LGALS8	hg38_genes_promoters
370	chr1	236523371	236523413	43	*	0.111184007341443	8.14590429738365e-09	2.88557083976077e-05	chr1	236523020	236524019	1000	+	promoter:10752	ENST00000434231.6	3964	LGALS8	hg38_genes_promoters
371	chr1	236523371	236523413	43	*	0.111184007341443	8.14590429738365e-09	2.88557083976077e-05	chr1	236523024	236524023	1000	+	promoter:10753	ENST00000323938.10	3964	LGALS8	hg38_genes_promoters
372	chr17	76078037	76079020	984	*	0.0569348440997527	9.2644230661207e-09	3.21412444113732e-05	chr17	76078182	76079181	1000	+	promoter:194719	ENST00000524242.1	353174	ZACN	hg38_genes_promoters
373	chr17	76078037	76079020	984	*	0.0569348440997527	9.2644230661207e-09	3.21412444113732e-05	chr17	76078182	76079181	1000	+	promoter:194720	ENST00000425015.5	353174	ZACN	hg38_genes_promoters
374	chr17	76078037	76079020	984	*	0.0569348440997527	9.2644230661207e-09	3.21412444113732e-05	chr17	76078182	76079181	1000	+	promoter:194721	ENST00000334586.10	353174	ZACN	hg38_genes_promoters
375	chr17	76078037	76079020	984	*	0.0569348440997527	9.2644230661207e-09	3.21412444113732e-05	chr17	76078228	76079227	1000	+	promoter:194722	ENST00000421794.1	353174	ZACN	hg38_genes_promoters
376	chr5	1724777	1725297	521	*	0.0690819605947809	9.49422726319571e-09	3.26024013828538e-05	chr5	1724149	1725148	1000	+	promoter:65320	ENST00000565428.1	NA	NA	hg38_genes_promoters
377	chr15	99434936	99435266	331	*	0.0506553112625162	9.82354186578594e-09	3.32382367052483e-05	chr15	99435161	99436160	1000	-	promoter:177348	ENST00000653247.1	NA	NA	hg38_genes_promoters
378	chr16	50879981	50880114	134	*	0.0478762311555464	1.0013840285341e-08	3.33653226552879e-05	chr16	50879059	50880058	1000	+	promoter:180968	ENST00000665157.1	112267895	LOC112267895	hg38_genes_promoters
379	chr16	50879981	50880114	134	*	0.0478762311555464	1.0013840285341e-08	3.33653226552879e-05	chr16	50879080	50880079	1000	+	promoter:180969	ENST00000661631.1	102724940	LINC02128	hg38_genes_promoters
380	chr16	50879981	50880114	134	*	0.0478762311555464	1.0013840285341e-08	3.33653226552879e-05	chr16	50879080	50880079	1000	+	promoter:180970	ENST00000663343.1	102724940	LINC02128	hg38_genes_promoters
381	chr16	50879981	50880114	134	*	0.0478762311555464	1.0013840285341e-08	3.33653226552879e-05	chr16	50879082	50880081	1000	+	promoter:180971	ENST00000668895.1	102724940	LINC02128	hg38_genes_promoters
382	chr16	50879981	50880114	134	*	0.0478762311555464	1.0013840285341e-08	3.33653226552879e-05	chr16	50879095	50880094	1000	+	promoter:180972	ENST00000657894.1	102724940	LINC02128	hg38_genes_promoters
383	chr16	50879981	50880114	134	*	0.0478762311555464	1.0013840285341e-08	3.33653226552879e-05	chr16	50879097	50880096	1000	+	promoter:180973	ENST00000666836.1	102724940	LINC02128	hg38_genes_promoters
384	chr16	50879981	50880114	134	*	0.0478762311555464	1.0013840285341e-08	3.33653226552879e-05	chr16	50879103	50880102	1000	+	promoter:180974	ENST00000662402.1	112267895	LOC112267895	hg38_genes_promoters
385	chr16	50879981	50880114	134	*	0.0478762311555464	1.0013840285341e-08	3.33653226552879e-05	chr16	50879148	50880147	1000	+	promoter:180975	ENST00000666352.1	102724940	LINC02128	hg38_genes_promoters
386	chr16	50879981	50880114	134	*	0.0478762311555464	1.0013840285341e-08	3.33653226552879e-05	chr16	50879177	50880176	1000	+	promoter:180976	ENST00000655464.1	112267895	LOC112267895	hg38_genes_promoters
387	chr16	50879981	50880114	134	*	0.0478762311555464	1.0013840285341e-08	3.33653226552879e-05	chr16	50879177	50880176	1000	+	promoter:180977	ENST00000655469.1	112267895	LOC112267895	hg38_genes_promoters
388	chr16	50879981	50880114	134	*	0.0478762311555464	1.0013840285341e-08	3.33653226552879e-05	chr16	50879177	50880176	1000	+	promoter:180978	ENST00000669971.1	102724940	LINC02128	hg38_genes_promoters
389	chr16	50879981	50880114	134	*	0.0478762311555464	1.0013840285341e-08	3.33653226552879e-05	chr16	50879177	50880176	1000	+	promoter:180979	ENST00000654545.1	102724940	LINC02128	hg38_genes_promoters
390	chr16	50879981	50880114	134	*	0.0478762311555464	1.0013840285341e-08	3.33653226552879e-05	chr16	50879193	50880192	1000	+	promoter:180980	ENST00000576842.2	112267895	LOC112267895	hg38_genes_promoters
391	chr16	50879981	50880114	134	*	0.0478762311555464	1.0013840285341e-08	3.33653226552879e-05	chr16	50879279	50880278	1000	-	promoter:186565	ENST00000569986.1	NA	NA	hg38_genes_promoters
392	chr17	7739872	7740491	620	*	0.074086979073011	1.07078411394865e-08	3.4984908074025e-05	chr17	7739596	7740595	1000	+	promoter:189795	ENST00000575498.1	146754	DNAH2	hg38_genes_promoters
393	chr1	223393301	223393661	361	*	0.070001260985804	1.16726402430955e-08	3.70577696713912e-05	chr1	223392415	223393414	1000	+	promoter:10102	ENST00000366875.5	164127	CCDC185	hg38_genes_promoters
394	chr18	62196084	62318969	122886	*	0.0163069881144233	1.20856656597244e-08	3.7900680228612e-05	chr18	62219860	62220859	1000	+	promoter:205148	ENST00000590713.1	57614	RELCH	hg38_genes_promoters
395	chr18	62196084	62318969	122886	*	0.0163069881144233	1.20856656597244e-08	3.7900680228612e-05	chr18	62227385	62228384	1000	+	promoter:205149	ENST00000592479.5	57614	RELCH	hg38_genes_promoters
396	chr18	62196084	62318969	122886	*	0.0163069881144233	1.20856656597244e-08	3.7900680228612e-05	chr18	62227440	62228439	1000	+	promoter:205150	ENST00000591227.1	57614	RELCH	hg38_genes_promoters
397	chr18	62196084	62318969	122886	*	0.0163069881144233	1.20856656597244e-08	3.7900680228612e-05	chr18	62244810	62245809	1000	+	promoter:205151	ENST00000588561.1	NA	NA	hg38_genes_promoters
398	chr18	62196084	62318969	122886	*	0.0163069881144233	1.20856656597244e-08	3.7900680228612e-05	chr18	62260611	62261610	1000	+	promoter:205152	ENST00000588446.1	57614	RELCH	hg38_genes_promoters
399	chr18	62196084	62318969	122886	*	0.0163069881144233	1.20856656597244e-08	3.7900680228612e-05	chr18	62267515	62268514	1000	+	promoter:205153	ENST00000586920.1	57614	RELCH	hg38_genes_promoters
400	chr18	62196084	62318969	122886	*	0.0163069881144233	1.20856656597244e-08	3.7900680228612e-05	chr18	62276596	62277595	1000	+	promoter:205154	ENST00000587764.5	57614	RELCH	hg38_genes_promoters
401	chr18	62196084	62318969	122886	*	0.0163069881144233	1.20856656597244e-08	3.7900680228612e-05	chr18	62279326	62280325	1000	+	promoter:205155	ENST00000587198.1	57614	RELCH	hg38_genes_promoters
402	chr18	62196084	62318969	122886	*	0.0163069881144233	1.20856656597244e-08	3.7900680228612e-05	chr18	62281316	62282315	1000	+	promoter:205156	ENST00000587714.1	57614	RELCH	hg38_genes_promoters
403	chr18	62196084	62318969	122886	*	0.0163069881144233	1.20856656597244e-08	3.7900680228612e-05	chr18	62281320	62282319	1000	+	promoter:205157	ENST00000593217.1	57614	RELCH	hg38_genes_promoters
404	chr18	62196084	62318969	122886	*	0.0163069881144233	1.20856656597244e-08	3.7900680228612e-05	chr18	62300999	62301998	1000	-	promoter:207483	ENST00000591014.1	NA	NA	hg38_genes_promoters
405	chr9	91160048	91160397	350	*	0.123986808775406	1.21633924019984e-08	3.7900680228612e-05	chr9	91159356	91160355	1000	+	promoter:112012	ENST00000608240.1	NA	NA	hg38_genes_promoters
406	chr21	39349751	39349760	10	*	0.0319786323847764	1.29782310430485e-08	3.96100735104474e-05	chr21	39348992	39349991	1000	-	promoter:230442	ENST00000288344.14	3150	HMGN1	hg38_genes_promoters
407	chr21	39349751	39349760	10	*	0.0319786323847764	1.29782310430485e-08	3.96100735104474e-05	chr21	39349089	39350088	1000	-	promoter:230443	ENST00000380749.10	3150	HMGN1	hg38_genes_promoters
408	chr21	39349751	39349760	10	*	0.0319786323847764	1.29782310430485e-08	3.96100735104474e-05	chr21	39349100	39350099	1000	-	promoter:230444	ENST00000486741.5	3150	HMGN1	hg38_genes_promoters
409	chr21	39349751	39349760	10	*	0.0319786323847764	1.29782310430485e-08	3.96100735104474e-05	chr21	39349141	39350140	1000	-	promoter:230445	ENST00000431390.5	3150	HMGN1	hg38_genes_promoters
410	chr21	39349751	39349760	10	*	0.0319786323847764	1.29782310430485e-08	3.96100735104474e-05	chr21	39349345	39350344	1000	-	promoter:230446	ENST00000492280.5	3150	HMGN1	hg38_genes_promoters
411	chr21	39349751	39349760	10	*	0.0319786323847764	1.29782310430485e-08	3.96100735104474e-05	chr21	39349012	39350011	1000	-	promoter:230447	ENST00000652622.1	3150	HMGN1	hg38_genes_promoters
412	chr21	39349751	39349760	10	*	0.0319786323847764	1.29782310430485e-08	3.96100735104474e-05	chr21	39349089	39350088	1000	-	promoter:230448	ENST00000436324.5	3150	HMGN1	hg38_genes_promoters
413	chr21	39349751	39349760	10	*	0.0319786323847764	1.29782310430485e-08	3.96100735104474e-05	chr21	39349054	39350053	1000	-	promoter:230449	ENST00000380748.5	3150	HMGN1	hg38_genes_promoters
414	chr21	39349751	39349760	10	*	0.0319786323847764	1.29782310430485e-08	3.96100735104474e-05	chr21	39349041	39350040	1000	-	promoter:230450	ENST00000419378.5	3150	HMGN1	hg38_genes_promoters
415	chr21	39349751	39349760	10	*	0.0319786323847764	1.29782310430485e-08	3.96100735104474e-05	chr21	39348863	39349862	1000	-	promoter:230451	ENST00000489072.5	3150	HMGN1	hg38_genes_promoters
416	chr21	39349751	39349760	10	*	0.0319786323847764	1.29782310430485e-08	3.96100735104474e-05	chr21	39349648	39350647	1000	-	promoter:230453	ENST00000380747.5	3150	HMGN1	hg38_genes_promoters
417	chr21	39349751	39349760	10	*	0.0319786323847764	1.29782310430485e-08	3.96100735104474e-05	chr21	39349055	39350054	1000	-	promoter:230456	ENST00000443046.5	3150	HMGN1	hg38_genes_promoters
418	chr21	39349751	39349760	10	*	0.0319786323847764	1.29782310430485e-08	3.96100735104474e-05	chr21	39349055	39350054	1000	-	promoter:230457	ENST00000464078.5	3150	HMGN1	hg38_genes_promoters
419	chr21	39349751	39349760	10	*	0.0319786323847764	1.29782310430485e-08	3.96100735104474e-05	chr21	39349068	39350067	1000	-	promoter:230458	ENST00000491183.5	3150	HMGN1	hg38_genes_promoters
420	chr21	39349751	39349760	10	*	0.0319786323847764	1.29782310430485e-08	3.96100735104474e-05	chr21	39349016	39350015	1000	-	promoter:230459	ENST00000479586.5	3150	HMGN1	hg38_genes_promoters
421	chr21	39349751	39349760	10	*	0.0319786323847764	1.29782310430485e-08	3.96100735104474e-05	chr21	39349021	39350020	1000	-	promoter:230461	ENST00000482733.1	3150	HMGN1	hg38_genes_promoters
422	chr21	39349751	39349760	10	*	0.0319786323847764	1.29782310430485e-08	3.96100735104474e-05	chr21	39349055	39350054	1000	-	promoter:230462	ENST00000463631.1	3150	HMGN1	hg38_genes_promoters
423	chr17	48430415	48430534	120	*	0.0652261086935778	1.30650953859447e-08	3.96100735104474e-05	chr17	48430215	48431214	1000	-	promoter:200218	ENST00000336915.11	8631	SKAP1	hg38_genes_promoters
424	chr17	48430415	48430534	120	*	0.0652261086935778	1.30650953859447e-08	3.96100735104474e-05	chr17	48430276	48431275	1000	-	promoter:200219	ENST00000584709.5	8631	SKAP1	hg38_genes_promoters
425	chr17	48430415	48430534	120	*	0.0652261086935778	1.30650953859447e-08	3.96100735104474e-05	chr17	48430220	48431219	1000	-	promoter:200222	ENST00000584924.5	8631	SKAP1	hg38_genes_promoters
426	chr12	41188215	41188336	122	*	0.0777063709919957	1.48592128053349e-08	4.36008323803541e-05	chr12	41187320	41188319	1000	+	promoter:143634	ENST00000402685.7	29951	PDZRN4	hg38_genes_promoters
427	chr17	45262464	45262465	2	*	0.0911776428300566	1.4899667553401e-08	4.36008323803541e-05	chr17	45262091	45263090	1000	-	promoter:199938	ENST00000588866.5	124783	SPATA32	hg38_genes_promoters
428	chr17	45262464	45262465	2	*	0.0911776428300566	1.4899667553401e-08	4.36008323803541e-05	chr17	45262095	45263094	1000	-	promoter:199939	ENST00000331780.5	124783	SPATA32	hg38_genes_promoters
429	chr17	45262464	45262465	2	*	0.0911776428300566	1.4899667553401e-08	4.36008323803541e-05	chr17	45262095	45263094	1000	-	promoter:199940	ENST00000586359.1	124783	SPATA32	hg38_genes_promoters
430	chr14	100155511	100155762	252	*	0.0835323743028856	1.58161471036665e-08	4.54915648539681e-05	chr14	100155718	100156717	1000	-	promoter:168025	ENST00000557117.1	123099	DEGS2	hg38_genes_promoters
431	chr16	272774	274457	1684	*	0.0776820650901711	1.63196858439966e-08	4.58652533164444e-05	chr16	274274	275273	1000	-	promoter:183778	ENST00000481672.5	8786	RGS11	hg38_genes_promoters
432	chr3	39502056	39502477	422	*	0.0911571227388463	1.73140411424253e-08	4.775893755257e-05	chr3	39501063	39502062	1000	+	promoter:41465	ENST00000424090.5	4336	MOBP	hg38_genes_promoters
433	chr3	39502056	39502477	422	*	0.0911571227388463	1.73140411424253e-08	4.775893755257e-05	chr3	39501066	39502065	1000	+	promoter:41466	ENST00000442631.5	4336	MOBP	hg38_genes_promoters
434	chr3	39502056	39502477	422	*	0.0911571227388463	1.73140411424253e-08	4.775893755257e-05	chr3	39501215	39502214	1000	+	promoter:41467	ENST00000479860.1	4336	MOBP	hg38_genes_promoters
435	chr12	122980014	122980015	2	*	0.117175766509914	1.76300904267846e-08	4.82353540714087e-05	chr12	122979060	122980059	1000	+	promoter:148018	ENST00000543566.6	51329	ARL6IP4	hg38_genes_promoters
436	chr12	122980014	122980015	2	*	0.117175766509914	1.76300904267846e-08	4.82353540714087e-05	chr12	122979179	122980178	1000	+	promoter:148019	ENST00000539770.6	51329	ARL6IP4	hg38_genes_promoters
437	chr12	122980014	122980015	2	*	0.117175766509914	1.76300904267846e-08	4.82353540714087e-05	chr12	122979189	122980188	1000	+	promoter:148020	ENST00000453766.7	51329	ARL6IP4	hg38_genes_promoters
438	chr12	122980014	122980015	2	*	0.117175766509914	1.76300904267846e-08	4.82353540714087e-05	chr12	122979191	122980190	1000	+	promoter:148021	ENST00000542099.5	51329	ARL6IP4	hg38_genes_promoters
439	chr12	122980014	122980015	2	*	0.117175766509914	1.76300904267846e-08	4.82353540714087e-05	chr12	122979191	122980190	1000	+	promoter:148022	ENST00000392435.7	51329	ARL6IP4	hg38_genes_promoters
440	chr12	122980014	122980015	2	*	0.117175766509914	1.76300904267846e-08	4.82353540714087e-05	chr12	122979231	122980230	1000	+	promoter:148023	ENST00000413381.6	51329	ARL6IP4	hg38_genes_promoters
441	chr12	122980014	122980015	2	*	0.117175766509914	1.76300904267846e-08	4.82353540714087e-05	chr12	122979263	122980262	1000	+	promoter:148024	ENST00000426960.6	51329	ARL6IP4	hg38_genes_promoters
442	chr12	122980014	122980015	2	*	0.117175766509914	1.76300904267846e-08	4.82353540714087e-05	chr12	122979495	122980494	1000	+	promoter:148025	ENST00000454885.6	51329	ARL6IP4	hg38_genes_promoters
443	chr12	122980014	122980015	2	*	0.117175766509914	1.76300904267846e-08	4.82353540714087e-05	chr12	122979681	122980680	1000	+	promoter:148026	ENST00000315580.10	51329	ARL6IP4	hg38_genes_promoters
444	chr12	122980014	122980015	2	*	0.117175766509914	1.76300904267846e-08	4.82353540714087e-05	chr12	122979682	122980681	1000	+	promoter:148027	ENST00000539576.5	51329	ARL6IP4	hg38_genes_promoters
445	chr12	122980014	122980015	2	*	0.117175766509914	1.76300904267846e-08	4.82353540714087e-05	chr12	122979696	122980695	1000	+	promoter:148028	ENST00000442210.2	51329	ARL6IP4	hg38_genes_promoters
446	chr12	122980014	122980015	2	*	0.117175766509914	1.76300904267846e-08	4.82353540714087e-05	chr12	122979703	122980702	1000	+	promoter:148029	ENST00000412505.6	51329	ARL6IP4	hg38_genes_promoters
447	chr12	122980014	122980015	2	*	0.117175766509914	1.76300904267846e-08	4.82353540714087e-05	chr12	122979716	122980715	1000	+	promoter:148030	ENST00000540708.5	51329	ARL6IP4	hg38_genes_promoters
448	chr12	122980014	122980015	2	*	0.117175766509914	1.76300904267846e-08	4.82353540714087e-05	chr12	122979721	122980720	1000	+	promoter:148031	ENST00000536502.5	51329	ARL6IP4	hg38_genes_promoters
449	chr12	122980014	122980015	2	*	0.117175766509914	1.76300904267846e-08	4.82353540714087e-05	chr12	122979733	122980732	1000	+	promoter:148032	ENST00000540382.5	51329	ARL6IP4	hg38_genes_promoters
450	chr12	122980014	122980015	2	*	0.117175766509914	1.76300904267846e-08	4.82353540714087e-05	chr12	122979748	122980747	1000	+	promoter:148033	ENST00000439686.6	51329	ARL6IP4	hg38_genes_promoters
451	chr12	122980014	122980015	2	*	0.117175766509914	1.76300904267846e-08	4.82353540714087e-05	chr12	122979928	122980927	1000	+	promoter:148034	ENST00000392433.3	51329	ARL6IP4	hg38_genes_promoters
452	chr20	63547145	63547146	2	*	0.0841657024969859	1.92063630171289e-08	5.21242105481959e-05	chr20	63546891	63547890	1000	+	promoter:224808	ENST00000611891.1	79025	FNDC11	hg38_genes_promoters
453	chr13	99498457	99498458	2	*	0.0905398337881545	2.18709166178163e-08	5.7500690186672e-05	chr13	99497524	99498523	1000	+	promoter:157061	ENST00000627052.2	NA	NA	hg38_genes_promoters
454	chr13	99498457	99498458	2	*	0.0905398337881545	2.18709166178163e-08	5.7500690186672e-05	chr13	99497737	99498736	1000	+	promoter:157062	ENST00000626308.1	NA	NA	hg38_genes_promoters
455	chr13	99498457	99498458	2	*	0.0905398337881545	2.18709166178163e-08	5.7500690186672e-05	chr13	99497956	99498955	1000	+	promoter:157063	ENST00000642475.1	9375	TM9SF2	hg38_genes_promoters
456	chr18	79399784	79399787	4	*	0.0888567893852045	2.30256490339595e-08	6.0067314073676e-05	chr18	79399274	79400273	1000	+	promoter:205528	ENST00000545796.5	4772	NFATC1	hg38_genes_promoters
457	chr18	79399784	79399787	4	*	0.0888567893852045	2.30256490339595e-08	6.0067314073676e-05	chr18	79399322	79400321	1000	+	promoter:205529	ENST00000318065.9	4772	NFATC1	hg38_genes_promoters
458	chr18	79399784	79399787	4	*	0.0888567893852045	2.30256490339595e-08	6.0067314073676e-05	chr18	79399331	79400330	1000	+	promoter:205530	ENST00000590313.5	4772	NFATC1	hg38_genes_promoters
459	chr18	79399784	79399787	4	*	0.0888567893852045	2.30256490339595e-08	6.0067314073676e-05	chr18	79399333	79400332	1000	+	promoter:205531	ENST00000592223.5	4772	NFATC1	hg38_genes_promoters
460	chr18	79399784	79399787	4	*	0.0888567893852045	2.30256490339595e-08	6.0067314073676e-05	chr18	79399336	79400335	1000	+	promoter:205532	ENST00000329101.8	4772	NFATC1	hg38_genes_promoters
461	chr18	79399784	79399787	4	*	0.0888567893852045	2.30256490339595e-08	6.0067314073676e-05	chr18	79399392	79400391	1000	+	promoter:205533	ENST00000586434.1	4772	NFATC1	hg38_genes_promoters
462	chr12	57620117	57620853	737	*	0.04228940711185	2.43586147211444e-08	6.25744920642625e-05	chr12	57619349	57620348	1000	+	promoter:145361	ENST00000440686.5	65012	SLC26A10	hg38_genes_promoters
463	chr12	57620117	57620853	737	*	0.04228940711185	2.43586147211444e-08	6.25744920642625e-05	chr12	57619903	57620902	1000	+	promoter:145362	ENST00000497297.1	65012	SLC26A10	hg38_genes_promoters
464	chr12	57620117	57620853	737	*	0.04228940711185	2.43586147211444e-08	6.25744920642625e-05	chr12	57620047	57621046	1000	+	promoter:145363	ENST00000463802.1	65012	SLC26A10	hg38_genes_promoters
465	chr12	57620117	57620853	737	*	0.04228940711185	2.43586147211444e-08	6.25744920642625e-05	chr12	57619639	57620638	1000	-	promoter:152206	ENST00000593846.1	NA	NA	hg38_genes_promoters
466	chr6	133240728	133240898	171	*	0.0526369733596623	2.45721048569004e-08	6.26447198095724e-05	chr6	133239884	133240883	1000	+	promoter:81365	ENST00000683422.1	2070	EYA4	hg38_genes_promoters
467	chr6	133240728	133240898	171	*	0.0526369733596623	2.45721048569004e-08	6.26447198095724e-05	chr6	133240070	133241069	1000	+	promoter:81366	ENST00000683832.1	2070	EYA4	hg38_genes_promoters
468	chr6	133240728	133240898	171	*	0.0526369733596623	2.45721048569004e-08	6.26447198095724e-05	chr6	133240077	133241076	1000	+	promoter:81367	ENST00000682730.1	2070	EYA4	hg38_genes_promoters
469	chr6	133240728	133240898	171	*	0.0526369733596623	2.45721048569004e-08	6.26447198095724e-05	chr6	133240303	133241302	1000	+	promoter:81368	ENST00000684040.1	2070	EYA4	hg38_genes_promoters
470	chr6	133240728	133240898	171	*	0.0526369733596623	2.45721048569004e-08	6.26447198095724e-05	chr6	133240331	133241330	1000	+	promoter:81369	ENST00000683580.1	2070	EYA4	hg38_genes_promoters
471	chr6	133240728	133240898	171	*	0.0526369733596623	2.45721048569004e-08	6.26447198095724e-05	chr6	133240351	133241350	1000	+	promoter:81370	ENST00000430974.6	2070	EYA4	hg38_genes_promoters
472	chr6	133240728	133240898	171	*	0.0526369733596623	2.45721048569004e-08	6.26447198095724e-05	chr6	133240357	133241356	1000	+	promoter:81371	ENST00000355286.12	2070	EYA4	hg38_genes_promoters
473	chr6	133240728	133240898	171	*	0.0526369733596623	2.45721048569004e-08	6.26447198095724e-05	chr6	133240373	133241372	1000	+	promoter:81372	ENST00000441015.1	2070	EYA4	hg38_genes_promoters
474	chr6	133240728	133240898	171	*	0.0526369733596623	2.45721048569004e-08	6.26447198095724e-05	chr6	133240377	133241376	1000	+	promoter:81373	ENST00000355167.8	2070	EYA4	hg38_genes_promoters
475	chr6	133240728	133240898	171	*	0.0526369733596623	2.45721048569004e-08	6.26447198095724e-05	chr6	133240418	133241417	1000	+	promoter:81374	ENST00000431403.3	2070	EYA4	hg38_genes_promoters
476	chr6	133240728	133240898	171	*	0.0526369733596623	2.45721048569004e-08	6.26447198095724e-05	chr6	133240586	133241585	1000	+	promoter:81375	ENST00000531901.5	2070	EYA4	hg38_genes_promoters
477	chr6	133240728	133240898	171	*	0.0526369733596623	2.45721048569004e-08	6.26447198095724e-05	chr6	133240631	133241630	1000	+	promoter:81376	ENST00000525849.6	2070	EYA4	hg38_genes_promoters
478	chr6	133240728	133240898	171	*	0.0526369733596623	2.45721048569004e-08	6.26447198095724e-05	chr6	133240632	133241631	1000	+	promoter:81377	ENST00000684773.1	2070	EYA4	hg38_genes_promoters
479	chr12	23950907	23951424	518	*	0.0360243245904556	2.64463514143122e-08	6.69160297996239e-05	chr12	23951033	23952032	1000	-	promoter:150014	ENST00000545921.5	6660	SOX5	hg38_genes_promoters
480	chr12	23950907	23951424	518	*	0.0360243245904556	2.64463514143122e-08	6.69160297996239e-05	chr12	23950921	23951920	1000	-	promoter:150015	ENST00000367206.7	6660	SOX5	hg38_genes_promoters
481	chr12	23950907	23951424	518	*	0.0360243245904556	2.64463514143122e-08	6.69160297996239e-05	chr12	23950908	23951907	1000	-	promoter:150021	ENST00000541847.5	6660	SOX5	hg38_genes_promoters
482	chr12	23950907	23951424	518	*	0.0360243245904556	2.64463514143122e-08	6.69160297996239e-05	chr12	23951021	23952020	1000	-	promoter:150022	ENST00000441133.2	6660	SOX5	hg38_genes_promoters
483	chr21	44285660	44285804	145	*	0.0668988224364698	2.69825861257179e-08	6.76486218003869e-05	chr21	44284838	44285837	1000	+	promoter:229140	ENST00000530812.5	326	AIRE	hg38_genes_promoters
484	chr21	44285660	44285804	145	*	0.0668988224364698	2.69825861257179e-08	6.76486218003869e-05	chr21	44284846	44285845	1000	+	promoter:229141	ENST00000527919.5	326	AIRE	hg38_genes_promoters
485	chr21	44285660	44285804	145	*	0.0668988224364698	2.69825861257179e-08	6.76486218003869e-05	chr21	44284876	44285875	1000	+	promoter:229142	ENST00000291582.6	326	AIRE	hg38_genes_promoters
486	chr4	124350	124741	392	*	0.0240819641545525	2.73389492721251e-08	6.76486218003869e-05	chr4	123501	124500	1000	+	promoter:55164	ENST00000510175.6	255403	ZNF718	hg38_genes_promoters
487	chr4	124350	124741	392	*	0.0240819641545525	2.73389492721251e-08	6.76486218003869e-05	chr4	123501	124500	1000	+	promoter:55165	ENST00000642529.1	255403	ZNF718	hg38_genes_promoters
488	chr4	124350	124741	392	*	0.0240819641545525	2.73389492721251e-08	6.76486218003869e-05	chr4	123538	124537	1000	+	promoter:55166	ENST00000609714.1	255403	ZNF718	hg38_genes_promoters
489	chr1	230714055	230714305	251	*	0.037884688125249	2.8489630920666e-08	6.98071598161842e-05	chr1	230714123	230715122	1000	-	promoter:20888	ENST00000681514.1	183	AGT	hg38_genes_promoters
490	chr1	230714055	230714305	251	*	0.037884688125249	2.8489630920666e-08	6.98071598161842e-05	chr1	230714146	230715145	1000	-	promoter:20889	ENST00000680041.1	183	AGT	hg38_genes_promoters
491	chr1	230714055	230714305	251	*	0.037884688125249	2.8489630920666e-08	6.98071598161842e-05	chr1	230714123	230715122	1000	-	promoter:20890	ENST00000366667.6	183	AGT	hg38_genes_promoters
492	chr22	39040138	39040152	15	*	0.0676903893452378	2.90630191609383e-08	7.03626148209755e-05	chr22	39039604	39040603	1000	+	promoter:232842	ENST00000491387.1	200316	APOBEC3F	hg38_genes_promoters
493	chr22	39040138	39040152	15	*	0.0676903893452378	2.90630191609383e-08	7.03626148209755e-05	chr22	39039857	39040856	1000	+	promoter:232843	ENST00000381565.2	200316	APOBEC3F	hg38_genes_promoters
494	chr22	39040138	39040152	15	*	0.0676903893452378	2.90630191609383e-08	7.03626148209755e-05	chr22	39039864	39040863	1000	+	promoter:232844	ENST00000308521.10	200316	APOBEC3F	hg38_genes_promoters
495	chr16	89162293	89163032	740	*	0.0351826475529052	2.95842278680311e-08	7.11128764218663e-05	chr16	89161382	89162381	1000	+	promoter:183365	ENST00000565008.1	NA	NA	hg38_genes_promoters
496	chrX	47217994	47218089	96	*	0.0921603386887793	3.10171631695311e-08	7.3507181820164e-05	chrX	47217027	47218026	1000	+	promoter:237160	ENST00000517479.1	5127	CDK16	hg38_genes_promoters
497	chrX	47217994	47218089	96	*	0.0921603386887793	3.10171631695311e-08	7.3507181820164e-05	chrX	47217233	47218232	1000	+	promoter:237161	ENST00000457458.6	5127	CDK16	hg38_genes_promoters
498	chrX	47217994	47218089	96	*	0.0921603386887793	3.10171631695311e-08	7.3507181820164e-05	chrX	47217311	47218310	1000	+	promoter:237162	ENST00000522883.1	5127	CDK16	hg38_genes_promoters
499	chrX	47217994	47218089	96	*	0.0921603386887793	3.10171631695311e-08	7.3507181820164e-05	chrX	47217387	47218386	1000	+	promoter:237163	ENST00000520295.5	5127	CDK16	hg38_genes_promoters
500	chrX	47217994	47218089	96	*	0.0921603386887793	3.10171631695311e-08	7.3507181820164e-05	chrX	47217681	47218680	1000	+	promoter:237164	ENST00000357227.9	5127	CDK16	hg38_genes_promoters
501	chrX	47217994	47218089	96	*	0.0921603386887793	3.10171631695311e-08	7.3507181820164e-05	chrX	47217691	47218690	1000	+	promoter:237165	ENST00000519758.5	5127	CDK16	hg38_genes_promoters
502	chrX	47217994	47218089	96	*	0.0921603386887793	3.10171631695311e-08	7.3507181820164e-05	chrX	47217710	47218709	1000	+	promoter:237166	ENST00000520893.5	5127	CDK16	hg38_genes_promoters
503	chrX	47217994	47218089	96	*	0.0921603386887793	3.10171631695311e-08	7.3507181820164e-05	chrX	47217718	47218717	1000	+	promoter:237167	ENST00000517426.5	5127	CDK16	hg38_genes_promoters
504	chrX	47217994	47218089	96	*	0.0921603386887793	3.10171631695311e-08	7.3507181820164e-05	chrX	47217776	47218775	1000	+	promoter:237168	ENST00000522234.5	5127	CDK16	hg38_genes_promoters
505	chr19	17393823	17394164	342	*	0.086234665176768	3.18053042680448e-08	7.48478896048918e-05	chr19	17394159	17395158	1000	-	promoter:217477	ENST00000636079.1	110806280	CCDC194	hg38_genes_promoters
506	chr4	52750909	52751727	819	*	0.0145650106847374	3.60029054364161e-08	8.24206921706429e-05	chr4	52750174	52751173	1000	+	promoter:56793	ENST00000652441.1	65997	RASL11B	hg38_genes_promoters
507	chr4	52750909	52751727	819	*	0.0145650106847374	3.60029054364161e-08	8.24206921706429e-05	chr4	52751587	52752586	1000	-	promoter:61676	ENST00000454756.6	100288413	ERVMER34-1	hg38_genes_promoters
508	chr4	52750909	52751727	819	*	0.0145650106847374	3.60029054364161e-08	8.24206921706429e-05	chr4	52751426	52752425	1000	-	promoter:61677	ENST00000443173.6	100288413	ERVMER34-1	hg38_genes_promoters
509	chr4	52750909	52751727	819	*	0.0145650106847374	3.60029054364161e-08	8.24206921706429e-05	chr4	52751400	52752399	1000	-	promoter:61678	ENST00000440542.1	100288413	ERVMER34-1	hg38_genes_promoters
510	chr20	62554268	62554515	248	*	0.051305370425087	3.85231349859897e-08	8.70064394498336e-05	chr20	62553306	62554305	1000	+	promoter:224705	ENST00000362147.2	406904	MIR1-1	hg38_genes_promoters
511	chr1	25659145	25659328	184	*	0.0963379620124799	3.97525591809728e-08	8.88390519912265e-05	chr1	25659112	25660111	1000	-	promoter:12835	ENST00000436991.1	NA	NA	hg38_genes_promoters
512	chr12	12927488	12927722	235	*	0.133404807366362	3.98625264488571e-08	8.88390519912265e-05	chr12	12926712	12927711	1000	+	promoter:142826	ENST00000543515.8	100506314	GPRC5D-AS1	hg38_genes_promoters
513	chr12	12927488	12927722	235	*	0.133404807366362	3.98625264488571e-08	8.88390519912265e-05	chr12	12926726	12927725	1000	+	promoter:142827	ENST00000545914.5	100506314	GPRC5D-AS1	hg38_genes_promoters
514	chr12	12927488	12927722	235	*	0.133404807366362	3.98625264488571e-08	8.88390519912265e-05	chr12	12926727	12927726	1000	+	promoter:142828	ENST00000540198.1	100506314	GPRC5D-AS1	hg38_genes_promoters
515	chr12	12927488	12927722	235	*	0.133404807366362	3.98625264488571e-08	8.88390519912265e-05	chr12	12926727	12927726	1000	+	promoter:142829	ENST00000660059.1	100506314	GPRC5D-AS1	hg38_genes_promoters
516	chr12	12927488	12927722	235	*	0.133404807366362	3.98625264488571e-08	8.88390519912265e-05	chr12	12926734	12927733	1000	+	promoter:142830	ENST00000542078.2	100506314	GPRC5D-AS1	hg38_genes_promoters
517	chr12	12927488	12927722	235	*	0.133404807366362	3.98625264488571e-08	8.88390519912265e-05	chr12	12926764	12927763	1000	+	promoter:142831	ENST00000536029.1	100506314	GPRC5D-AS1	hg38_genes_promoters
518	chr5	79689611	79689770	160	*	0.0519074792832499	4.28881030095968e-08	9.43325227268074e-05	chr5	79688836	79689835	1000	+	promoter:67605	ENST00000446378.3	202333	CMYA5	hg38_genes_promoters
519	chr13	112588564	112588565	2	*	0.152188317503189	4.62363770137715e-08	9.97413496037336e-05	chr13	112588154	112589153	1000	-	promoter:159697	ENST00000261965.8	10426	TUBGCP3	hg38_genes_promoters
520	chr13	112588564	112588565	2	*	0.152188317503189	4.62363770137715e-08	9.97413496037336e-05	chr13	112588206	112589205	1000	-	promoter:159698	ENST00000649778.1	10426	TUBGCP3	hg38_genes_promoters
521	chr13	112588564	112588565	2	*	0.152188317503189	4.62363770137715e-08	9.97413496037336e-05	chr13	112588126	112589125	1000	-	promoter:159700	ENST00000375669.7	10426	TUBGCP3	hg38_genes_promoters
522	chr13	112588564	112588565	2	*	0.152188317503189	4.62363770137715e-08	9.97413496037336e-05	chr13	112588136	112589135	1000	-	promoter:159703	ENST00000464139.5	10426	TUBGCP3	hg38_genes_promoters
523	chr17	3535909	3536043	135	*	0.0822751169604784	4.69667838659794e-08	0.000100034493504524	chr17	3535678	3536677	1000	-	promoter:196178	ENST00000381913.8	162514	TRPV3	hg38_genes_promoters
524	chr11	118911019	118911377	359	*	0.0404868642049609	5.34138005076982e-08	0.000111646122994116	chr11	118910905	118911904	1000	-	promoter:140960	ENST00000334801.7	283149	BCL9L	hg38_genes_promoters
525	chr11	118911019	118911377	359	*	0.0404868642049609	5.34138005076982e-08	0.000111646122994116	chr11	118911294	118912293	1000	-	promoter:140963	ENST00000530293.1	283149	BCL9L	hg38_genes_promoters
526	chr15	62066783	62066809	27	*	0.0489206357848367	5.43963701340188e-08	0.000112998049771485	chr15	62065977	62066976	1000	+	promoter:170869	ENST00000355522.5	145741	C2CD4A	hg38_genes_promoters
527	chr17	715793	715797	5	*	0.0609647663662793	7.22301794292439e-08	0.000145758850795002	chr17	714840	715839	1000	-	promoter:195763	ENST00000437048.7	55275	VPS53	hg38_genes_promoters
528	chr17	715793	715797	5	*	0.0609647663662793	7.22301794292439e-08	0.000145758850795002	chr17	714840	715839	1000	-	promoter:195765	ENST00000680465.1	55275	VPS53	hg38_genes_promoters
529	chr17	715793	715797	5	*	0.0609647663662793	7.22301794292439e-08	0.000145758850795002	chr17	714829	715828	1000	-	promoter:195769	ENST00000681661.1	55275	VPS53	hg38_genes_promoters
530	chr17	715793	715797	5	*	0.0609647663662793	7.22301794292439e-08	0.000145758850795002	chr17	714840	715839	1000	-	promoter:195770	ENST00000680872.1	55275	VPS53	hg38_genes_promoters
531	chr17	715793	715797	5	*	0.0609647663662793	7.22301794292439e-08	0.000145758850795002	chr17	714855	715854	1000	-	promoter:195772	ENST00000681317.1	55275	VPS53	hg38_genes_promoters
532	chr17	715793	715797	5	*	0.0609647663662793	7.22301794292439e-08	0.000145758850795002	chr17	714840	715839	1000	-	promoter:195775	ENST00000680641.1	55275	VPS53	hg38_genes_promoters
533	chr17	715793	715797	5	*	0.0609647663662793	7.22301794292439e-08	0.000145758850795002	chr17	714811	715810	1000	-	promoter:195776	ENST00000681946.1	55275	VPS53	hg38_genes_promoters
534	chr17	715793	715797	5	*	0.0609647663662793	7.22301794292439e-08	0.000145758850795002	chr17	714835	715834	1000	-	promoter:195779	ENST00000681917.1	55275	VPS53	hg38_genes_promoters
535	chr17	715793	715797	5	*	0.0609647663662793	7.22301794292439e-08	0.000145758850795002	chr17	714857	715856	1000	-	promoter:195786	ENST00000573028.5	55275	VPS53	hg38_genes_promoters
536	chr17	715793	715797	5	*	0.0609647663662793	7.22301794292439e-08	0.000145758850795002	chr17	714858	715857	1000	-	promoter:195787	ENST00000571805.6	55275	VPS53	hg38_genes_promoters
537	chr17	715793	715797	5	*	0.0609647663662793	7.22301794292439e-08	0.000145758850795002	chr17	714840	715839	1000	-	promoter:195788	ENST00000681478.1	55275	VPS53	hg38_genes_promoters
538	chr17	715793	715797	5	*	0.0609647663662793	7.22301794292439e-08	0.000145758850795002	chr17	714840	715839	1000	-	promoter:195789	ENST00000680128.1	55275	VPS53	hg38_genes_promoters
539	chr17	715793	715797	5	*	0.0609647663662793	7.22301794292439e-08	0.000145758850795002	chr17	714858	715857	1000	-	promoter:195790	ENST00000291074.10	55275	VPS53	hg38_genes_promoters
540	chr17	715793	715797	5	*	0.0609647663662793	7.22301794292439e-08	0.000145758850795002	chr17	714799	715798	1000	-	promoter:195801	ENST00000681902.1	55275	VPS53	hg38_genes_promoters
541	chr17	715793	715797	5	*	0.0609647663662793	7.22301794292439e-08	0.000145758850795002	chr17	714825	715824	1000	-	promoter:195802	ENST00000679361.1	55275	VPS53	hg38_genes_promoters
542	chr17	715793	715797	5	*	0.0609647663662793	7.22301794292439e-08	0.000145758850795002	chr17	714840	715839	1000	-	promoter:195803	ENST00000681154.1	55275	VPS53	hg38_genes_promoters
543	chr17	715793	715797	5	*	0.0609647663662793	7.22301794292439e-08	0.000145758850795002	chr17	714840	715839	1000	-	promoter:195811	ENST00000681229.1	55275	VPS53	hg38_genes_promoters
544	chr17	715793	715797	5	*	0.0609647663662793	7.22301794292439e-08	0.000145758850795002	chr17	714837	715836	1000	-	promoter:195813	ENST00000681133.1	55275	VPS53	hg38_genes_promoters
545	chr17	715793	715797	5	*	0.0609647663662793	7.22301794292439e-08	0.000145758850795002	chr17	714810	715809	1000	-	promoter:195816	ENST00000576019.6	55275	VPS53	hg38_genes_promoters
546	chr17	715793	715797	5	*	0.0609647663662793	7.22301794292439e-08	0.000145758850795002	chr17	714840	715839	1000	-	promoter:195817	ENST00000679961.1	55275	VPS53	hg38_genes_promoters
547	chr17	715793	715797	5	*	0.0609647663662793	7.22301794292439e-08	0.000145758850795002	chr17	714829	715828	1000	-	promoter:195822	ENST00000680241.1	55275	VPS53	hg38_genes_promoters
548	chr17	715793	715797	5	*	0.0609647663662793	7.22301794292439e-08	0.000145758850795002	chr17	714840	715839	1000	-	promoter:195823	ENST00000680970.1	55275	VPS53	hg38_genes_promoters
549	chr17	715793	715797	5	*	0.0609647663662793	7.22301794292439e-08	0.000145758850795002	chr17	714840	715839	1000	-	promoter:195824	ENST00000681423.1	55275	VPS53	hg38_genes_promoters
550	chr17	715793	715797	5	*	0.0609647663662793	7.22301794292439e-08	0.000145758850795002	chr17	714840	715839	1000	-	promoter:195825	ENST00000572259.2	55275	VPS53	hg38_genes_promoters
551	chr17	715793	715797	5	*	0.0609647663662793	7.22301794292439e-08	0.000145758850795002	chr17	714840	715839	1000	-	promoter:195827	ENST00000681295.1	55275	VPS53	hg38_genes_promoters
552	chr17	715793	715797	5	*	0.0609647663662793	7.22301794292439e-08	0.000145758850795002	chr17	714815	715814	1000	-	promoter:195831	ENST00000571456.2	55275	VPS53	hg38_genes_promoters
553	chr17	715793	715797	5	*	0.0609647663662793	7.22301794292439e-08	0.000145758850795002	chr17	714840	715839	1000	-	promoter:195832	ENST00000574029.6	55275	VPS53	hg38_genes_promoters
554	chr17	715793	715797	5	*	0.0609647663662793	7.22301794292439e-08	0.000145758850795002	chr17	715282	716281	1000	-	promoter:195833	ENST00000679865.1	55275	VPS53	hg38_genes_promoters
555	chr8	23541495	23541555	61	*	0.055713951324094	7.23328145474476e-08	0.000145758850795002	chr8	23540562	23541561	1000	+	promoter:100945	ENST00000517923.1	51312	SLC25A37	hg38_genes_promoters
556	chr8	23541495	23541555	61	*	0.055713951324094	7.23328145474476e-08	0.000145758850795002	chr8	23540687	23541686	1000	+	promoter:100946	ENST00000520949.1	51312	SLC25A37	hg38_genes_promoters
557	chr13	110705736	110706176	441	*	0.0255460352188945	7.73661624369191e-08	0.00015315041439954	chr13	110706117	110707116	1000	-	promoter:159637	ENST00000257347.9	79587	CARS2	hg38_genes_promoters
558	chr13	110705736	110706176	441	*	0.0255460352188945	7.73661624369191e-08	0.00015315041439954	chr13	110706054	110707053	1000	-	promoter:159657	ENST00000539269.5	79587	CARS2	hg38_genes_promoters
559	chr13	110705736	110706176	441	*	0.0255460352188945	7.73661624369191e-08	0.00015315041439954	chr13	110705798	110706797	1000	-	promoter:159661	ENST00000542709.5	79587	CARS2	hg38_genes_promoters
560	chr13	110705736	110706176	441	*	0.0255460352188945	7.73661624369191e-08	0.00015315041439954	chr13	110706134	110707133	1000	-	promoter:159662	ENST00000537394.5	79587	CARS2	hg38_genes_promoters
561	chr13	110705736	110706176	441	*	0.0255460352188945	7.73661624369191e-08	0.00015315041439954	chr13	110705617	110706616	1000	-	promoter:159664	ENST00000540785.1	79587	CARS2	hg38_genes_promoters
562	chr1	89198577	89198937	361	*	0.0590681851749964	7.901312741884e-08	0.000155495986499987	chr1	89197714	89198713	1000	+	promoter:4866	ENST00000641099.1	107985076	LOC107985076	hg38_genes_promoters
563	chr7	117641147	117659244	18098	*	0.00937951642473974	8.10116210826829e-08	0.000158502062635051	chr7	117651843	117652842	1000	+	promoter:92509	ENST00000600166.1	1080	CFTR	hg38_genes_promoters
564	chr7	117641147	117659244	18098	*	0.00937951642473974	8.10116210826829e-08	0.000158502062635051	chr7	117647416	117648415	1000	-	promoter:98499	ENST00000456270.1	NA	NA	hg38_genes_promoters
565	chr3	10108381	10108400	20	*	0.146531250472789	8.22145986231448e-08	0.000159925928248874	chr3	10108085	10109084	1000	-	promoter:48055	ENST00000431315.5	115795	FANCD2OS	hg38_genes_promoters
566	chr3	10108381	10108400	20	*	0.146531250472789	8.22145986231448e-08	0.000159925928248874	chr3	10108232	10109231	1000	-	promoter:48058	ENST00000524279.1	115795	FANCD2OS	hg38_genes_promoters
567	chr3	10108381	10108400	20	*	0.146531250472789	8.22145986231448e-08	0.000159925928248874	chr3	10108256	10109255	1000	-	promoter:48060	ENST00000450660.3	115795	FANCD2OS	hg38_genes_promoters
568	chr3	48595135	48595627	493	*	0.0262082873947498	9.53204623018053e-08	0.000180179570035443	chr3	48595268	48596267	1000	-	promoter:49555	ENST00000328333.12	1294	COL7A1	hg38_genes_promoters
569	chr3	48595135	48595627	493	*	0.0262082873947498	9.53204623018053e-08	0.000180179570035443	chr3	48595330	48596329	1000	-	promoter:49556	ENST00000681320.1	1294	COL7A1	hg38_genes_promoters
570	chr15	25278519	25409911	131393	*	0.00771000709704767	9.58390576492146e-08	0.000180179570035443	chr15	25375243	25376242	1000	+	promoter:169113	ENST00000658853.1	104472715	SNHG14	hg38_genes_promoters
571	chr15	25278519	25409911	131393	*	0.00771000709704767	9.58390576492146e-08	0.000180179570035443	chr15	25377998	25378997	1000	+	promoter:169114	ENST00000658623.1	104472715	SNHG14	hg38_genes_promoters
572	chr15	25278519	25409911	131393	*	0.00771000709704767	9.58390576492146e-08	0.000180179570035443	chr15	25346032	25347031	1000	-	promoter:173308	ENST00000636667.1	7337	UBE3A	hg38_genes_promoters
573	chr15	25278519	25409911	131393	*	0.00771000709704767	9.58390576492146e-08	0.000180179570035443	chr15	25355983	25356982	1000	-	promoter:173320	ENST00000626176.2	7337	UBE3A	hg38_genes_promoters
574	chr15	25278519	25409911	131393	*	0.00771000709704767	9.58390576492146e-08	0.000180179570035443	chr15	25356766	25357765	1000	-	promoter:173321	ENST00000604860.3	7337	UBE3A	hg38_genes_promoters
575	chr15	25278519	25409911	131393	*	0.00771000709704767	9.58390576492146e-08	0.000180179570035443	chr15	25347236	25348235	1000	-	promoter:173324	ENST00000565581.1	NA	NA	hg38_genes_promoters
576	chr15	25278519	25409911	131393	*	0.00771000709704767	9.58390576492146e-08	0.000180179570035443	chr15	25357576	25358575	1000	-	promoter:173326	ENST00000631247.1	7337	UBE3A	hg38_genes_promoters
577	chr15	25278519	25409911	131393	*	0.00771000709704767	9.58390576492146e-08	0.000180179570035443	chr15	25405604	25406603	1000	-	promoter:173328	ENST00000626068.2	7337	UBE3A	hg38_genes_promoters
578	chr15	25278519	25409911	131393	*	0.00771000709704767	9.58390576492146e-08	0.000180179570035443	chr15	25408714	25409713	1000	-	promoter:173333	ENST00000630607.2	7337	UBE3A	hg38_genes_promoters
579	chr15	25278519	25409911	131393	*	0.00771000709704767	9.58390576492146e-08	0.000180179570035443	chr15	25409413	25410412	1000	-	promoter:173337	ENST00000628890.1	7337	UBE3A	hg38_genes_promoters
580	chr11	64343259	64343362	104	*	0.0339739043221522	9.66622240504075e-08	0.000180635148596159	chr11	64342539	64343538	1000	+	promoter:130809	ENST00000492980.1	283234	CCDC88B	hg38_genes_promoters
581	chr19	51887557	51888052	496	*	0.020563763561017	1.02560868452071e-07	0.000189331167493825	chr19	51887025	51888024	1000	+	promoter:213934	ENST00000600329.1	101928571	ZNF649-AS1	hg38_genes_promoters
582	chr19	51887557	51888052	496	*	0.020563763561017	1.02560868452071e-07	0.000189331167493825	chr19	51887975	51888974	1000	-	promoter:221000	ENST00000638827.1	84765	ZNF577	hg38_genes_promoters
583	chr19	51887557	51888052	496	*	0.020563763561017	1.02560868452071e-07	0.000189331167493825	chr19	51887981	51888980	1000	-	promoter:221003	ENST00000639703.1	84765	ZNF577	hg38_genes_promoters
584	chr19	51887557	51888052	496	*	0.020563763561017	1.02560868452071e-07	0.000189331167493825	chr19	51887952	51888951	1000	-	promoter:221007	ENST00000640955.1	84765	ZNF577	hg38_genes_promoters
585	chr19	51887557	51888052	496	*	0.020563763561017	1.02560868452071e-07	0.000189331167493825	chr19	51887937	51888936	1000	-	promoter:221009	ENST00000451628.9	84765	ZNF577	hg38_genes_promoters
586	chr19	51887557	51888052	496	*	0.020563763561017	1.02560868452071e-07	0.000189331167493825	chr19	51887937	51888936	1000	-	promoter:221010	ENST00000639636.2	84765	ZNF577	hg38_genes_promoters
587	chr19	51887557	51888052	496	*	0.020563763561017	1.02560868452071e-07	0.000189331167493825	chr19	51887952	51888951	1000	-	promoter:221011	ENST00000301399.12	84765	ZNF577	hg38_genes_promoters
588	chr19	51887557	51888052	496	*	0.020563763561017	1.02560868452071e-07	0.000189331167493825	chr19	51887952	51888951	1000	-	promoter:221012	ENST00000638348.2	84765	ZNF577	hg38_genes_promoters
589	chr19	51887557	51888052	496	*	0.020563763561017	1.02560868452071e-07	0.000189331167493825	chr19	51887943	51888942	1000	-	promoter:221014	ENST00000638814.1	84765	ZNF577	hg38_genes_promoters
590	chr19	51887557	51888052	496	*	0.020563763561017	1.02560868452071e-07	0.000189331167493825	chr19	51887890	51888889	1000	-	promoter:221015	ENST00000638538.1	84765	ZNF577	hg38_genes_promoters
591	chr19	51887557	51888052	496	*	0.020563763561017	1.02560868452071e-07	0.000189331167493825	chr19	51887977	51888976	1000	-	promoter:221016	ENST00000638423.1	84765	ZNF577	hg38_genes_promoters
592	chr19	51887557	51888052	496	*	0.020563763561017	1.02560868452071e-07	0.000189331167493825	chr19	51887943	51888942	1000	-	promoter:221017	ENST00000640429.1	84765	ZNF577	hg38_genes_promoters
593	chr19	51887557	51888052	496	*	0.020563763561017	1.02560868452071e-07	0.000189331167493825	chr19	51887936	51888935	1000	-	promoter:221018	ENST00000638684.1	84765	ZNF577	hg38_genes_promoters
594	chr19	51887557	51888052	496	*	0.020563763561017	1.02560868452071e-07	0.000189331167493825	chr19	51887892	51888891	1000	-	promoter:221020	ENST00000638721.1	84765	ZNF577	hg38_genes_promoters
595	chr5	421202	422000	799	*	0.104018871416841	1.06757856208704e-07	0.00019419773406907	chr5	421377	422376	1000	+	promoter:65258	ENST00000510910.1	57491	AHRR	hg38_genes_promoters
596	chr7	27247261	27247903	643	*	0.0465824699282009	1.08192596258124e-07	0.000195749490662198	chr7	27246368	27247367	1000	+	promoter:89185	ENST00000518886.1	NA	NA	hg38_genes_promoters
597	chr7	27247261	27247903	643	*	0.0465824699282009	1.08192596258124e-07	0.000195749490662198	chr7	27247230	27248229	1000	-	promoter:95053	ENST00000517726.1	101410536	EVX1-AS	hg38_genes_promoters
598	chr17	19745657	19745660	4	*	0.0624064771252606	1.11777579893744e-07	0.000201154215487499	chr17	19745613	19746612	1000	-	promoter:197707	ENST00000444455.5	218	ALDH3A1	hg38_genes_promoters
599	chr17	19745657	19745660	4	*	0.0624064771252606	1.11777579893744e-07	0.000201154215487499	chr17	19745460	19746459	1000	-	promoter:197708	ENST00000457500.6	218	ALDH3A1	hg38_genes_promoters
600	chr17	19745657	19745660	4	*	0.0624064771252606	1.11777579893744e-07	0.000201154215487499	chr17	19745134	19746133	1000	-	promoter:197713	ENST00000426645.2	218	ALDH3A1	hg38_genes_promoters
601	chr17	19745657	19745660	4	*	0.0624064771252606	1.11777579893744e-07	0.000201154215487499	chr17	19745147	19746146	1000	-	promoter:197715	ENST00000575860.1	218	ALDH3A1	hg38_genes_promoters
602	chr17	19745657	19745660	4	*	0.0624064771252606	1.11777579893744e-07	0.000201154215487499	chr17	19745413	19746412	1000	-	promoter:197717	ENST00000573368.5	218	ALDH3A1	hg38_genes_promoters
603	chr17	19745657	19745660	4	*	0.0624064771252606	1.11777579893744e-07	0.000201154215487499	chr17	19745613	19746612	1000	-	promoter:197719	ENST00000575103.1	218	ALDH3A1	hg38_genes_promoters
604	chr12	62523376	62599892	76517	*	0.0111027450093168	1.12961295347236e-07	0.000201698177871432	chr12	62558910	62559909	1000	+	promoter:145510	ENST00000551307.5	23041	MON2	hg38_genes_promoters
605	chr12	62523376	62599892	76517	*	0.0111027450093168	1.12961295347236e-07	0.000201698177871432	chr12	62563973	62564972	1000	+	promoter:145511	ENST00000547287.1	23041	MON2	hg38_genes_promoters
606	chr12	62523376	62599892	76517	*	0.0111027450093168	1.12961295347236e-07	0.000201698177871432	chr12	62564952	62565951	1000	+	promoter:145512	ENST00000549539.1	23041	MON2	hg38_genes_promoters
607	chr12	62523376	62599892	76517	*	0.0111027450093168	1.12961295347236e-07	0.000201698177871432	chr12	62577454	62578453	1000	+	promoter:145513	ENST00000546751.1	23041	MON2	hg38_genes_promoters
608	chr12	62523376	62599892	76517	*	0.0111027450093168	1.12961295347236e-07	0.000201698177871432	chr12	62586852	62587851	1000	+	promoter:145514	ENST00000551397.1	23041	MON2	hg38_genes_promoters
609	chr12	62523376	62599892	76517	*	0.0111027450093168	1.12961295347236e-07	0.000201698177871432	chr12	62545680	62546679	1000	-	promoter:152357	ENST00000365164.1	NA	NA	hg38_genes_promoters
610	chr14	100939418	100958007	18590	*	0.00962939257750984	1.13278564434336e-07	0.000201698177871432	chr14	100938550	100939549	1000	+	promoter:163837	ENST00000653102.1	79104	MEG8	hg38_genes_promoters
611	chr14	100939418	100958007	18590	*	0.00962939257750984	1.13278564434336e-07	0.000201698177871432	chr14	100938556	100939555	1000	+	promoter:163838	ENST00000363345.3	767566	SNORD113-6	hg38_genes_promoters
612	chr14	100939418	100958007	18590	*	0.00962939257750984	1.13278564434336e-07	0.000201698177871432	chr14	100940126	100941125	1000	+	promoter:163839	ENST00000363762.1	767567	SNORD113-7	hg38_genes_promoters
613	chr14	100939418	100958007	18590	*	0.00962939257750984	1.13278564434336e-07	0.000201698177871432	chr14	100942451	100943450	1000	+	promoter:163840	ENST00000363497.1	767568	SNORD113-8	hg38_genes_promoters
614	chr14	100939418	100958007	18590	*	0.00962939257750984	1.13278564434336e-07	0.000201698177871432	chr14	100942452	100943451	1000	+	promoter:163841	ENST00000667814.1	79104	MEG8	hg38_genes_promoters
615	chr14	100939418	100958007	18590	*	0.00962939257750984	1.13278564434336e-07	0.000201698177871432	chr14	100944649	100945648	1000	+	promoter:163842	ENST00000365080.1	767569	SNORD113-9	hg38_genes_promoters
616	chr14	100939418	100958007	18590	*	0.00962939257750984	1.13278564434336e-07	0.000201698177871432	chr14	100946083	100947082	1000	+	promoter:163843	ENST00000427085.6	79104	MEG8	hg38_genes_promoters
617	chr14	100939418	100958007	18590	*	0.00962939257750984	1.13278564434336e-07	0.000201698177871432	chr14	100947978	100948977	1000	+	promoter:163844	ENST00000414488.5	79104	MEG8	hg38_genes_promoters
618	chr14	100939418	100958007	18590	*	0.00962939257750984	1.13278564434336e-07	0.000201698177871432	chr14	100948036	100949035	1000	+	promoter:163845	ENST00000661496.1	79104	MEG8	hg38_genes_promoters
619	chr14	100939418	100958007	18590	*	0.00962939257750984	1.13278564434336e-07	0.000201698177871432	chr14	100948050	100949049	1000	+	promoter:163846	ENST00000434716.6	79104	MEG8	hg38_genes_promoters
620	chr14	100939418	100958007	18590	*	0.00962939257750984	1.13278564434336e-07	0.000201698177871432	chr14	100948822	100949821	1000	+	promoter:163847	ENST00000656987.1	79104	MEG8	hg38_genes_promoters
621	chr14	100939418	100958007	18590	*	0.00962939257750984	1.13278564434336e-07	0.000201698177871432	chr14	100948833	100949832	1000	+	promoter:163848	ENST00000362705.1	767577	SNORD114-1	hg38_genes_promoters
622	chr14	100939418	100958007	18590	*	0.00962939257750984	1.13278564434336e-07	0.000201698177871432	chr14	100950444	100951443	1000	+	promoter:163849	ENST00000554369.5	79104	MEG8	hg38_genes_promoters
623	chr14	100939418	100958007	18590	*	0.00962939257750984	1.13278564434336e-07	0.000201698177871432	chr14	100950856	100951855	1000	+	promoter:163850	ENST00000363953.1	767578	SNORD114-2	hg38_genes_promoters
624	chr14	100939418	100958007	18590	*	0.00962939257750984	1.13278564434336e-07	0.000201698177871432	chr14	100952349	100953348	1000	+	promoter:163851	ENST00000364969.1	767579	SNORD114-3	hg38_genes_promoters
625	chr14	100939418	100958007	18590	*	0.00962939257750984	1.13278564434336e-07	0.000201698177871432	chr14	100952779	100953778	1000	+	promoter:163852	ENST00000666001.1	79104	MEG8	hg38_genes_promoters
626	chr14	100939418	100958007	18590	*	0.00962939257750984	1.13278564434336e-07	0.000201698177871432	chr14	100953374	100954373	1000	+	promoter:163853	ENST00000363962.1	767580	SNORD114-4	hg38_genes_promoters
627	chr14	100939418	100958007	18590	*	0.00962939257750984	1.13278564434336e-07	0.000201698177871432	chr14	100953406	100954405	1000	+	promoter:163854	ENST00000655773.1	79104	MEG8	hg38_genes_promoters
628	chr14	100939418	100958007	18590	*	0.00962939257750984	1.13278564434336e-07	0.000201698177871432	chr14	100953608	100954607	1000	+	promoter:163855	ENST00000556637.5	79104	MEG8	hg38_genes_promoters
629	chr14	100939418	100958007	18590	*	0.00962939257750984	1.13278564434336e-07	0.000201698177871432	chr14	100954370	100955369	1000	+	promoter:163856	ENST00000362928.1	767581	SNORD114-5	hg38_genes_promoters
630	chr14	100939418	100958007	18590	*	0.00962939257750984	1.13278564434336e-07	0.000201698177871432	chr14	100955240	100956239	1000	+	promoter:163857	ENST00000363280.1	NA	NA	hg38_genes_promoters
631	chr14	100939418	100958007	18590	*	0.00962939257750984	1.13278564434336e-07	0.000201698177871432	chr14	100956166	100957165	1000	+	promoter:163858	ENST00000364393.1	767582	SNORD114-6	hg38_genes_promoters
632	chr14	100939418	100958007	18590	*	0.00962939257750984	1.13278564434336e-07	0.000201698177871432	chr14	100957262	100958261	1000	+	promoter:163859	ENST00000443252.3	79104	MEG8	hg38_genes_promoters
633	chr14	100939418	100958007	18590	*	0.00962939257750984	1.13278564434336e-07	0.000201698177871432	chr14	100957297	100958296	1000	+	promoter:163860	ENST00000666972.1	79104	MEG8	hg38_genes_promoters
634	chr15	90929829	90929874	46	*	0.0797897726616024	1.14386334464588e-07	0.000202166590106693	chr15	90929180	90930179	1000	+	promoter:172660	ENST00000480470.5	55898	UNC45A	hg38_genes_promoters
635	chr15	90929829	90929874	46	*	0.0797897726616024	1.14386334464588e-07	0.000202166590106693	chr15	90929180	90930179	1000	+	promoter:172661	ENST00000461266.5	55898	UNC45A	hg38_genes_promoters
636	chr15	90929829	90929874	46	*	0.0797897726616024	1.14386334464588e-07	0.000202166590106693	chr15	90929180	90930179	1000	+	promoter:172662	ENST00000394275.7	55898	UNC45A	hg38_genes_promoters
637	chr15	90929829	90929874	46	*	0.0797897726616024	1.14386334464588e-07	0.000202166590106693	chr15	90929180	90930179	1000	+	promoter:172663	ENST00000672480.1	55898	UNC45A	hg38_genes_promoters
638	chr15	90929829	90929874	46	*	0.0797897726616024	1.14386334464588e-07	0.000202166590106693	chr15	90929218	90930217	1000	+	promoter:172664	ENST00000556319.1	55898	UNC45A	hg38_genes_promoters
639	chr9	129625192	129625527	336	*	0.0844339143374809	1.14743134844404e-07	0.000202166590106693	chr9	129625153	129626152	1000	+	promoter:113564	ENST00000611055.4	28989	NTMT1	hg38_genes_promoters
640	chr9	129625192	129625527	336	*	0.0844339143374809	1.14743134844404e-07	0.000202166590106693	chr9	129625153	129626152	1000	+	promoter:113565	ENST00000617943.4	28989	NTMT1	hg38_genes_promoters
641	chr9	129625192	129625527	336	*	0.0844339143374809	1.14743134844404e-07	0.000202166590106693	chr9	129625163	129626162	1000	+	promoter:113566	ENST00000372483.9	28989	NTMT1	hg38_genes_promoters
642	chr9	129625192	129625527	336	*	0.0844339143374809	1.14743134844404e-07	0.000202166590106693	chr9	129625175	129626174	1000	+	promoter:113567	ENST00000481189.1	28989	NTMT1	hg38_genes_promoters
643	chr9	129625192	129625527	336	*	0.0844339143374809	1.14743134844404e-07	0.000202166590106693	chr9	129625200	129626199	1000	+	promoter:113568	ENST00000459968.6	28989	NTMT1	hg38_genes_promoters
644	chr9	129625192	129625527	336	*	0.0844339143374809	1.14743134844404e-07	0.000202166590106693	chr9	129625200	129626199	1000	+	promoter:113569	ENST00000482347.1	28989	NTMT1	hg38_genes_promoters
645	chr9	129625192	129625527	336	*	0.0844339143374809	1.14743134844404e-07	0.000202166590106693	chr9	129625205	129626204	1000	+	promoter:113570	ENST00000372481.7	28989	NTMT1	hg38_genes_promoters
646	chr9	129625192	129625527	336	*	0.0844339143374809	1.14743134844404e-07	0.000202166590106693	chr9	129625444	129626443	1000	+	promoter:113571	ENST00000372480.1	28989	NTMT1	hg38_genes_promoters
647	chr8	106447170	106461767	14598	*	0.011362141727201	1.25168765562458e-07	0.000217125225062581	chr8	106446924	106447923	1000	+	promoter:103672	ENST00000442977.6	55074	OXR1	hg38_genes_promoters
648	chr15	93073836	93073852	17	*	0.0584521778901237	1.32793429647651e-07	0.000226925843477532	chr15	93073711	93074710	1000	-	promoter:177125	ENST00000425933.6	56963	RGMA	hg38_genes_promoters
649	chr15	93073836	93073852	17	*	0.0584521778901237	1.32793429647651e-07	0.000226925843477532	chr15	93073149	93074148	1000	-	promoter:177127	ENST00000542321.6	56963	RGMA	hg38_genes_promoters
650	chr15	93073836	93073852	17	*	0.0584521778901237	1.32793429647651e-07	0.000226925843477532	chr15	93073681	93074680	1000	-	promoter:177128	ENST00000554387.5	56963	RGMA	hg38_genes_promoters
651	chr15	93073836	93073852	17	*	0.0584521778901237	1.32793429647651e-07	0.000226925843477532	chr15	93073146	93074145	1000	-	promoter:177131	ENST00000557420.1	56963	RGMA	hg38_genes_promoters
652	chr15	93073836	93073852	17	*	0.0584521778901237	1.32793429647651e-07	0.000226925843477532	chr15	93073664	93074663	1000	-	promoter:177132	ENST00000556658.1	56963	RGMA	hg38_genes_promoters
653	chr15	93073836	93073852	17	*	0.0584521778901237	1.32793429647651e-07	0.000226925843477532	chr15	93073135	93074134	1000	-	promoter:177136	ENST00000557608.1	56963	RGMA	hg38_genes_promoters
654	chr1	1014012	1014471	460	*	0.067979931990505	1.3335834470365e-07	0.000226925843477532	chr1	1013194	1014193	1000	-	promoter:11269	ENST00000458555.1	NA	NA	hg38_genes_promoters
655	chrX	47217769	47217868	100	*	0.0546645975342859	1.34798525370397e-07	0.00022772070201417	chrX	47216860	47217859	1000	+	promoter:237159	ENST00000517997.5	5127	CDK16	hg38_genes_promoters
656	chrX	47217769	47217868	100	*	0.0546645975342859	1.34798525370397e-07	0.00022772070201417	chrX	47217027	47218026	1000	+	promoter:237160	ENST00000517479.1	5127	CDK16	hg38_genes_promoters
657	chrX	47217769	47217868	100	*	0.0546645975342859	1.34798525370397e-07	0.00022772070201417	chrX	47217233	47218232	1000	+	promoter:237161	ENST00000457458.6	5127	CDK16	hg38_genes_promoters
658	chrX	47217769	47217868	100	*	0.0546645975342859	1.34798525370397e-07	0.00022772070201417	chrX	47217311	47218310	1000	+	promoter:237162	ENST00000522883.1	5127	CDK16	hg38_genes_promoters
659	chrX	47217769	47217868	100	*	0.0546645975342859	1.34798525370397e-07	0.00022772070201417	chrX	47217387	47218386	1000	+	promoter:237163	ENST00000520295.5	5127	CDK16	hg38_genes_promoters
660	chrX	47217769	47217868	100	*	0.0546645975342859	1.34798525370397e-07	0.00022772070201417	chrX	47217681	47218680	1000	+	promoter:237164	ENST00000357227.9	5127	CDK16	hg38_genes_promoters
661	chrX	47217769	47217868	100	*	0.0546645975342859	1.34798525370397e-07	0.00022772070201417	chrX	47217691	47218690	1000	+	promoter:237165	ENST00000519758.5	5127	CDK16	hg38_genes_promoters
662	chrX	47217769	47217868	100	*	0.0546645975342859	1.34798525370397e-07	0.00022772070201417	chrX	47217710	47218709	1000	+	promoter:237166	ENST00000520893.5	5127	CDK16	hg38_genes_promoters
663	chrX	47217769	47217868	100	*	0.0546645975342859	1.34798525370397e-07	0.00022772070201417	chrX	47217718	47218717	1000	+	promoter:237167	ENST00000517426.5	5127	CDK16	hg38_genes_promoters
664	chrX	47217769	47217868	100	*	0.0546645975342859	1.34798525370397e-07	0.00022772070201417	chrX	47217776	47218775	1000	+	promoter:237168	ENST00000522234.5	5127	CDK16	hg38_genes_promoters
665	chr1	25907074	25907133	60	*	0.0657110108775633	1.38908771683438e-07	0.000230278659697279	chr1	25906467	25907466	1000	-	promoter:12846	ENST00000426559.6	3925	STMN1	hg38_genes_promoters
666	chr1	25907074	25907133	60	*	0.0657110108775633	1.38908771683438e-07	0.000230278659697279	chr1	25906420	25907419	1000	-	promoter:12847	ENST00000455785.7	3925	STMN1	hg38_genes_promoters
667	chr1	25907074	25907133	60	*	0.0657110108775633	1.38908771683438e-07	0.000230278659697279	chr1	25906154	25907153	1000	-	promoter:12848	ENST00000399728.5	3925	STMN1	hg38_genes_promoters
668	chr1	25907074	25907133	60	*	0.0657110108775633	1.38908771683438e-07	0.000230278659697279	chr1	25906418	25907417	1000	-	promoter:12849	ENST00000465604.1	3925	STMN1	hg38_genes_promoters
669	chr1	25907074	25907133	60	*	0.0657110108775633	1.38908771683438e-07	0.000230278659697279	chr1	25906992	25907991	1000	-	promoter:12850	ENST00000357865.6	3925	STMN1	hg38_genes_promoters
670	chr1	25907074	25907133	60	*	0.0657110108775633	1.38908771683438e-07	0.000230278659697279	chr1	25906455	25907454	1000	-	promoter:12854	ENST00000580971.1	100500808	MIR3917	hg38_genes_promoters
671	chr2	61220402	61327991	107590	*	0.0118039237639629	1.40653254607305e-07	0.000230893638309604	chr2	61248780	61249779	1000	+	promoter:23640	ENST00000605372.1	NA	NA	hg38_genes_promoters
672	chr2	61220402	61327991	107590	*	0.0118039237639629	1.40653254607305e-07	0.000230893638309604	chr2	61241615	61242614	1000	-	promoter:33157	ENST00000411912.5	9736	USP34	hg38_genes_promoters
673	chr2	61220402	61327991	107590	*	0.0118039237639629	1.40653254607305e-07	0.000230893638309604	chr2	61256887	61257886	1000	-	promoter:33161	ENST00000463046.5	9736	USP34	hg38_genes_promoters
674	chr2	61220402	61327991	107590	*	0.0118039237639629	1.40653254607305e-07	0.000230893638309604	chr2	61220369	61221368	1000	-	promoter:33164	ENST00000476716.5	9736	USP34	hg38_genes_promoters
675	chr2	61220402	61327991	107590	*	0.0118039237639629	1.40653254607305e-07	0.000230893638309604	chr2	61222686	61223685	1000	-	promoter:33166	ENST00000472689.5	9736	USP34	hg38_genes_promoters
676	chr2	61220402	61327991	107590	*	0.0118039237639629	1.40653254607305e-07	0.000230893638309604	chr2	61301033	61302032	1000	-	promoter:33167	ENST00000472706.5	9736	USP34	hg38_genes_promoters
677	chr2	61220402	61327991	107590	*	0.0118039237639629	1.40653254607305e-07	0.000230893638309604	chr2	61221846	61222845	1000	-	promoter:33168	ENST00000490527.1	9736	USP34	hg38_genes_promoters
678	chr2	61220402	61327991	107590	*	0.0118039237639629	1.40653254607305e-07	0.000230893638309604	chr2	61221602	61222601	1000	-	promoter:33169	ENST00000483672.1	9736	USP34	hg38_genes_promoters
679	chr2	61220402	61327991	107590	*	0.0118039237639629	1.40653254607305e-07	0.000230893638309604	chr2	61222976	61223975	1000	-	promoter:33170	ENST00000482250.1	9736	USP34	hg38_genes_promoters
680	chr2	61220402	61327991	107590	*	0.0118039237639629	1.40653254607305e-07	0.000230893638309604	chr2	61223662	61224661	1000	-	promoter:33171	ENST00000487547.1	9736	USP34	hg38_genes_promoters
681	chr2	61220402	61327991	107590	*	0.0118039237639629	1.40653254607305e-07	0.000230893638309604	chr2	61223256	61224255	1000	-	promoter:33172	ENST00000468703.3	9736	USP34	hg38_genes_promoters
682	chr2	61220402	61327991	107590	*	0.0118039237639629	1.40653254607305e-07	0.000230893638309604	chr2	61280334	61281333	1000	-	promoter:33173	ENST00000453734.1	9736	USP34	hg38_genes_promoters
683	chr2	61220402	61327991	107590	*	0.0118039237639629	1.40653254607305e-07	0.000230893638309604	chr2	61266040	61267039	1000	-	promoter:33174	ENST00000492882.1	9736	USP34	hg38_genes_promoters
684	chr2	61220402	61327991	107590	*	0.0118039237639629	1.40653254607305e-07	0.000230893638309604	chr2	61281152	61282151	1000	-	promoter:33175	ENST00000484179.5	9736	USP34	hg38_genes_promoters
685	chr2	61220402	61327991	107590	*	0.0118039237639629	1.40653254607305e-07	0.000230893638309604	chr2	61281140	61282139	1000	-	promoter:33176	ENST00000494867.1	9736	USP34	hg38_genes_promoters
686	chr12	131035453	131035551	99	*	0.175039142559369	1.44607618139876e-07	0.000235091469018859	chr12	131035488	131036487	1000	-	promoter:155059	ENST00000535370.2	NA	NA	hg38_genes_promoters
687	chr8	99015938	99119153	103216	*	0.0131914416886007	1.47095185940666e-07	0.000235810008657508	chr8	99102059	99103058	1000	+	promoter:103466	ENST00000524330.1	157680	VPS13B	hg38_genes_promoters
688	chr8	99015938	99119153	103216	*	0.0131914416886007	1.47095185940666e-07	0.000235810008657508	chr8	99118352	99119351	1000	+	promoter:103467	ENST00000523226.1	NA	NA	hg38_genes_promoters
689	chr8	99015938	99119153	103216	*	0.0131914416886007	1.47095185940666e-07	0.000235810008657508	chr8	99094061	99095060	1000	-	promoter:107956	ENST00000520844.1	NA	NA	hg38_genes_promoters
690	chr13	112588770	112588966	197	*	0.0758168876698651	1.47151768724004e-07	0.000235810008657508	chr13	112588154	112589153	1000	-	promoter:159697	ENST00000261965.8	10426	TUBGCP3	hg38_genes_promoters
691	chr13	112588770	112588966	197	*	0.0758168876698651	1.47151768724004e-07	0.000235810008657508	chr13	112588206	112589205	1000	-	promoter:159698	ENST00000649778.1	10426	TUBGCP3	hg38_genes_promoters
692	chr13	112588770	112588966	197	*	0.0758168876698651	1.47151768724004e-07	0.000235810008657508	chr13	112588126	112589125	1000	-	promoter:159700	ENST00000375669.7	10426	TUBGCP3	hg38_genes_promoters
693	chr13	112588770	112588966	197	*	0.0758168876698651	1.47151768724004e-07	0.000235810008657508	chr13	112588136	112589135	1000	-	promoter:159703	ENST00000464139.5	10426	TUBGCP3	hg38_genes_promoters
694	chr13	20025245	20091174	65930	*	0.0108282686311099	1.49694363899245e-07	0.000237048061309864	chr13	20024307	20025306	1000	+	promoter:155301	ENST00000468677.5	7750	ZMYM2	hg38_genes_promoters
695	chr13	20025245	20091174	65930	*	0.0108282686311099	1.49694363899245e-07	0.000237048061309864	chr13	20025519	20026518	1000	+	promoter:155302	ENST00000382870.7	7750	ZMYM2	hg38_genes_promoters
696	chr13	20025245	20091174	65930	*	0.0108282686311099	1.49694363899245e-07	0.000237048061309864	chr13	20065578	20066577	1000	+	promoter:155303	ENST00000494061.6	7750	ZMYM2	hg38_genes_promoters
697	chr13	20025245	20091174	65930	*	0.0108282686311099	1.49694363899245e-07	0.000237048061309864	chr13	20065979	20066978	1000	+	promoter:155304	ENST00000490152.1	7750	ZMYM2	hg38_genes_promoters
698	chr13	20025245	20091174	65930	*	0.0108282686311099	1.49694363899245e-07	0.000237048061309864	chr13	20082010	20083009	1000	+	promoter:155305	ENST00000490422.1	7750	ZMYM2	hg38_genes_promoters
699	chr13	20025245	20091174	65930	*	0.0108282686311099	1.49694363899245e-07	0.000237048061309864	chr13	20072137	20073136	1000	-	promoter:157715	ENST00000419430.1	NA	NA	hg38_genes_promoters
700	chr13	36430399	36430601	203	*	0.0405847285151873	1.50525726067223e-07	0.000237048061309864	chr13	36430520	36431519	1000	+	promoter:155785	ENST00000630422.2	8900	CCNA1	hg38_genes_promoters
701	chr4	1685009	1685607	599	*	0.048535189135966	1.54454771523552e-07	0.000241274576597914	chr4	1684314	1685313	1000	-	promoter:60594	ENST00000308132.11	152877	FAM53A	hg38_genes_promoters
702	chr4	1685009	1685607	599	*	0.048535189135966	1.54454771523552e-07	0.000241274576597914	chr4	1684128	1685127	1000	-	promoter:60595	ENST00000489363.5	152877	FAM53A	hg38_genes_promoters
703	chr19	37334309	37334671	363	*	0.0205994679014873	1.54863571528775e-07	0.000241274576597914	chr19	37333624	37334623	1000	+	promoter:211920	ENST00000592768.5	284459	ZNF875	hg38_genes_promoters
704	chr19	37334309	37334671	363	*	0.0205994679014873	1.54863571528775e-07	0.000241274576597914	chr19	37333640	37334639	1000	+	promoter:211921	ENST00000591417.5	284459	ZNF875	hg38_genes_promoters
705	chr19	37334309	37334671	363	*	0.0205994679014873	1.54863571528775e-07	0.000241274576597914	chr19	37333649	37334648	1000	+	promoter:211922	ENST00000392153.8	284459	ZNF875	hg38_genes_promoters
706	chr19	37334309	37334671	363	*	0.0205994679014873	1.54863571528775e-07	0.000241274576597914	chr19	37333656	37334655	1000	+	promoter:211923	ENST00000585623.5	284459	ZNF875	hg38_genes_promoters
707	chr19	37334309	37334671	363	*	0.0205994679014873	1.54863571528775e-07	0.000241274576597914	chr19	37333657	37334656	1000	+	promoter:211924	ENST00000592168.5	284459	ZNF875	hg38_genes_promoters
708	chr19	37334309	37334671	363	*	0.0205994679014873	1.54863571528775e-07	0.000241274576597914	chr19	37333658	37334657	1000	+	promoter:211925	ENST00000591391.5	284459	ZNF875	hg38_genes_promoters
709	chr19	37334309	37334671	363	*	0.0205994679014873	1.54863571528775e-07	0.000241274576597914	chr19	37333671	37334670	1000	+	promoter:211926	ENST00000590386.5	284459	ZNF875	hg38_genes_promoters
710	chr19	37334309	37334671	363	*	0.0205994679014873	1.54863571528775e-07	0.000241274576597914	chr19	37333671	37334670	1000	+	promoter:211927	ENST00000587437.5	284459	ZNF875	hg38_genes_promoters
711	chr19	37334309	37334671	363	*	0.0205994679014873	1.54863571528775e-07	0.000241274576597914	chr19	37333671	37334670	1000	+	promoter:211928	ENST00000589392.5	284459	ZNF875	hg38_genes_promoters
712	chr19	37334309	37334671	363	*	0.0205994679014873	1.54863571528775e-07	0.000241274576597914	chr19	37333678	37334677	1000	+	promoter:211929	ENST00000324411.8	284459	ZNF875	hg38_genes_promoters
713	chr19	37334309	37334671	363	*	0.0205994679014873	1.54863571528775e-07	0.000241274576597914	chr19	37333712	37334711	1000	+	promoter:211930	ENST00000591259.5	284459	ZNF875	hg38_genes_promoters
714	chr19	37334309	37334671	363	*	0.0205994679014873	1.54863571528775e-07	0.000241274576597914	chr19	37333728	37334727	1000	+	promoter:211931	ENST00000590582.2	284459	ZNF875	hg38_genes_promoters
715	chr16	1533462	1533810	349	*	-0.0818078478008208	1.57037844984888e-07	0.000243534579473246	chr16	1532666	1533665	1000	+	promoter:177951	ENST00000566264.2	79652	TMEM204	hg38_genes_promoters
716	chr16	1533462	1533810	349	*	-0.0818078478008208	1.57037844984888e-07	0.000243534579473246	chr16	1533495	1534494	1000	-	promoter:184012	ENST00000361339.9	9742	IFT140	hg38_genes_promoters
717	chr7	128880139	128880140	2	*	0.0747665501716402	1.61585259950919e-07	0.000249437238622583	chr7	128880104	128881103	1000	-	promoter:98761	ENST00000676619.1	375616	KCP	hg38_genes_promoters
718	chr7	128880139	128880140	2	*	0.0747665501716402	1.61585259950919e-07	0.000249437238622583	chr7	128879830	128880829	1000	-	promoter:98762	ENST00000678888.1	375616	KCP	hg38_genes_promoters
719	chr7	128880139	128880140	2	*	0.0747665501716402	1.61585259950919e-07	0.000249437238622583	chr7	128879813	128880812	1000	-	promoter:98763	ENST00000460528.1	375616	KCP	hg38_genes_promoters
720	chr17	4901379	4902098	720	*	0.122966259004233	1.68964851447868e-07	0.000259055549740897	chr17	4901812	4902811	1000	-	promoter:196352	ENST00000572438.1	1145	CHRNE	hg38_genes_promoters
721	chr10	133358962	133358988	27	*	0.0557972809317854	1.69355591110879e-07	0.000259055549740897	chr10	133358020	133359019	1000	-	promoter:127233	ENST00000278025.9	282969	FUOM	hg38_genes_promoters
722	chr10	133358962	133358988	27	*	0.0557972809317854	1.69355591110879e-07	0.000259055549740897	chr10	133358026	133359025	1000	-	promoter:127234	ENST00000368552.7	282969	FUOM	hg38_genes_promoters
723	chr10	133358962	133358988	27	*	0.0557972809317854	1.69355591110879e-07	0.000259055549740897	chr10	133357996	133358995	1000	-	promoter:127235	ENST00000447176.5	282969	FUOM	hg38_genes_promoters
724	chr10	133358962	133358988	27	*	0.0557972809317854	1.69355591110879e-07	0.000259055549740897	chr10	133358002	133359001	1000	-	promoter:127236	ENST00000465384.5	282969	FUOM	hg38_genes_promoters
725	chr10	133347193	133347223	31	*	0.0642814915558741	1.73909191929378e-07	0.000264817271062634	chr10	133346368	133347367	1000	+	promoter:122921	ENST00000463201.2	118471	PRAP1	hg38_genes_promoters
726	chr10	133347193	133347223	31	*	0.0642814915558741	1.73909191929378e-07	0.000264817271062634	chr10	133346373	133347372	1000	+	promoter:122922	ENST00000433452.6	118471	PRAP1	hg38_genes_promoters
727	chr12	57737983	57739629	1647	*	0.0389971405757597	1.76479029828377e-07	0.000267304955749395	chr12	57737013	57738012	1000	+	promoter:145393	ENST00000553221.5	6302	TSPAN31	hg38_genes_promoters
728	chr12	57737983	57739629	1647	*	0.0389971405757597	1.76479029828377e-07	0.000267304955749395	chr12	57738736	57739735	1000	+	promoter:145394	ENST00000547311.5	6302	TSPAN31	hg38_genes_promoters
729	chr12	57737983	57739629	1647	*	0.0389971405757597	1.76479029828377e-07	0.000267304955749395	chr12	57738866	57739865	1000	+	promoter:145395	ENST00000550528.5	6302	TSPAN31	hg38_genes_promoters
730	chr12	57737983	57739629	1647	*	0.0389971405757597	1.76479029828377e-07	0.000267304955749395	chr12	57737837	57738836	1000	-	promoter:152226	ENST00000328568.9	116986	AGAP2	hg38_genes_promoters
731	chr12	57737983	57739629	1647	*	0.0389971405757597	1.76479029828377e-07	0.000267304955749395	chr12	57738743	57739742	1000	-	promoter:152227	ENST00000547588.6	116986	AGAP2	hg38_genes_promoters
732	chr17	7858783	7858806	24	*	0.0691908072792324	1.77925824273646e-07	0.000267304955749395	chr17	7857943	7858942	1000	+	promoter:189815	ENST00000624171.1	NA	NA	hg38_genes_promoters
733	chr17	7858783	7858806	24	*	0.0691908072792324	1.77925824273646e-07	0.000267304955749395	chr17	7857855	7858854	1000	-	promoter:196800	ENST00000333775.9	84316	NAA38	hg38_genes_promoters
734	chr17	7858783	7858806	24	*	0.0691908072792324	1.77925824273646e-07	0.000267304955749395	chr17	7858080	7859079	1000	-	promoter:196801	ENST00000575208.2	84316	NAA38	hg38_genes_promoters
735	chr3	159839990	159840243	254	*	0.0763032549516047	1.91001223398087e-07	0.00028315636873488	chr3	159839060	159840059	1000	+	promoter:45853	ENST00000483730.1	29970	SCHIP1	hg38_genes_promoters
736	chr3	159839990	159840243	254	*	0.0763032549516047	1.91001223398087e-07	0.00028315636873488	chr3	159839099	159840098	1000	+	promoter:45854	ENST00000472483.5	29970	SCHIP1	hg38_genes_promoters
737	chr11	43680845	43680846	2	*	0.0750452308980371	1.9653030811913e-07	0.000290075286883693	chr11	43680283	43681282	1000	+	promoter:129329	ENST00000638034.1	51144	HSD17B12	hg38_genes_promoters
738	chr16	54938729	54939217	489	*	0.0617180497169181	2.00667095539743e-07	0.00029432872875613	chr16	54938672	54939671	1000	-	promoter:186714	ENST00000559802.1	NA	NA	hg38_genes_promoters
739	chr16	54938729	54939217	489	*	0.0617180497169181	2.00667095539743e-07	0.00029432872875613	chr16	54938672	54939671	1000	-	promoter:186715	ENST00000558156.1	NA	NA	hg38_genes_promoters
740	chr11	34438560	34439482	923	*	0.0267211487256385	2.01161306812917e-07	0.00029432872875613	chr11	34437934	34438933	1000	+	promoter:129103	ENST00000241052.5	847	CAT	hg38_genes_promoters
741	chr3	125212900	125213113	214	*	0.0568873748047026	2.1054043559566e-07	0.000305811235731907	chr3	125212749	125213748	1000	-	promoter:52250	ENST00000469902.6	84561	SLC12A8	hg38_genes_promoters
742	chr3	125212900	125213113	214	*	0.0568873748047026	2.1054043559566e-07	0.000305811235731907	chr3	125212865	125213864	1000	-	promoter:52265	ENST00000481760.2	84561	SLC12A8	hg38_genes_promoters
743	chr13	33610945	33611175	231	*	-0.077016628765811	2.14932092602533e-07	0.000310428358502038	chr13	33609967	33610966	1000	+	promoter:155703	ENST00000442716.1	NA	NA	hg38_genes_promoters
744	chr2	24048916	24048958	43	*	0.0841088378143467	2.16485001540412e-07	0.000311335037001648	chr2	24048701	24049700	1000	+	promoter:22213	ENST00000380991.8	2281	FKBP1B	hg38_genes_promoters
745	chr2	24048916	24048958	43	*	0.0841088378143467	2.16485001540412e-07	0.000311335037001648	chr2	24048731	24049730	1000	+	promoter:22214	ENST00000438630.5	2281	FKBP1B	hg38_genes_promoters
746	chr2	24048916	24048958	43	*	0.0841088378143467	2.16485001540412e-07	0.000311335037001648	chr2	24048741	24049740	1000	+	promoter:22215	ENST00000380986.9	2281	FKBP1B	hg38_genes_promoters
747	chr2	24048916	24048958	43	*	0.0841088378143467	2.16485001540412e-07	0.000311335037001648	chr2	24048752	24049751	1000	+	promoter:22216	ENST00000496149.5	2281	FKBP1B	hg38_genes_promoters
748	chr2	24048916	24048958	43	*	0.0841088378143467	2.16485001540412e-07	0.000311335037001648	chr2	24048771	24049770	1000	+	promoter:22217	ENST00000452109.1	2281	FKBP1B	hg38_genes_promoters
749	chr3	130559203	130686401	127199	*	0.0118357236359813	2.38427490100309e-07	0.000337128456632422	chr3	130580682	130581681	1000	+	promoter:44736	ENST00000506143.5	131873	COL6A6	hg38_genes_promoters
750	chr3	130559203	130686401	127199	*	0.0118357236359813	2.38427490100309e-07	0.000337128456632422	chr3	130580741	130581740	1000	+	promoter:44737	ENST00000511332.1	131873	COL6A6	hg38_genes_promoters
751	chr3	130559203	130686401	127199	*	0.0118357236359813	2.38427490100309e-07	0.000337128456632422	chr3	130681072	130682071	1000	-	promoter:52671	ENST00000511760.1	30849	PIK3R4	hg38_genes_promoters
752	chr17	8039010	8039025	16	*	0.0388858569188809	2.49634774674124e-07	0.000350901350655254	chr17	8038034	8039033	1000	+	promoter:189857	ENST00000572022.5	247	ALOX15B	hg38_genes_promoters
753	chr17	8039010	8039025	16	*	0.0388858569188809	2.49634774674124e-07	0.000350901350655254	chr17	8038040	8039039	1000	+	promoter:189858	ENST00000380173.6	247	ALOX15B	hg38_genes_promoters
754	chr17	8039010	8039025	16	*	0.0388858569188809	2.49634774674124e-07	0.000350901350655254	chr17	8038059	8039058	1000	+	promoter:189859	ENST00000380183.9	247	ALOX15B	hg38_genes_promoters
755	chr17	8039010	8039025	16	*	0.0388858569188809	2.49634774674124e-07	0.000350901350655254	chr17	8038101	8039100	1000	+	promoter:189860	ENST00000571240.1	247	ALOX15B	hg38_genes_promoters
756	chr17	8039010	8039025	16	*	0.0388858569188809	2.49634774674124e-07	0.000350901350655254	chr17	8038156	8039155	1000	+	promoter:189861	ENST00000573359.1	247	ALOX15B	hg38_genes_promoters
757	chr22	39472409	39473395	987	*	0.0516930105369369	2.50253545533932e-07	0.000350901350655254	chr22	39471788	39472787	1000	+	promoter:232888	ENST00000429402.1	4248	MGAT3	hg38_genes_promoters
758	chr2	74549688	74549700	13	*	0.0638357151668986	2.52261405391368e-07	0.000351198124855309	chr2	74549664	74550663	1000	-	promoter:34133	ENST00000470907.6	84695	LOXL3	hg38_genes_promoters
759	chr2	74549688	74549700	13	*	0.0638357151668986	2.52261405391368e-07	0.000351198124855309	chr2	74549577	74550576	1000	-	promoter:34138	ENST00000481835.2	84695	LOXL3	hg38_genes_promoters
760	chr2	74549688	74549700	13	*	0.0638357151668986	2.52261405391368e-07	0.000351198124855309	chr2	74549460	74550459	1000	-	promoter:34139	ENST00000420535.1	84695	LOXL3	hg38_genes_promoters
761	chr11	17015097	17015259	163	*	0.0642588248106445	2.52552407005101e-07	0.000351198124855309	chr11	17014415	17015414	1000	-	promoter:135966	ENST00000531066.6	144100	PLEKHA7	hg38_genes_promoters
762	chr11	17015097	17015259	163	*	0.0642588248106445	2.52552407005101e-07	0.000351198124855309	chr11	17014413	17015412	1000	-	promoter:135970	ENST00000355661.7	144100	PLEKHA7	hg38_genes_promoters
763	chr11	17015097	17015259	163	*	0.0642588248106445	2.52552407005101e-07	0.000351198124855309	chr11	17014413	17015412	1000	-	promoter:135976	ENST00000532079.1	144100	PLEKHA7	hg38_genes_promoters
764	chr16	726501	726659	159	*	0.0258775559517752	2.57405635284647e-07	0.000356473967113294	chr16	725936	726935	1000	+	promoter:177799	ENST00000549114.5	84264	HAGHL	hg38_genes_promoters
765	chr16	726501	726659	159	*	0.0258775559517752	2.57405635284647e-07	0.000356473967113294	chr16	725958	726957	1000	+	promoter:177800	ENST00000341413.8	84264	HAGHL	hg38_genes_promoters
766	chr16	726501	726659	159	*	0.0258775559517752	2.57405635284647e-07	0.000356473967113294	chr16	726106	727105	1000	+	promoter:177801	ENST00000562187.1	84264	HAGHL	hg38_genes_promoters
767	chr16	726501	726659	159	*	0.0258775559517752	2.57405635284647e-07	0.000356473967113294	chr16	726106	727105	1000	+	promoter:177802	ENST00000389703.8	84264	HAGHL	hg38_genes_promoters
768	chr16	726501	726659	159	*	0.0258775559517752	2.57405635284647e-07	0.000356473967113294	chr16	726106	727105	1000	+	promoter:177803	ENST00000564537.5	84264	HAGHL	hg38_genes_promoters
769	chr16	726501	726659	159	*	0.0258775559517752	2.57405635284647e-07	0.000356473967113294	chr16	726119	727118	1000	+	promoter:177804	ENST00000562141.5	84264	HAGHL	hg38_genes_promoters
770	chr16	726501	726659	159	*	0.0258775559517752	2.57405635284647e-07	0.000356473967113294	chr16	726246	727245	1000	+	promoter:177805	ENST00000561546.5	84264	HAGHL	hg38_genes_promoters
771	chr16	726501	726659	159	*	0.0258775559517752	2.57405635284647e-07	0.000356473967113294	chr16	726262	727261	1000	+	promoter:177806	ENST00000564545.1	84264	HAGHL	hg38_genes_promoters
772	chr16	726501	726659	159	*	0.0258775559517752	2.57405635284647e-07	0.000356473967113294	chr16	726275	727274	1000	+	promoter:177807	ENST00000561750.1	84264	HAGHL	hg38_genes_promoters
773	chr16	726501	726659	159	*	0.0258775559517752	2.57405635284647e-07	0.000356473967113294	chr16	726293	727292	1000	+	promoter:177808	ENST00000567414.5	84264	HAGHL	hg38_genes_promoters
774	chr16	726501	726659	159	*	0.0258775559517752	2.57405635284647e-07	0.000356473967113294	chr16	726318	727317	1000	+	promoter:177809	ENST00000569143.1	84264	HAGHL	hg38_genes_promoters
775	chr16	726501	726659	159	*	0.0258775559517752	2.57405635284647e-07	0.000356473967113294	chr16	726318	727317	1000	+	promoter:177810	ENST00000567696.1	84264	HAGHL	hg38_genes_promoters
776	chr16	726501	726659	159	*	0.0258775559517752	2.57405635284647e-07	0.000356473967113294	chr16	726346	727345	1000	+	promoter:177811	ENST00000568141.5	84264	HAGHL	hg38_genes_promoters
777	chr16	726501	726659	159	*	0.0258775559517752	2.57405635284647e-07	0.000356473967113294	chr16	726405	727404	1000	+	promoter:177812	ENST00000389701.9	84264	HAGHL	hg38_genes_promoters
778	chr16	726501	726659	159	*	0.0258775559517752	2.57405635284647e-07	0.000356473967113294	chr16	726430	727429	1000	-	promoter:183851	ENST00000485091.5	124093	CCDC78	hg38_genes_promoters
779	chr16	726501	726659	159	*	0.0258775559517752	2.57405635284647e-07	0.000356473967113294	chr16	726431	727430	1000	-	promoter:183852	ENST00000463539.5	124093	CCDC78	hg38_genes_promoters
780	chr16	726501	726659	159	*	0.0258775559517752	2.57405635284647e-07	0.000356473967113294	chr16	726444	727443	1000	-	promoter:183853	ENST00000345165.10	124093	CCDC78	hg38_genes_promoters
781	chr16	726501	726659	159	*	0.0258775559517752	2.57405635284647e-07	0.000356473967113294	chr16	726457	727456	1000	-	promoter:183854	ENST00000482878.5	124093	CCDC78	hg38_genes_promoters
782	chr16	726501	726659	159	*	0.0258775559517752	2.57405635284647e-07	0.000356473967113294	chr16	726474	727473	1000	-	promoter:183855	ENST00000293889.10	124093	CCDC78	hg38_genes_promoters
783	chr16	726501	726659	159	*	0.0258775559517752	2.57405635284647e-07	0.000356473967113294	chr16	726444	727443	1000	-	promoter:183856	ENST00000478979.5	124093	CCDC78	hg38_genes_promoters
784	chr16	726501	726659	159	*	0.0258775559517752	2.57405635284647e-07	0.000356473967113294	chr16	726444	727443	1000	-	promoter:183857	ENST00000481804.5	124093	CCDC78	hg38_genes_promoters
785	chr16	726501	726659	159	*	0.0258775559517752	2.57405635284647e-07	0.000356473967113294	chr16	726457	727456	1000	-	promoter:183858	ENST00000682391.1	124093	CCDC78	hg38_genes_promoters
786	chr16	726501	726659	159	*	0.0258775559517752	2.57405635284647e-07	0.000356473967113294	chr16	726438	727437	1000	-	promoter:183861	ENST00000538176.5	124093	CCDC78	hg38_genes_promoters
787	chr16	726501	726659	159	*	0.0258775559517752	2.57405635284647e-07	0.000356473967113294	chr16	726445	727444	1000	-	promoter:183862	ENST00000439619.6	124093	CCDC78	hg38_genes_promoters
788	chr16	726501	726659	159	*	0.0258775559517752	2.57405635284647e-07	0.000356473967113294	chr16	726368	727367	1000	-	promoter:183863	ENST00000460023.5	124093	CCDC78	hg38_genes_promoters
789	chr16	726501	726659	159	*	0.0258775559517752	2.57405635284647e-07	0.000356473967113294	chr16	725856	726855	1000	-	promoter:183865	ENST00000544996.1	124093	CCDC78	hg38_genes_promoters
790	chr16	726501	726659	159	*	0.0258775559517752	2.57405635284647e-07	0.000356473967113294	chr16	726459	727458	1000	-	promoter:183868	ENST00000650995.1	124093	CCDC78	hg38_genes_promoters
791	chr1	923167	923168	2	*	0.0832111776410615	2.60370981028666e-07	0.000357637077631392	chr1	922923	923922	1000	+	promoter:109	ENST00000616016.5	148398	SAMD11	hg38_genes_promoters
792	chr1	923167	923168	2	*	0.0832111776410615	2.60370981028666e-07	0.000357637077631392	chr1	922923	923922	1000	+	promoter:110	ENST00000618323.5	148398	SAMD11	hg38_genes_promoters
793	chr7	2476560	2476564	5	*	0.0730071481191731	2.70909845588331e-07	0.000370600263726696	chr7	2476399	2477398	1000	-	promoter:94292	ENST00000614228.2	402635	GRIFIN	hg38_genes_promoters
794	chr2	74549442	74549592	151	*	0.0484781417816357	2.75217973197741e-07	0.000373457472630632	chr2	74549577	74550576	1000	-	promoter:34138	ENST00000481835.2	84695	LOXL3	hg38_genes_promoters
795	chr2	74549442	74549592	151	*	0.0484781417816357	2.75217973197741e-07	0.000373457472630632	chr2	74549460	74550459	1000	-	promoter:34139	ENST00000420535.1	84695	LOXL3	hg38_genes_promoters
796	chr19	1070836	1071210	375	*	0.0507915879917632	2.8252184043955e-07	0.000381828834666984	chr19	1070221	1071220	1000	+	promoter:208064	ENST00000543365.5	23526	ARHGAP45	hg38_genes_promoters
797	chr19	1070836	1071210	375	*	0.0507915879917632	2.8252184043955e-07	0.000381828834666984	chr19	1070513	1071512	1000	+	promoter:208065	ENST00000592335.2	23526	ARHGAP45	hg38_genes_promoters
798	chr14	100825103	100825351	249	*	0.0414835129388822	2.91809159543519e-07	0.000392803142424892	chr14	100825098	100826097	1000	+	promoter:163753	ENST00000648456.1	55384	MEG3	hg38_genes_promoters
799	chr14	100825103	100825351	249	*	0.0414835129388822	2.91809159543519e-07	0.000392803142424892	chr14	100825108	100826107	1000	+	promoter:163754	ENST00000654077.1	55384	MEG3	hg38_genes_promoters
800	chr14	100825103	100825351	249	*	0.0414835129388822	2.91809159543519e-07	0.000392803142424892	chr14	100825108	100826107	1000	+	promoter:163755	ENST00000429159.6	55384	MEG3	hg38_genes_promoters
801	chr14	100825103	100825351	249	*	0.0414835129388822	2.91809159543519e-07	0.000392803142424892	chr14	100825116	100826115	1000	+	promoter:163756	ENST00000648802.1	55384	MEG3	hg38_genes_promoters
802	chr14	100825103	100825351	249	*	0.0414835129388822	2.91809159543519e-07	0.000392803142424892	chr14	100825116	100826115	1000	+	promoter:163757	ENST00000650513.1	55384	MEG3	hg38_genes_promoters
803	chr14	100825103	100825351	249	*	0.0414835129388822	2.91809159543519e-07	0.000392803142424892	chr14	100825116	100826115	1000	+	promoter:163758	ENST00000649036.1	55384	MEG3	hg38_genes_promoters
804	chr14	100825103	100825351	249	*	0.0414835129388822	2.91809159543519e-07	0.000392803142424892	chr14	100825116	100826115	1000	+	promoter:163759	ENST00000647780.1	55384	MEG3	hg38_genes_promoters
805	chr14	100825103	100825351	249	*	0.0414835129388822	2.91809159543519e-07	0.000392803142424892	chr14	100825118	100826117	1000	+	promoter:163760	ENST00000452120.7	55384	MEG3	hg38_genes_promoters
806	chr14	100825103	100825351	249	*	0.0414835129388822	2.91809159543519e-07	0.000392803142424892	chr14	100825118	100826117	1000	+	promoter:163761	ENST00000520714.5	55384	MEG3	hg38_genes_promoters
807	chr14	100825103	100825351	249	*	0.0414835129388822	2.91809159543519e-07	0.000392803142424892	chr14	100825118	100826117	1000	+	promoter:163762	ENST00000424076.9	55384	MEG3	hg38_genes_promoters
808	chr14	100825103	100825351	249	*	0.0414835129388822	2.91809159543519e-07	0.000392803142424892	chr14	100825118	100826117	1000	+	promoter:163763	ENST00000522771.9	55384	MEG3	hg38_genes_promoters
809	chr14	100825103	100825351	249	*	0.0414835129388822	2.91809159543519e-07	0.000392803142424892	chr14	100825118	100826117	1000	+	promoter:163764	ENST00000649261.1	55384	MEG3	hg38_genes_promoters
810	chr14	100825103	100825351	249	*	0.0414835129388822	2.91809159543519e-07	0.000392803142424892	chr14	100825118	100826117	1000	+	promoter:163765	ENST00000648609.1	55384	MEG3	hg38_genes_promoters
811	chr14	100825103	100825351	249	*	0.0414835129388822	2.91809159543519e-07	0.000392803142424892	chr14	100825118	100826117	1000	+	promoter:163766	ENST00000412736.7	55384	MEG3	hg38_genes_promoters
812	chr14	100825103	100825351	249	*	0.0414835129388822	2.91809159543519e-07	0.000392803142424892	chr14	100825118	100826117	1000	+	promoter:163767	ENST00000423456.6	55384	MEG3	hg38_genes_promoters
813	chr14	100825103	100825351	249	*	0.0414835129388822	2.91809159543519e-07	0.000392803142424892	chr14	100825118	100826117	1000	+	promoter:163768	ENST00000519709.6	55384	MEG3	hg38_genes_promoters
814	chr14	100825103	100825351	249	*	0.0414835129388822	2.91809159543519e-07	0.000392803142424892	chr14	100825122	100826121	1000	+	promoter:163769	ENST00000648138.1	55384	MEG3	hg38_genes_promoters
815	chr14	100825103	100825351	249	*	0.0414835129388822	2.91809159543519e-07	0.000392803142424892	chr14	100825124	100826123	1000	+	promoter:163770	ENST00000648820.1	55384	MEG3	hg38_genes_promoters
816	chr14	100825103	100825351	249	*	0.0414835129388822	2.91809159543519e-07	0.000392803142424892	chr14	100825126	100826125	1000	+	promoter:163771	ENST00000521404.5	55384	MEG3	hg38_genes_promoters
817	chr14	100825103	100825351	249	*	0.0414835129388822	2.91809159543519e-07	0.000392803142424892	chr14	100825126	100826125	1000	+	promoter:163772	ENST00000556736.5	55384	MEG3	hg38_genes_promoters
818	chr14	100825103	100825351	249	*	0.0414835129388822	2.91809159543519e-07	0.000392803142424892	chr14	100825126	100826125	1000	+	promoter:163773	ENST00000451743.6	55384	MEG3	hg38_genes_promoters
819	chr14	100825103	100825351	249	*	0.0414835129388822	2.91809159543519e-07	0.000392803142424892	chr14	100825127	100826126	1000	+	promoter:163774	ENST00000398518.6	55384	MEG3	hg38_genes_promoters
820	chr14	100825103	100825351	249	*	0.0414835129388822	2.91809159543519e-07	0.000392803142424892	chr14	100825132	100826131	1000	+	promoter:163775	ENST00000554639.5	55384	MEG3	hg38_genes_promoters
821	chr14	100825103	100825351	249	*	0.0414835129388822	2.91809159543519e-07	0.000392803142424892	chr14	100825135	100826134	1000	+	promoter:163776	ENST00000649086.1	55384	MEG3	hg38_genes_promoters
822	chr14	100825103	100825351	249	*	0.0414835129388822	2.91809159543519e-07	0.000392803142424892	chr14	100825185	100826184	1000	+	promoter:163777	ENST00000650023.1	55384	MEG3	hg38_genes_promoters
823	chr14	100825103	100825351	249	*	0.0414835129388822	2.91809159543519e-07	0.000392803142424892	chr14	100825191	100826190	1000	+	promoter:163778	ENST00000650549.1	55384	MEG3	hg38_genes_promoters
824	chr14	100825103	100825351	249	*	0.0414835129388822	2.91809159543519e-07	0.000392803142424892	chr14	100825195	100826194	1000	+	promoter:163779	ENST00000650041.1	55384	MEG3	hg38_genes_promoters
825	chr14	100825103	100825351	249	*	0.0414835129388822	2.91809159543519e-07	0.000392803142424892	chr14	100825284	100826283	1000	+	promoter:163780	ENST00000621821.1	NA	NA	hg38_genes_promoters
826	chr16	74700332	74700833	502	*	0.0553055432929515	3.04125784330171e-07	0.000402227113349199	chr16	74700791	74701790	1000	-	promoter:188021	ENST00000306247.11	197259	MLKL	hg38_genes_promoters
827	chr16	74700332	74700833	502	*	0.0553055432929515	3.04125784330171e-07	0.000402227113349199	chr16	74700810	74701809	1000	-	promoter:188028	ENST00000575686.1	197259	MLKL	hg38_genes_promoters
828	chr9	122227015	122227637	623	*	0.0493439950090784	3.05319273443453e-07	0.000402227113349199	chr9	122227587	122228586	1000	-	promoter:117362	ENST00000373755.6	26468	LHX6	hg38_genes_promoters
829	chr9	122227015	122227637	623	*	0.0493439950090784	3.05319273443453e-07	0.000402227113349199	chr9	122227587	122228586	1000	-	promoter:117363	ENST00000373754.6	26468	LHX6	hg38_genes_promoters
830	chr9	122227015	122227637	623	*	0.0493439950090784	3.05319273443453e-07	0.000402227113349199	chr9	122226762	122227761	1000	-	promoter:117370	ENST00000558672.1	26468	LHX6	hg38_genes_promoters
831	chr9	122227015	122227637	623	*	0.0493439950090784	3.05319273443453e-07	0.000402227113349199	chr9	122227124	122228123	1000	-	promoter:117371	ENST00000560152.1	26468	LHX6	hg38_genes_promoters
832	chr17	7888564	7888746	183	*	0.0342337210122534	3.05475862495303e-07	0.000402227113349199	chr17	7887789	7888788	1000	+	promoter:189820	ENST00000330494.12	1107	CHD3	hg38_genes_promoters
833	chr17	7888564	7888746	183	*	0.0342337210122534	3.05475862495303e-07	0.000402227113349199	chr17	7887791	7888790	1000	+	promoter:189821	ENST00000358181.8	1107	CHD3	hg38_genes_promoters
834	chr17	7888564	7888746	183	*	0.0342337210122534	3.05475862495303e-07	0.000402227113349199	chr17	7888718	7889717	1000	+	promoter:189822	ENST00000570758.1	1107	CHD3	hg38_genes_promoters
835	chr17	14303554	14303585	32	*	0.052248163147185	3.07294654539567e-07	0.000402227113349199	chr17	14302854	14303853	1000	+	promoter:190063	ENST00000583262.1	84815	MGC12916	hg38_genes_promoters
836	chr22	41998634	41998656	23	*	0.112617797737566	3.07974083725949e-07	0.000402227113349199	chr22	41997725	41998724	1000	+	promoter:233130	ENST00000412113.5	164684	WBP2NL	hg38_genes_promoters
837	chr22	41998634	41998656	23	*	0.112617797737566	3.07974083725949e-07	0.000402227113349199	chr22	41997725	41998724	1000	+	promoter:233131	ENST00000329620.9	164684	WBP2NL	hg38_genes_promoters
838	chr22	41998634	41998656	23	*	0.112617797737566	3.07974083725949e-07	0.000402227113349199	chr22	41997772	41998771	1000	+	promoter:233132	ENST00000436265.5	164684	WBP2NL	hg38_genes_promoters
839	chr22	41998634	41998656	23	*	0.112617797737566	3.07974083725949e-07	0.000402227113349199	chr22	41997788	41998787	1000	+	promoter:233133	ENST00000475341.5	164684	WBP2NL	hg38_genes_promoters
840	chr22	41998634	41998656	23	*	0.112617797737566	3.07974083725949e-07	0.000402227113349199	chr22	41997788	41998787	1000	+	promoter:233134	ENST00000328823.13	164684	WBP2NL	hg38_genes_promoters
841	chr22	41998634	41998656	23	*	0.112617797737566	3.07974083725949e-07	0.000402227113349199	chr22	41997793	41998792	1000	+	promoter:233135	ENST00000461730.1	164684	WBP2NL	hg38_genes_promoters
842	chr22	41998634	41998656	23	*	0.112617797737566	3.07974083725949e-07	0.000402227113349199	chr22	41997793	41998792	1000	+	promoter:233136	ENST00000445185.1	164684	WBP2NL	hg38_genes_promoters
843	chr9	35080811	35080812	2	*	0.191701696706163	3.10762529480191e-07	0.000402227113349199	chr9	35079943	35080942	1000	-	promoter:115266	ENST00000378643.8	2189	FANCG	hg38_genes_promoters
844	chr9	35080811	35080812	2	*	0.191701696706163	3.10762529480191e-07	0.000402227113349199	chr9	35079943	35080942	1000	-	promoter:115269	ENST00000448890.1	2189	FANCG	hg38_genes_promoters
845	chr1	1330798	1331167	370	*	0.0415902393849524	3.25456514315918e-07	0.000418030259632252	chr1	1330280	1331279	1000	+	promoter:190	ENST00000339381.6	83756	TAS1R3	hg38_genes_promoters
846	chr7	29483778	29483786	9	*	-0.138660081518259	3.49961262667874e-07	0.000442745729165578	chr7	29482816	29483815	1000	+	promoter:89262	ENST00000410098.1	1124	CHN2	hg38_genes_promoters
847	chr4	101790545	101790617	73	*	0.0537405056116878	3.57983312195403e-07	0.000449347831939223	chr4	101789607	101790606	1000	+	promoter:58010	ENST00000428908.5	55024	BANK1	hg38_genes_promoters
848	chr4	101790545	101790617	73	*	0.0537405056116878	3.57983312195403e-07	0.000449347831939223	chr4	101789730	101790729	1000	+	promoter:58011	ENST00000508653.5	55024	BANK1	hg38_genes_promoters
849	chr4	101790545	101790617	73	*	0.0537405056116878	3.57983312195403e-07	0.000449347831939223	chr4	101789730	101790729	1000	+	promoter:58012	ENST00000322953.9	55024	BANK1	hg38_genes_promoters
850	chr20	45101220	45101270	51	*	0.0245770213743439	3.60490425567457e-07	0.000449347831939223	chr20	45101128	45102127	1000	-	promoter:226897	ENST00000537075.3	3787	KCNS1	hg38_genes_promoters
851	chr20	45101220	45101270	51	*	0.0245770213743439	3.60490425567457e-07	0.000449347831939223	chr20	45101113	45102112	1000	-	promoter:226898	ENST00000306117.5	3787	KCNS1	hg38_genes_promoters
852	chr1	236523538	236523550	13	*	0.106099296614055	3.63907574962901e-07	0.000451895323825887	chr1	236522873	236523872	1000	+	promoter:10745	ENST00000238181.11	3964	LGALS8	hg38_genes_promoters
853	chr1	236523538	236523550	13	*	0.106099296614055	3.63907574962901e-07	0.000451895323825887	chr1	236522969	236523968	1000	+	promoter:10746	ENST00000475670.2	3964	LGALS8	hg38_genes_promoters
854	chr1	236523538	236523550	13	*	0.106099296614055	3.63907574962901e-07	0.000451895323825887	chr1	236522982	236523981	1000	+	promoter:10747	ENST00000366584.9	3964	LGALS8	hg38_genes_promoters
855	chr1	236523538	236523550	13	*	0.106099296614055	3.63907574962901e-07	0.000451895323825887	chr1	236522985	236523984	1000	+	promoter:10748	ENST00000532826.5	3964	LGALS8	hg38_genes_promoters
856	chr1	236523538	236523550	13	*	0.106099296614055	3.63907574962901e-07	0.000451895323825887	chr1	236522985	236523984	1000	+	promoter:10749	ENST00000528782.5	3964	LGALS8	hg38_genes_promoters
857	chr1	236523538	236523550	13	*	0.106099296614055	3.63907574962901e-07	0.000451895323825887	chr1	236522989	236523988	1000	+	promoter:10750	ENST00000366583.6	3964	LGALS8	hg38_genes_promoters
858	chr1	236523538	236523550	13	*	0.106099296614055	3.63907574962901e-07	0.000451895323825887	chr1	236523006	236524005	1000	+	promoter:10751	ENST00000442397.6	3964	LGALS8	hg38_genes_promoters
859	chr1	236523538	236523550	13	*	0.106099296614055	3.63907574962901e-07	0.000451895323825887	chr1	236523020	236524019	1000	+	promoter:10752	ENST00000434231.6	3964	LGALS8	hg38_genes_promoters
860	chr1	236523538	236523550	13	*	0.106099296614055	3.63907574962901e-07	0.000451895323825887	chr1	236523024	236524023	1000	+	promoter:10753	ENST00000323938.10	3964	LGALS8	hg38_genes_promoters
861	chr6	10555836	10556291	456	*	0.0297535136692248	3.66694770264001e-07	0.000452020479371145	chr6	10555801	10556800	1000	+	promoter:77251	ENST00000459872.1	2651	GCNT2	hg38_genes_promoters
862	chr16	4640768	4641180	413	*	0.037733980714224	3.79109601840301e-07	0.000465618538867539	chr16	4640624	4641623	1000	-	promoter:184699	ENST00000569678.1	NA	NA	hg38_genes_promoters
863	chr3	169812833	169813030	198	*	0.056981117202259	3.81211586985955e-07	0.000466360960488289	chr3	169811870	169812869	1000	+	promoter:46063	ENST00000340806.7	344657	LRRIQ4	hg38_genes_promoters
864	chr3	169812833	169813030	198	*	0.056981117202259	3.81211586985955e-07	0.000466360960488289	chr3	169812059	169813058	1000	+	promoter:46064	ENST00000691416.1	344657	LRRIQ4	hg38_genes_promoters
865	chr3	169812833	169813030	198	*	0.056981117202259	3.81211586985955e-07	0.000466360960488289	chr3	169812905	169813904	1000	-	promoter:53878	ENST00000446859.7	151827	LRRC34	hg38_genes_promoters
866	chr3	169812833	169813030	198	*	0.056981117202259	3.81211586985955e-07	0.000466360960488289	chr3	169812691	169813690	1000	-	promoter:53879	ENST00000522596.6	151827	LRRC34	hg38_genes_promoters
867	chr3	169812833	169813030	198	*	0.056981117202259	3.81211586985955e-07	0.000466360960488289	chr3	169812933	169813932	1000	-	promoter:53880	ENST00000522830.5	151827	LRRC34	hg38_genes_promoters
868	chr3	169812833	169813030	198	*	0.056981117202259	3.81211586985955e-07	0.000466360960488289	chr3	169812987	169813986	1000	-	promoter:53881	ENST00000522526.6	151827	LRRC34	hg38_genes_promoters
869	chr3	169812833	169813030	198	*	0.056981117202259	3.81211586985955e-07	0.000466360960488289	chr3	169812526	169813525	1000	-	promoter:53885	ENST00000522080.5	151827	LRRC34	hg38_genes_promoters
870	chr3	169812833	169813030	198	*	0.056981117202259	3.81211586985955e-07	0.000466360960488289	chr3	169812515	169813514	1000	-	promoter:53888	ENST00000524054.5	151827	LRRC34	hg38_genes_promoters
871	chr7	135774426	135774427	2	*	0.0764694545522946	3.82485721953762e-07	0.000466360960488289	chr7	135773521	135774520	1000	+	promoter:93083	ENST00000419211.2	NA	NA	hg38_genes_promoters
872	chr4	46781737	46909503	127767	*	0.0093822748626758	3.90231248567907e-07	0.00047333587559222	chr4	46909208	46910207	1000	-	promoter:61554	ENST00000396533.5	170712	COX7B2	hg38_genes_promoters
873	chr4	46781737	46909503	127767	*	0.0093822748626758	3.90231248567907e-07	0.00047333587559222	chr4	46909246	46910245	1000	-	promoter:61555	ENST00000355591.8	170712	COX7B2	hg38_genes_promoters
874	chr4	46781737	46909503	127767	*	0.0093822748626758	3.90231248567907e-07	0.00047333587559222	chr4	46876761	46877760	1000	-	promoter:61556	ENST00000543208.5	170712	COX7B2	hg38_genes_promoters
875	chr4	46781737	46909503	127767	*	0.0093822748626758	3.90231248567907e-07	0.00047333587559222	chr4	46909236	46910235	1000	-	promoter:61557	ENST00000505102.1	170712	COX7B2	hg38_genes_promoters
876	chr18	11751316	11751319	4	*	0.0660412306872405	3.91019283660712e-07	0.00047333587559222	chr18	11750472	11751471	1000	+	promoter:203711	ENST00000535121.5	2774	GNAL	hg38_genes_promoters
877	chr18	11751316	11751319	4	*	0.0660412306872405	3.91019283660712e-07	0.00047333587559222	chr18	11750508	11751507	1000	+	promoter:203712	ENST00000269162.9	2774	GNAL	hg38_genes_promoters
878	chr18	11751316	11751319	4	*	0.0660412306872405	3.91019283660712e-07	0.00047333587559222	chr18	11751085	11752084	1000	+	promoter:203713	ENST00000423027.8	2774	GNAL	hg38_genes_promoters
879	chr1	40186543	40247800	61258	*	0.0124163049996841	3.96014153497709e-07	0.000475958096398797	chr1	40244947	40245946	1000	+	promoter:2738	ENST00000468258.1	127391	TMCO2	hg38_genes_promoters
880	chr1	40186543	40247800	61258	*	0.0124163049996841	3.96014153497709e-07	0.000475958096398797	chr1	40246937	40247936	1000	+	promoter:2739	ENST00000372766.4	127391	TMCO2	hg38_genes_promoters
881	chr1	19274208	19274237	30	*	0.123124627971097	4.31690042317541e-07	0.000509733543160941	chr1	19273942	19274941	1000	-	promoter:12424	ENST00000457194.6	246181	AKR7L	hg38_genes_promoters
882	chr1	19274208	19274237	30	*	0.123124627971097	4.31690042317541e-07	0.000509733543160941	chr1	19274195	19275194	1000	-	promoter:12425	ENST00000429712.5	246181	AKR7L	hg38_genes_promoters
883	chr22	46620166	46620279	114	*	0.0356373660025481	4.52063570443961e-07	0.000524587037862357	chr22	46619386	46620385	1000	+	promoter:233442	ENST00000406902.6	23151	GRAMD4	hg38_genes_promoters
884	chr1	168729737	168804076	74340	*	0.00909421389104363	4.60392836657222e-07	0.000532416628739639	chr1	168783012	168784011	1000	+	promoter:8196	ENST00000663134.1	79100	LINC00626	hg38_genes_promoters
885	chr1	168729737	168804076	74340	*	0.00909421389104363	4.60392836657222e-07	0.000532416628739639	chr1	168785723	168786722	1000	+	promoter:8197	ENST00000669234.1	79100	LINC00626	hg38_genes_promoters
886	chr1	168729737	168804076	74340	*	0.00909421389104363	4.60392836657222e-07	0.000532416628739639	chr1	168785754	168786753	1000	+	promoter:8198	ENST00000667346.1	79100	LINC00626	hg38_genes_promoters
887	chr1	168729737	168804076	74340	*	0.00909421389104363	4.60392836657222e-07	0.000532416628739639	chr1	168785754	168786753	1000	+	promoter:8199	ENST00000670921.1	79100	LINC00626	hg38_genes_promoters
888	chr1	168729737	168804076	74340	*	0.00909421389104363	4.60392836657222e-07	0.000532416628739639	chr1	168785939	168786938	1000	+	promoter:8200	ENST00000420691.1	79100	LINC00626	hg38_genes_promoters
889	chr1	168729737	168804076	74340	*	0.00909421389104363	4.60392836657222e-07	0.000532416628739639	chr1	168789072	168790071	1000	+	promoter:8201	ENST00000665467.1	79100	LINC00626	hg38_genes_promoters
890	chr1	168729737	168804076	74340	*	0.00909421389104363	4.60392836657222e-07	0.000532416628739639	chr1	168729207	168730206	1000	-	promoter:18826	ENST00000367817.4	1805	DPT	hg38_genes_promoters
891	chr1	168729737	168804076	74340	*	0.00909421389104363	4.60392836657222e-07	0.000532416628739639	chr1	168774491	168775490	1000	-	promoter:18828	ENST00000457405.1	NA	NA	hg38_genes_promoters
892	chr14	24310587	24311335	749	*	0.0876350714482498	4.73945112906634e-07	0.000542496276108136	chr14	24310450	24311449	1000	+	promoter:160579	ENST00000553481.1	1241	LTB4R	hg38_genes_promoters
893	chr14	24310587	24311335	749	*	0.0876350714482498	4.73945112906634e-07	0.000542496276108136	chr14	24310502	24311501	1000	+	promoter:160580	ENST00000345363.8	1241	LTB4R	hg38_genes_promoters
894	chr14	24310587	24311335	749	*	0.0876350714482498	4.73945112906634e-07	0.000542496276108136	chr14	24310719	24311718	1000	-	promoter:165466	ENST00000555471.1	27141	CIDEB	hg38_genes_promoters
895	chr16	77722161	77722378	218	*	0.0168032220021919	5.3005209482752e-07	0.000596152668479648	chr16	77721492	77722491	1000	+	promoter:182773	ENST00000613075.4	283927	NUDT7	hg38_genes_promoters
896	chr16	77722161	77722378	218	*	0.0168032220021919	5.3005209482752e-07	0.000596152668479648	chr16	77721514	77722513	1000	+	promoter:182774	ENST00000564085.5	283927	NUDT7	hg38_genes_promoters
897	chr16	77722161	77722378	218	*	0.0168032220021919	5.3005209482752e-07	0.000596152668479648	chr16	77721514	77722513	1000	+	promoter:182775	ENST00000268533.9	283927	NUDT7	hg38_genes_promoters
898	chr16	77722161	77722378	218	*	0.0168032220021919	5.3005209482752e-07	0.000596152668479648	chr16	77721516	77722515	1000	+	promoter:182776	ENST00000568787.5	283927	NUDT7	hg38_genes_promoters
899	chr16	77722161	77722378	218	*	0.0168032220021919	5.3005209482752e-07	0.000596152668479648	chr16	77721519	77722518	1000	+	promoter:182777	ENST00000437314.3	283927	NUDT7	hg38_genes_promoters
900	chr16	77722161	77722378	218	*	0.0168032220021919	5.3005209482752e-07	0.000596152668479648	chr16	77721545	77722544	1000	+	promoter:182778	ENST00000563839.1	283927	NUDT7	hg38_genes_promoters
901	chr16	3065222	3065286	65	*	0.0714875602047078	5.31450358797275e-07	0.000596152668479648	chr16	3064297	3065296	1000	+	promoter:178418	ENST00000325568.9	9235	IL32	hg38_genes_promoters
902	chr16	3065222	3065286	65	*	0.0714875602047078	5.31450358797275e-07	0.000596152668479648	chr16	3064312	3065311	1000	+	promoter:178419	ENST00000534507.5	9235	IL32	hg38_genes_promoters
903	chr16	3065222	3065286	65	*	0.0714875602047078	5.31450358797275e-07	0.000596152668479648	chr16	3064312	3065311	1000	+	promoter:178420	ENST00000613483.4	9235	IL32	hg38_genes_promoters
904	chr16	3065222	3065286	65	*	0.0714875602047078	5.31450358797275e-07	0.000596152668479648	chr16	3064322	3065321	1000	+	promoter:178421	ENST00000531965.5	9235	IL32	hg38_genes_promoters
905	chr16	3065222	3065286	65	*	0.0714875602047078	5.31450358797275e-07	0.000596152668479648	chr16	3064322	3065321	1000	+	promoter:178422	ENST00000396887.7	9235	IL32	hg38_genes_promoters
906	chr16	3065222	3065286	65	*	0.0714875602047078	5.31450358797275e-07	0.000596152668479648	chr16	3064355	3065354	1000	+	promoter:178423	ENST00000532086.1	9235	IL32	hg38_genes_promoters
907	chr16	3065222	3065286	65	*	0.0714875602047078	5.31450358797275e-07	0.000596152668479648	chr16	3064358	3065357	1000	+	promoter:178424	ENST00000529699.5	9235	IL32	hg38_genes_promoters
908	chr16	3065222	3065286	65	*	0.0714875602047078	5.31450358797275e-07	0.000596152668479648	chr16	3064369	3065368	1000	+	promoter:178425	ENST00000526464.6	9235	IL32	hg38_genes_promoters
909	chr16	3065222	3065286	65	*	0.0714875602047078	5.31450358797275e-07	0.000596152668479648	chr16	3064369	3065368	1000	+	promoter:178426	ENST00000440815.7	9235	IL32	hg38_genes_promoters
910	chr16	3065222	3065286	65	*	0.0714875602047078	5.31450358797275e-07	0.000596152668479648	chr16	3064377	3065376	1000	+	promoter:178427	ENST00000529550.5	9235	IL32	hg38_genes_promoters
911	chr16	3065222	3065286	65	*	0.0714875602047078	5.31450358797275e-07	0.000596152668479648	chr16	3064380	3065379	1000	+	promoter:178428	ENST00000551122.5	9235	IL32	hg38_genes_promoters
912	chr16	3065222	3065286	65	*	0.0714875602047078	5.31450358797275e-07	0.000596152668479648	chr16	3064392	3065391	1000	+	promoter:178429	ENST00000548807.5	9235	IL32	hg38_genes_promoters
913	chr16	3065222	3065286	65	*	0.0714875602047078	5.31450358797275e-07	0.000596152668479648	chr16	3064404	3065403	1000	+	promoter:178430	ENST00000528163.6	9235	IL32	hg38_genes_promoters
914	chr16	3065222	3065286	65	*	0.0714875602047078	5.31450358797275e-07	0.000596152668479648	chr16	3064610	3065609	1000	+	promoter:178431	ENST00000530890.5	9235	IL32	hg38_genes_promoters
915	chr16	3065222	3065286	65	*	0.0714875602047078	5.31450358797275e-07	0.000596152668479648	chr16	3064610	3065609	1000	+	promoter:178432	ENST00000444393.7	9235	IL32	hg38_genes_promoters
916	chr16	3065222	3065286	65	*	0.0714875602047078	5.31450358797275e-07	0.000596152668479648	chr16	3064614	3065613	1000	+	promoter:178433	ENST00000533097.6	9235	IL32	hg38_genes_promoters
917	chr16	3065222	3065286	65	*	0.0714875602047078	5.31450358797275e-07	0.000596152668479648	chr16	3064631	3065630	1000	+	promoter:178434	ENST00000534748.6	9235	IL32	hg38_genes_promoters
918	chr16	3065222	3065286	65	*	0.0714875602047078	5.31450358797275e-07	0.000596152668479648	chr16	3064631	3065630	1000	+	promoter:178435	ENST00000008180.13	9235	IL32	hg38_genes_promoters
919	chr16	3065222	3065286	65	*	0.0714875602047078	5.31450358797275e-07	0.000596152668479648	chr16	3064639	3065638	1000	+	promoter:178436	ENST00000532247.5	9235	IL32	hg38_genes_promoters
920	chr16	3065222	3065286	65	*	0.0714875602047078	5.31450358797275e-07	0.000596152668479648	chr16	3064639	3065638	1000	+	promoter:178437	ENST00000396890.6	9235	IL32	hg38_genes_promoters
921	chr16	3065222	3065286	65	*	0.0714875602047078	5.31450358797275e-07	0.000596152668479648	chr16	3064640	3065639	1000	+	promoter:178438	ENST00000525228.5	9235	IL32	hg38_genes_promoters
922	chr16	3065222	3065286	65	*	0.0714875602047078	5.31450358797275e-07	0.000596152668479648	chr16	3064640	3065639	1000	+	promoter:178439	ENST00000525643.7	9235	IL32	hg38_genes_promoters
923	chr16	3065222	3065286	65	*	0.0714875602047078	5.31450358797275e-07	0.000596152668479648	chr16	3064640	3065639	1000	+	promoter:178440	ENST00000548652.5	9235	IL32	hg38_genes_promoters
924	chr16	3065222	3065286	65	*	0.0714875602047078	5.31450358797275e-07	0.000596152668479648	chr16	3064641	3065640	1000	+	promoter:178441	ENST00000525377.6	9235	IL32	hg38_genes_promoters
925	chr16	3065222	3065286	65	*	0.0714875602047078	5.31450358797275e-07	0.000596152668479648	chr16	3064653	3065652	1000	+	promoter:178442	ENST00000530538.6	9235	IL32	hg38_genes_promoters
926	chr16	3065222	3065286	65	*	0.0714875602047078	5.31450358797275e-07	0.000596152668479648	chr16	3064654	3065653	1000	+	promoter:178443	ENST00000549213.5	9235	IL32	hg38_genes_promoters
927	chr16	3065222	3065286	65	*	0.0714875602047078	5.31450358797275e-07	0.000596152668479648	chr16	3064662	3065661	1000	+	promoter:178444	ENST00000552936.5	9235	IL32	hg38_genes_promoters
928	chr16	3065222	3065286	65	*	0.0714875602047078	5.31450358797275e-07	0.000596152668479648	chr16	3064662	3065661	1000	+	promoter:178445	ENST00000548476.5	9235	IL32	hg38_genes_promoters
929	chr16	3065222	3065286	65	*	0.0714875602047078	5.31450358797275e-07	0.000596152668479648	chr16	3064663	3065662	1000	+	promoter:178446	ENST00000552664.5	9235	IL32	hg38_genes_promoters
930	chr16	3065222	3065286	65	*	0.0714875602047078	5.31450358797275e-07	0.000596152668479648	chr16	3064677	3065676	1000	+	promoter:178447	ENST00000552356.5	9235	IL32	hg38_genes_promoters
931	chr16	3065222	3065286	65	*	0.0714875602047078	5.31450358797275e-07	0.000596152668479648	chr16	3064712	3065711	1000	+	promoter:178448	ENST00000551513.5	9235	IL32	hg38_genes_promoters
932	chr16	3065222	3065286	65	*	0.0714875602047078	5.31450358797275e-07	0.000596152668479648	chr16	3064784	3065783	1000	+	promoter:178449	ENST00000382213.7	9235	IL32	hg38_genes_promoters
933	chr16	3065222	3065286	65	*	0.0714875602047078	5.31450358797275e-07	0.000596152668479648	chr16	3064812	3065811	1000	+	promoter:178450	ENST00000548246.1	9235	IL32	hg38_genes_promoters
934	chr1	206117831	206117878	48	*	0.0551484650880423	5.70544743431095e-07	0.000635768209398695	chr1	206117389	206118388	1000	-	promoter:19958	ENST00000367126.5	553	AVPR1B	hg38_genes_promoters
935	chr1	206117831	206117878	48	*	0.0551484650880423	5.70544743431095e-07	0.000635768209398695	chr1	206117700	206118699	1000	-	promoter:19959	ENST00000612906.1	553	AVPR1B	hg38_genes_promoters
936	chr3	184381123	184381309	187	*	0.0695537137979554	5.75451478417254e-07	0.000639119581923723	chr3	184380406	184381405	1000	+	promoter:46959	ENST00000482014.1	8646	CHRD	hg38_genes_promoters
937	chr3	184381123	184381309	187	*	0.0695537137979554	5.75451478417254e-07	0.000639119581923723	chr3	184381145	184382144	1000	+	promoter:46960	ENST00000461120.1	8646	CHRD	hg38_genes_promoters
938	chr22	28801877	28802018	142	*	0.0701798367572897	5.8406421845516e-07	0.000644374720416404	chr22	28800892	28801891	1000	+	promoter:232034	ENST00000451486.5	NA	NA	hg38_genes_promoters
939	chr8	143038689	143039068	380	*	0.0397295436072933	5.87237101346734e-07	0.000644374720416404	chr8	143038209	143039208	1000	+	promoter:104600	ENST00000517653.5	286122	LINC02904	hg38_genes_promoters
940	chr8	143038689	143039068	380	*	0.0397295436072933	5.87237101346734e-07	0.000644374720416404	chr8	143038234	143039233	1000	+	promoter:104601	ENST00000523099.6	286122	LINC02904	hg38_genes_promoters
941	chr8	143038689	143039068	380	*	0.0397295436072933	5.87237101346734e-07	0.000644374720416404	chr8	143038247	143039246	1000	+	promoter:104602	ENST00000689572.1	286122	LINC02904	hg38_genes_promoters
942	chr8	143038689	143039068	380	*	0.0397295436072933	5.87237101346734e-07	0.000644374720416404	chr8	143038247	143039246	1000	+	promoter:104603	ENST00000685395.1	286122	LINC02904	hg38_genes_promoters
943	chr8	143038689	143039068	380	*	0.0397295436072933	5.87237101346734e-07	0.000644374720416404	chr8	143038261	143039260	1000	+	promoter:104604	ENST00000523766.5	286122	LINC02904	hg38_genes_promoters
944	chr8	143038689	143039068	380	*	0.0397295436072933	5.87237101346734e-07	0.000644374720416404	chr8	143038261	143039260	1000	+	promoter:104605	ENST00000524181.5	286122	LINC02904	hg38_genes_promoters
945	chr8	143038689	143039068	380	*	0.0397295436072933	5.87237101346734e-07	0.000644374720416404	chr8	143038262	143039261	1000	+	promoter:104606	ENST00000395172.5	286122	LINC02904	hg38_genes_promoters
946	chr8	143038689	143039068	380	*	0.0397295436072933	5.87237101346734e-07	0.000644374720416404	chr8	143038265	143039264	1000	+	promoter:104607	ENST00000520786.4	286122	LINC02904	hg38_genes_promoters
947	chr8	143038689	143039068	380	*	0.0397295436072933	5.87237101346734e-07	0.000644374720416404	chr8	143038282	143039281	1000	+	promoter:104608	ENST00000665431.1	286122	LINC02904	hg38_genes_promoters
948	chr8	143038689	143039068	380	*	0.0397295436072933	5.87237101346734e-07	0.000644374720416404	chr8	143038295	143039294	1000	+	promoter:104609	ENST00000519775.2	286122	LINC02904	hg38_genes_promoters
949	chr8	143038689	143039068	380	*	0.0397295436072933	5.87237101346734e-07	0.000644374720416404	chr8	143038328	143039327	1000	+	promoter:104610	ENST00000669519.1	286122	LINC02904	hg38_genes_promoters
950	chr8	19938824	19938884	61	*	0.108963469223536	5.87842291093165e-07	0.000644374720416404	chr8	19937870	19938869	1000	+	promoter:100649	ENST00000524029.5	4023	LPL	hg38_genes_promoters
951	chr8	19938824	19938884	61	*	0.108963469223536	5.87842291093165e-07	0.000644374720416404	chr8	19937933	19938932	1000	+	promoter:100650	ENST00000522701.5	4023	LPL	hg38_genes_promoters
952	chr8	19938824	19938884	61	*	0.108963469223536	5.87842291093165e-07	0.000644374720416404	chr8	19938253	19939252	1000	+	promoter:100651	ENST00000650287.1	4023	LPL	hg38_genes_promoters
953	chr8	19938824	19938884	61	*	0.108963469223536	5.87842291093165e-07	0.000644374720416404	chr8	19938256	19939255	1000	+	promoter:100652	ENST00000519773.1	4023	LPL	hg38_genes_promoters
954	chr8	19938824	19938884	61	*	0.108963469223536	5.87842291093165e-07	0.000644374720416404	chr8	19938256	19939255	1000	+	promoter:100653	ENST00000521994.1	4023	LPL	hg38_genes_promoters
955	chr8	19938824	19938884	61	*	0.108963469223536	5.87842291093165e-07	0.000644374720416404	chr8	19938372	19939371	1000	+	promoter:100654	ENST00000523696.1	4023	LPL	hg38_genes_promoters
956	chr15	33067994	33068129	136	*	0.066428791236372	5.9579460316543e-07	0.000650029788149964	chr15	33067885	33068884	1000	-	promoter:173585	ENST00000334528.13	342184	FMN1	hg38_genes_promoters
957	chr15	33067994	33068129	136	*	0.066428791236372	5.9579460316543e-07	0.000650029788149964	chr15	33068033	33069032	1000	-	promoter:173595	ENST00000559150.1	342184	FMN1	hg38_genes_promoters
958	chr5	69414981	69415081	101	*	0.0781556792965182	5.96864427316741e-07	0.000650029788149964	chr5	69414065	69415064	1000	+	promoter:67083	ENST00000647531.1	153562	MARVELD2	hg38_genes_promoters
959	chr5	69414981	69415081	101	*	0.0781556792965182	5.96864427316741e-07	0.000650029788149964	chr5	69414116	69415115	1000	+	promoter:67084	ENST00000645446.1	153562	MARVELD2	hg38_genes_promoters
960	chr5	69414981	69415081	101	*	0.0781556792965182	5.96864427316741e-07	0.000650029788149964	chr5	69414116	69415115	1000	+	promoter:67085	ENST00000325631.10	153562	MARVELD2	hg38_genes_promoters
961	chr5	69414981	69415081	101	*	0.0781556792965182	5.96864427316741e-07	0.000650029788149964	chr5	69414127	69415126	1000	+	promoter:67086	ENST00000454295.6	153562	MARVELD2	hg38_genes_promoters
962	chr5	69414981	69415081	101	*	0.0781556792965182	5.96864427316741e-07	0.000650029788149964	chr5	69414229	69415228	1000	+	promoter:67087	ENST00000515844.1	153562	MARVELD2	hg38_genes_promoters
963	chr5	69414981	69415081	101	*	0.0781556792965182	5.96864427316741e-07	0.000650029788149964	chr5	69414382	69415381	1000	+	promoter:67088	ENST00000512803.5	153562	MARVELD2	hg38_genes_promoters
964	chr9	35080818	35080819	2	*	0.169029610280107	6.24017781100796e-07	0.000677409547636014	chr9	35079943	35080942	1000	-	promoter:115266	ENST00000378643.8	2189	FANCG	hg38_genes_promoters
965	chr9	35080818	35080819	2	*	0.169029610280107	6.24017781100796e-07	0.000677409547636014	chr9	35079943	35080942	1000	-	promoter:115269	ENST00000448890.1	2189	FANCG	hg38_genes_promoters
966	chr15	36445346	36471206	25861	*	0.0069354475167334	6.46813216380432e-07	0.000697654393683361	chr15	36444513	36445512	1000	-	promoter:173730	ENST00000558963.2	105370769	LOC105370769	hg38_genes_promoters
967	chr15	36445346	36471206	25861	*	0.0069354475167334	6.46813216380432e-07	0.000697654393683361	chr15	36447501	36448500	1000	-	promoter:173731	ENST00000666078.1	105370769	LOC105370769	hg38_genes_promoters
968	chr15	36445346	36471206	25861	*	0.0069354475167334	6.46813216380432e-07	0.000697654393683361	chr15	36460450	36461449	1000	-	promoter:173732	ENST00000558262.5	105370769	LOC105370769	hg38_genes_promoters
969	chr15	36445346	36471206	25861	*	0.0069354475167334	6.46813216380432e-07	0.000697654393683361	chr15	36471017	36472016	1000	-	promoter:173733	ENST00000558875.1	105370769	LOC105370769	hg38_genes_promoters
970	chr10	103693660	103693704	45	*	0.0552625071543045	6.79778833564089e-07	0.000726228229162925	chr10	103693624	103694623	1000	-	promoter:126356	ENST00000315994.6	9644	SH3PXD2A	hg38_genes_promoters
971	chr2	18584752	18584753	2	*	0.158793107344994	6.87506160628894e-07	0.000732159250631259	chr2	18583912	18584911	1000	-	promoter:31589	ENST00000418427.1	93034	NT5C1B	hg38_genes_promoters
972	chr11	1222717	1223000	284	*	0.0329833726119676	7.03158487551236e-07	0.000744296935218704	chr11	1222066	1223065	1000	+	promoter:127596	ENST00000525715.5	727897	MUC5B	hg38_genes_promoters
973	chr11	1222717	1223000	284	*	0.0329833726119676	7.03158487551236e-07	0.000744296935218704	chr11	1222066	1223065	1000	+	promoter:127597	ENST00000529681.5	727897	MUC5B	hg38_genes_promoters
974	chr15	98421342	98421555	214	*	0.0735323112471045	7.0332702986874e-07	0.000744296935218704	chr15	98420999	98421998	1000	-	promoter:177304	ENST00000661847.1	105371011	LINC02351	hg38_genes_promoters
975	chr15	98421342	98421555	214	*	0.0735323112471045	7.0332702986874e-07	0.000744296935218704	chr15	98421022	98422021	1000	-	promoter:177307	ENST00000686546.1	105371011	LINC02351	hg38_genes_promoters
976	chr11	5596137	5596794	658	*	-0.0665301210812106	7.05862601896645e-07	0.000744638577556949	chr11	5595637	5596636	1000	+	promoter:127970	ENST00000380097.8	117854	TRIM6	hg38_genes_promoters
977	chr11	5596137	5596794	658	*	-0.0665301210812106	7.05862601896645e-07	0.000744638577556949	chr11	5595654	5596653	1000	+	promoter:127971	ENST00000511284.5	117854	TRIM6	hg38_genes_promoters
978	chr11	5596137	5596794	658	*	-0.0665301210812106	7.05862601896645e-07	0.000744638577556949	chr11	5595725	5596724	1000	+	promoter:127972	ENST00000354852.5	445372	TRIM6-TRIM34	hg38_genes_promoters
979	chr11	5596137	5596794	658	*	-0.0665301210812106	7.05862601896645e-07	0.000744638577556949	chr11	5595746	5596745	1000	+	promoter:127973	ENST00000445329.5	117854	TRIM6	hg38_genes_promoters
980	chr11	5596137	5596794	658	*	-0.0665301210812106	7.05862601896645e-07	0.000744638577556949	chr11	5595806	5596805	1000	+	promoter:127974	ENST00000515022.5	117854	TRIM6	hg38_genes_promoters
981	chr11	5596137	5596794	658	*	-0.0665301210812106	7.05862601896645e-07	0.000744638577556949	chr11	5595806	5596805	1000	+	promoter:127975	ENST00000506134.5	117854	TRIM6	hg38_genes_promoters
982	chr2	237590821	237590822	2	*	-0.170197801072621	7.27864041825924e-07	0.000761883881713396	chr2	237590020	237591019	1000	+	promoter:30414	ENST00000470375.1	105373958	RAB17-DT	hg38_genes_promoters
983	chr2	237590821	237590822	2	*	-0.170197801072621	7.27864041825924e-07	0.000761883881713396	chr2	237590169	237591168	1000	+	promoter:30415	ENST00000452801.1	105373958	RAB17-DT	hg38_genes_promoters
984	chr2	237590821	237590822	2	*	-0.170197801072621	7.27864041825924e-07	0.000761883881713396	chr2	237590735	237591734	1000	-	promoter:39322	ENST00000264601.8	64284	RAB17	hg38_genes_promoters
985	chr2	237590821	237590822	2	*	-0.170197801072621	7.27864041825924e-07	0.000761883881713396	chr2	237590661	237591660	1000	-	promoter:39323	ENST00000409576.1	64284	RAB17	hg38_genes_promoters
986	chr2	237590821	237590822	2	*	-0.170197801072621	7.27864041825924e-07	0.000761883881713396	chr2	237590716	237591715	1000	-	promoter:39324	ENST00000414278.1	64284	RAB17	hg38_genes_promoters
987	chr2	237590821	237590822	2	*	-0.170197801072621	7.27864041825924e-07	0.000761883881713396	chr2	237590781	237591780	1000	-	promoter:39326	ENST00000409822.1	64284	RAB17	hg38_genes_promoters
988	chr2	237590821	237590822	2	*	-0.170197801072621	7.27864041825924e-07	0.000761883881713396	chr2	237590735	237591734	1000	-	promoter:39327	ENST00000411462.5	64284	RAB17	hg38_genes_promoters
989	chr2	237590821	237590822	2	*	-0.170197801072621	7.27864041825924e-07	0.000761883881713396	chr2	237590732	237591731	1000	-	promoter:39329	ENST00000416106.1	64284	RAB17	hg38_genes_promoters
990	chr12	122980020	122980094	75	*	0.0291412191287212	7.29001824273197e-07	0.000761883881713396	chr12	122979060	122980059	1000	+	promoter:148018	ENST00000543566.6	51329	ARL6IP4	hg38_genes_promoters
991	chr12	122980020	122980094	75	*	0.0291412191287212	7.29001824273197e-07	0.000761883881713396	chr12	122979179	122980178	1000	+	promoter:148019	ENST00000539770.6	51329	ARL6IP4	hg38_genes_promoters
992	chr12	122980020	122980094	75	*	0.0291412191287212	7.29001824273197e-07	0.000761883881713396	chr12	122979189	122980188	1000	+	promoter:148020	ENST00000453766.7	51329	ARL6IP4	hg38_genes_promoters
993	chr12	122980020	122980094	75	*	0.0291412191287212	7.29001824273197e-07	0.000761883881713396	chr12	122979191	122980190	1000	+	promoter:148021	ENST00000542099.5	51329	ARL6IP4	hg38_genes_promoters
994	chr12	122980020	122980094	75	*	0.0291412191287212	7.29001824273197e-07	0.000761883881713396	chr12	122979191	122980190	1000	+	promoter:148022	ENST00000392435.7	51329	ARL6IP4	hg38_genes_promoters
995	chr12	122980020	122980094	75	*	0.0291412191287212	7.29001824273197e-07	0.000761883881713396	chr12	122979231	122980230	1000	+	promoter:148023	ENST00000413381.6	51329	ARL6IP4	hg38_genes_promoters
996	chr12	122980020	122980094	75	*	0.0291412191287212	7.29001824273197e-07	0.000761883881713396	chr12	122979263	122980262	1000	+	promoter:148024	ENST00000426960.6	51329	ARL6IP4	hg38_genes_promoters
997	chr12	122980020	122980094	75	*	0.0291412191287212	7.29001824273197e-07	0.000761883881713396	chr12	122979495	122980494	1000	+	promoter:148025	ENST00000454885.6	51329	ARL6IP4	hg38_genes_promoters
998	chr12	122980020	122980094	75	*	0.0291412191287212	7.29001824273197e-07	0.000761883881713396	chr12	122979681	122980680	1000	+	promoter:148026	ENST00000315580.10	51329	ARL6IP4	hg38_genes_promoters
999	chr12	122980020	122980094	75	*	0.0291412191287212	7.29001824273197e-07	0.000761883881713396	chr12	122979682	122980681	1000	+	promoter:148027	ENST00000539576.5	51329	ARL6IP4	hg38_genes_promoters
1000	chr12	122980020	122980094	75	*	0.0291412191287212	7.29001824273197e-07	0.000761883881713396	chr12	122979696	122980695	1000	+	promoter:148028	ENST00000442210.2	51329	ARL6IP4	hg38_genes_promoters
1001	chr12	122980020	122980094	75	*	0.0291412191287212	7.29001824273197e-07	0.000761883881713396	chr12	122979703	122980702	1000	+	promoter:148029	ENST00000412505.6	51329	ARL6IP4	hg38_genes_promoters
1002	chr12	122980020	122980094	75	*	0.0291412191287212	7.29001824273197e-07	0.000761883881713396	chr12	122979716	122980715	1000	+	promoter:148030	ENST00000540708.5	51329	ARL6IP4	hg38_genes_promoters
1003	chr12	122980020	122980094	75	*	0.0291412191287212	7.29001824273197e-07	0.000761883881713396	chr12	122979721	122980720	1000	+	promoter:148031	ENST00000536502.5	51329	ARL6IP4	hg38_genes_promoters
1004	chr12	122980020	122980094	75	*	0.0291412191287212	7.29001824273197e-07	0.000761883881713396	chr12	122979733	122980732	1000	+	promoter:148032	ENST00000540382.5	51329	ARL6IP4	hg38_genes_promoters
1005	chr12	122980020	122980094	75	*	0.0291412191287212	7.29001824273197e-07	0.000761883881713396	chr12	122979748	122980747	1000	+	promoter:148033	ENST00000439686.6	51329	ARL6IP4	hg38_genes_promoters
1006	chr12	122980020	122980094	75	*	0.0291412191287212	7.29001824273197e-07	0.000761883881713396	chr12	122979928	122980927	1000	+	promoter:148034	ENST00000392433.3	51329	ARL6IP4	hg38_genes_promoters
1007	chr16	57372345	57373044	700	*	0.0285512694366703	7.4391506762354e-07	0.000775062768473511	chr16	57371477	57372476	1000	+	promoter:181388	ENST00000563383.1	6376	CX3CL1	hg38_genes_promoters
1008	chr16	57372345	57373044	700	*	0.0285512694366703	7.4391506762354e-07	0.000775062768473511	chr16	57371490	57372489	1000	+	promoter:181389	ENST00000006053.7	6376	CX3CL1	hg38_genes_promoters
1009	chr16	57372345	57373044	700	*	0.0285512694366703	7.4391506762354e-07	0.000775062768473511	chr16	57371525	57372524	1000	+	promoter:181390	ENST00000564948.1	6376	CX3CL1	hg38_genes_promoters
1010	chr1	220097717	220155265	57549	*	0.0119041952386183	7.4909746866218e-07	0.000778053322666887	chr1	220113451	220114450	1000	+	promoter:9984	ENST00000490891.1	55699	IARS2	hg38_genes_promoters
1011	chr1	220097717	220155265	57549	*	0.0119041952386183	7.4909746866218e-07	0.000778053322666887	chr1	220136642	220137641	1000	+	promoter:9985	ENST00000488777.1	55699	IARS2	hg38_genes_promoters
1012	chr1	220097717	220155265	57549	*	0.0119041952386183	7.4909746866218e-07	0.000778053322666887	chr1	220139181	220140180	1000	+	promoter:9986	ENST00000467924.1	55699	IARS2	hg38_genes_promoters
1013	chr1	220097717	220155265	57549	*	0.0119041952386183	7.4909746866218e-07	0.000778053322666887	chr1	220117963	220118962	1000	-	promoter:20366	ENST00000384858.1	406997	MIR215	hg38_genes_promoters
1014	chr1	220097717	220155265	57549	*	0.0119041952386183	7.4909746866218e-07	0.000778053322666887	chr1	220118242	220119241	1000	-	promoter:20367	ENST00000384892.1	406969	MIR194-1	hg38_genes_promoters
1015	chr1	220097717	220155265	57549	*	0.0119041952386183	7.4909746866218e-07	0.000778053322666887	chr1	220144352	220145351	1000	-	promoter:20368	ENST00000419498.1	NA	NA	hg38_genes_promoters
1016	chr1	169460544	169460816	273	*	0.0326862367809388	7.54554833734321e-07	0.00078131018728495	chr1	169460670	169461669	1000	-	promoter:18848	ENST00000545005.5	57821	CCDC181	hg38_genes_promoters
1017	chr1	169460544	169460816	273	*	0.0326862367809388	7.54554833734321e-07	0.00078131018728495	chr1	169460453	169461452	1000	-	promoter:18851	ENST00000445428.5	57821	CCDC181	hg38_genes_promoters
1018	chr1	169460544	169460816	273	*	0.0326862367809388	7.54554833734321e-07	0.00078131018728495	chr1	169460422	169461421	1000	-	promoter:18852	ENST00000437857.2	57821	CCDC181	hg38_genes_promoters
1019	chr6	152381235	152381526	292	*	0.0304009417114485	7.703159733873e-07	0.000795183474319594	chr6	152381221	152382220	1000	-	promoter:87644	ENST00000471834.1	23345	SYNE1	hg38_genes_promoters
1020	chr1	22636371	22636494	124	*	0.0738250861981834	7.76253139234975e-07	0.000796426254353387	chr1	22635628	22636627	1000	+	promoter:1465	ENST00000374642.8	712	C1QA	hg38_genes_promoters
1021	chr1	22636371	22636494	124	*	0.0738250861981834	7.76253139234975e-07	0.000796426254353387	chr1	22635762	22636761	1000	+	promoter:1466	ENST00000438241.1	712	C1QA	hg38_genes_promoters
1022	chr2	241509611	241509635	25	*	0.057470377925751	7.79832887266533e-07	0.000797667120226391	chr2	241508696	241509695	1000	-	promoter:39645	ENST00000535007.5	10494	STK25	hg38_genes_promoters
1023	chr2	241509611	241509635	25	*	0.057470377925751	7.79832887266533e-07	0.000797667120226391	chr2	241509573	241510572	1000	-	promoter:39646	ENST00000543554.5	10494	STK25	hg38_genes_promoters
1024	chr2	241509611	241509635	25	*	0.057470377925751	7.79832887266533e-07	0.000797667120226391	chr2	241508689	241509688	1000	-	promoter:39647	ENST00000403346.7	10494	STK25	hg38_genes_promoters
1025	chr2	241509611	241509635	25	*	0.057470377925751	7.79832887266533e-07	0.000797667120226391	chr2	241509299	241510298	1000	-	promoter:39659	ENST00000461760.1	10494	STK25	hg38_genes_promoters
1026	chr2	241509611	241509635	25	*	0.057470377925751	7.79832887266533e-07	0.000797667120226391	chr2	241508625	241509624	1000	-	promoter:39662	ENST00000442307.5	10494	STK25	hg38_genes_promoters
1027	chr2	241509611	241509635	25	*	0.057470377925751	7.79832887266533e-07	0.000797667120226391	chr2	241509327	241510326	1000	-	promoter:39663	ENST00000413760.5	10494	STK25	hg38_genes_promoters
1028	chr14	74922363	74922498	136	*	0.0819811903570272	8.06288009359755e-07	0.000822228078975098	chr14	74922443	74923442	1000	-	promoter:167124	ENST00000354625.6	83694	RPS6KL1	hg38_genes_promoters
1029	chr14	74922363	74922498	136	*	0.0819811903570272	8.06288009359755e-07	0.000822228078975098	chr14	74922175	74923174	1000	-	promoter:167127	ENST00000555009.5	83694	RPS6KL1	hg38_genes_promoters
1030	chr14	74922363	74922498	136	*	0.0819811903570272	8.06288009359755e-07	0.000822228078975098	chr14	74922395	74923394	1000	-	promoter:167136	ENST00000554900.1	83694	RPS6KL1	hg38_genes_promoters
1031	chr14	74922363	74922498	136	*	0.0819811903570272	8.06288009359755e-07	0.000822228078975098	chr14	74921774	74922773	1000	-	promoter:167137	ENST00000557383.1	83694	RPS6KL1	hg38_genes_promoters
1032	chr1	14945456	14945888	433	*	0.0283102431511404	8.1112247879226e-07	0.00082465915726008	chr1	14944919	14945918	1000	+	promoter:1062	ENST00000400797.3	23254	KAZN	hg38_genes_promoters
1033	chr1	148294805	148294806	2	*	-0.0984779504701816	8.1637450945141e-07	0.000827466161812819	chr1	148294180	148295179	1000	+	promoter:6423	ENST00000427169.1	284561	LINC02806	hg38_genes_promoters
1034	chr4	134201563	134201953	391	*	0.0261895500315289	8.40162599953464e-07	0.000843984712796237	chr4	134201790	134202789	1000	-	promoter:63839	ENST00000421491.4	132430	PABPC4L	hg38_genes_promoters
1035	chr19	50983853	50983974	122	*	0.047279526738221	8.54423214883725e-07	0.00084862179317063	chr19	50983918	50984917	1000	-	promoter:220863	ENST00000595820.6	5650	KLK7	hg38_genes_promoters
1036	chr19	50983853	50983974	122	*	0.047279526738221	8.54423214883725e-07	0.00084862179317063	chr19	50983816	50984815	1000	-	promoter:220865	ENST00000391807.5	5650	KLK7	hg38_genes_promoters
1037	chr19	50983853	50983974	122	*	0.047279526738221	8.54423214883725e-07	0.00084862179317063	chr19	50983915	50984914	1000	-	promoter:220867	ENST00000593904.1	5650	KLK7	hg38_genes_promoters
1038	chr6	30685630	30685773	144	*	-0.0718303641496821	8.54947116503644e-07	0.00084862179317063	chr6	30684745	30685744	1000	-	promoter:83576	ENST00000615892.4	170954	PPP1R18	hg38_genes_promoters
1039	chr13	46552165	46552194	30	*	0.123478095076808	8.57387317629691e-07	0.00084862179317063	chr13	46552168	46553167	1000	+	promoter:156111	ENST00000311191.10	23143	LRCH1	hg38_genes_promoters
1040	chr13	46552165	46552194	30	*	0.123478095076808	8.57387317629691e-07	0.00084862179317063	chr13	46552170	46553169	1000	+	promoter:156112	ENST00000443945.6	23143	LRCH1	hg38_genes_promoters
1041	chr13	46552165	46552194	30	*	0.123478095076808	8.57387317629691e-07	0.00084862179317063	chr13	46552170	46553169	1000	+	promoter:156113	ENST00000389797.8	23143	LRCH1	hg38_genes_promoters
1042	chr21	42615111	42616496	1386	*	0.0693269471647934	8.72332519754082e-07	0.000860882196122354	chr21	42615059	42616058	1000	-	promoter:230594	ENST00000419628.1	101928233	LINC01671	hg38_genes_promoters
1043	chr2	131673638	131682475	8838	*	0.0483563328958369	8.79865007628047e-07	0.000865776876687196	chr2	131681475	131682474	1000	+	promoter:26461	ENST00000657415.1	29798	C2orf27A	hg38_genes_promoters
1044	chr2	131673638	131682475	8838	*	0.0483563328958369	8.79865007628047e-07	0.000865776876687196	chr2	131681481	131682480	1000	+	promoter:26462	ENST00000666411.1	29798	C2orf27A	hg38_genes_promoters
1045	chr2	131673638	131682475	8838	*	0.0483563328958369	8.79865007628047e-07	0.000865776876687196	chr2	131681491	131682490	1000	+	promoter:26463	ENST00000653458.1	29798	C2orf27A	hg38_genes_promoters
1046	chr19	35756622	35757977	1356	*	0.0211576013880034	8.88041813028429e-07	0.000871275169351543	chr19	35757143	35758142	1000	+	promoter:211654	ENST00000444637.6	148137	PROSER3	hg38_genes_promoters
1047	chr19	35756622	35757977	1356	*	0.0211576013880034	8.88041813028429e-07	0.000871275169351543	chr19	35757153	35758152	1000	+	promoter:211655	ENST00000396908.8	148137	PROSER3	hg38_genes_promoters
1048	chr19	35756622	35757977	1356	*	0.0211576013880034	8.88041813028429e-07	0.000871275169351543	chr19	35757156	35758155	1000	+	promoter:211656	ENST00000301165.9	148137	PROSER3	hg38_genes_promoters
1049	chr19	35756622	35757977	1356	*	0.0211576013880034	8.88041813028429e-07	0.000871275169351543	chr19	35757169	35758168	1000	+	promoter:211657	ENST00000544876.1	148137	PROSER3	hg38_genes_promoters
1050	chr19	35756622	35757977	1356	*	0.0211576013880034	8.88041813028429e-07	0.000871275169351543	chr19	35757179	35758178	1000	+	promoter:211658	ENST00000536950.5	148137	PROSER3	hg38_genes_promoters
1051	chr19	35756622	35757977	1356	*	0.0211576013880034	8.88041813028429e-07	0.000871275169351543	chr19	35757184	35758183	1000	+	promoter:211659	ENST00000620918.4	148137	PROSER3	hg38_genes_promoters
1052	chr19	35756622	35757977	1356	*	0.0211576013880034	8.88041813028429e-07	0.000871275169351543	chr19	35757194	35758193	1000	+	promoter:211660	ENST00000537459.5	148137	PROSER3	hg38_genes_promoters
1053	chr19	35756622	35757977	1356	*	0.0211576013880034	8.88041813028429e-07	0.000871275169351543	chr19	35757198	35758197	1000	+	promoter:211661	ENST00000421853.6	148137	PROSER3	hg38_genes_promoters
1054	chr19	35756622	35757977	1356	*	0.0211576013880034	8.88041813028429e-07	0.000871275169351543	chr19	35757199	35758198	1000	+	promoter:211662	ENST00000600988.1	148137	PROSER3	hg38_genes_promoters
1055	chr19	35756622	35757977	1356	*	0.0211576013880034	8.88041813028429e-07	0.000871275169351543	chr19	35757030	35758029	1000	-	promoter:218502	ENST00000004982.6	126393	HSPB6	hg38_genes_promoters
1056	chr19	35756622	35757977	1356	*	0.0211576013880034	8.88041813028429e-07	0.000871275169351543	chr19	35757010	35758009	1000	-	promoter:218503	ENST00000587965.1	126393	HSPB6	hg38_genes_promoters
1057	chr22	44181711	44182041	331	*	0.0345752257213936	9.36921623955515e-07	0.00090602474879312	chr22	44180739	44181738	1000	+	promoter:233244	ENST00000415224.5	64098	PARVG	hg38_genes_promoters
1058	chr22	44181711	44182041	331	*	0.0345752257213936	9.36921623955515e-07	0.00090602474879312	chr22	44180750	44181749	1000	+	promoter:233245	ENST00000471836.1	64098	PARVG	hg38_genes_promoters
1059	chr22	44181711	44182041	331	*	0.0345752257213936	9.36921623955515e-07	0.00090602474879312	chr22	44180861	44181860	1000	+	promoter:233246	ENST00000466375.2	64098	PARVG	hg38_genes_promoters
1060	chr15	89837023	89845722	8700	*	-0.109660006393952	9.48050681084773e-07	0.000909753579585653	chr15	89837955	89838954	1000	-	promoter:176996	ENST00000558926.1	10239	AP3S2	hg38_genes_promoters
1061	chr19	11538810	11538887	78	*	0.0252084964823159	9.52059718081583e-07	0.000909753579585653	chr19	11537851	11538850	1000	+	promoter:209469	ENST00000252456.7	1264	CNN1	hg38_genes_promoters
1062	chr19	11538810	11538887	78	*	0.0252084964823159	9.52059718081583e-07	0.000909753579585653	chr19	11537853	11538852	1000	+	promoter:209470	ENST00000588468.1	1264	CNN1	hg38_genes_promoters
1063	chr2	159798525	159798556	32	*	0.0595168910034168	9.53128361815466e-07	0.000909753579585653	chr2	159798209	159799208	1000	-	promoter:36586	ENST00000259053.6	9936	CD302	hg38_genes_promoters
1064	chr2	159798525	159798556	32	*	0.0595168910034168	9.53128361815466e-07	0.000909753579585653	chr2	159798256	159799255	1000	-	promoter:36587	ENST00000429078.6	9936	CD302	hg38_genes_promoters
1065	chr2	159798525	159798556	32	*	0.0595168910034168	9.53128361815466e-07	0.000909753579585653	chr2	159798256	159799255	1000	-	promoter:36588	ENST00000553424.5	9936	CD302	hg38_genes_promoters
1066	chr2	159798525	159798556	32	*	0.0595168910034168	9.53128361815466e-07	0.000909753579585653	chr2	159798243	159799242	1000	-	promoter:36589	ENST00000480212.1	9936	CD302	hg38_genes_promoters
1067	chr2	159798525	159798556	32	*	0.0595168910034168	9.53128361815466e-07	0.000909753579585653	chr2	159798044	159799043	1000	-	promoter:36592	ENST00000664982.1	NA	NA	hg38_genes_promoters
1068	chr3	151317001	151338482	21482	*	0.0172023522392106	9.61579955932947e-07	0.000913829462765212	chr3	151316821	151317820	1000	-	promoter:53363	ENST00000260843.5	53836	GPR87	hg38_genes_promoters
1069	chr3	151317001	151338482	21482	*	0.0172023522392106	9.61579955932947e-07	0.000913829462765212	chr3	151329550	151330549	1000	-	promoter:53364	ENST00000325602.6	53829	P2RY13	hg38_genes_promoters
1070	chr20	62426719	62427656	938	*	0.0484910410129284	9.65811168726121e-07	0.000913829462765212	chr20	62426827	62427826	1000	+	promoter:224682	ENST00000615180.1	105372710	LOC105372710	hg38_genes_promoters
1071	chr20	62426719	62427656	938	*	0.0484910410129284	9.65811168726121e-07	0.000913829462765212	chr20	62426846	62427845	1000	+	promoter:224683	ENST00000618678.2	105372710	LOC105372710	hg38_genes_promoters
1072	chr20	62426719	62427656	938	*	0.0484910410129284	9.65811168726121e-07	0.000913829462765212	chr20	62427540	62428539	1000	-	promoter:227550	ENST00000252998.2	140893	RBBP8NL	hg38_genes_promoters
1073	chr5	115845706	115916498	70793	*	0.00115430771309165	9.78646878112593e-07	0.000917464863940657	chr5	115865661	115866660	1000	+	promoter:68433	ENST00000507436.1	1176	AP3S1	hg38_genes_promoters
1074	chr5	115845706	115916498	70793	*	0.00115430771309165	9.78646878112593e-07	0.000917464863940657	chr5	115894087	115895086	1000	+	promoter:68434	ENST00000505423.1	1176	AP3S1	hg38_genes_promoters
1075	chr8	58594479	58594480	2	*	-0.13883268862863	9.8127945052293e-07	0.000917464863940657	chr8	58594301	58595300	1000	-	promoter:106801	ENST00000519166.5	8439	NSMAF	hg38_genes_promoters
1076	chr19	35628297	35628300	4	*	0.0547519148693703	9.96253060351871e-07	0.000926141063209539	chr19	35628030	35629029	1000	+	promoter:211583	ENST00000588161.5	79171	RBM42	hg38_genes_promoters
1077	chr19	35628297	35628300	4	*	0.0547519148693703	9.96253060351871e-07	0.000926141063209539	chr19	35628036	35629035	1000	+	promoter:211584	ENST00000262633.9	79171	RBM42	hg38_genes_promoters
1078	chr19	35628297	35628300	4	*	0.0547519148693703	9.96253060351871e-07	0.000926141063209539	chr19	35628067	35629066	1000	+	promoter:211585	ENST00000592202.5	79171	RBM42	hg38_genes_promoters
1079	chr19	35628297	35628300	4	*	0.0547519148693703	9.96253060351871e-07	0.000926141063209539	chr19	35628068	35629067	1000	+	promoter:211586	ENST00000586618.5	79171	RBM42	hg38_genes_promoters
1080	chr19	35628297	35628300	4	*	0.0547519148693703	9.96253060351871e-07	0.000926141063209539	chr19	35628077	35629076	1000	+	promoter:211587	ENST00000589559.5	79171	RBM42	hg38_genes_promoters
1081	chr19	35628297	35628300	4	*	0.0547519148693703	9.96253060351871e-07	0.000926141063209539	chr19	35628091	35629090	1000	+	promoter:211588	ENST00000592526.1	79171	RBM42	hg38_genes_promoters
1082	chr19	35628297	35628300	4	*	0.0547519148693703	9.96253060351871e-07	0.000926141063209539	chr19	35628131	35629130	1000	+	promoter:211589	ENST00000589871.1	79171	RBM42	hg38_genes_promoters
1083	chr1	186090104	186178535	88432	*	0.011900639161277	1.00049224711717e-06	0.000927519705148375	chr1	186152826	186153825	1000	+	promoter:8801	ENST00000475585.1	83872	HMCN1	hg38_genes_promoters
1084	chr1	186090104	186178535	88432	*	0.011900639161277	1.00049224711717e-06	0.000927519705148375	chr1	186170387	186171386	1000	+	promoter:8802	ENST00000414277.1	83872	HMCN1	hg38_genes_promoters
1085	chr1	186090104	186178535	88432	*	0.011900639161277	1.00049224711717e-06	0.000927519705148375	chr1	186177303	186178302	1000	-	promoter:19393	ENST00000428391.1	NA	NA	hg38_genes_promoters
1086	chr13	111893027	111893146	120	*	0.0430460921625481	1.00705908648476e-06	0.000930909635315122	chr13	111892268	111893267	1000	+	promoter:157447	ENST00000662993.1	101928616	LINC00354	hg38_genes_promoters
1087	chr13	111893027	111893146	120	*	0.0430460921625481	1.00705908648476e-06	0.000930909635315122	chr13	111892329	111893328	1000	+	promoter:157448	ENST00000655071.1	101928616	LINC00354	hg38_genes_promoters
1088	chr13	111893027	111893146	120	*	0.0430460921625481	1.00705908648476e-06	0.000930909635315122	chr13	111892375	111893374	1000	+	promoter:157449	ENST00000670855.1	101928616	LINC00354	hg38_genes_promoters
1089	chr13	111893027	111893146	120	*	0.0430460921625481	1.00705908648476e-06	0.000930909635315122	chr13	111892394	111893393	1000	+	promoter:157450	ENST00000655663.1	101928616	LINC00354	hg38_genes_promoters
1090	chr13	111893027	111893146	120	*	0.0430460921625481	1.00705908648476e-06	0.000930909635315122	chr13	111892412	111893411	1000	+	promoter:157451	ENST00000670406.1	101928616	LINC00354	hg38_genes_promoters
1091	chr13	111893027	111893146	120	*	0.0430460921625481	1.00705908648476e-06	0.000930909635315122	chr13	111892739	111893738	1000	+	promoter:157452	ENST00000668961.1	101928616	LINC00354	hg38_genes_promoters
1092	chr13	111893027	111893146	120	*	0.0430460921625481	1.00705908648476e-06	0.000930909635315122	chr13	111892745	111893744	1000	+	promoter:157453	ENST00000661311.1	101928616	LINC00354	hg38_genes_promoters
1093	chr4	73981993	73982045	53	*	0.102022820620231	1.0151360882159e-06	0.000933381576368219	chr4	73982028	73983027	1000	-	promoter:62061	ENST00000296029.4	5196	PF4	hg38_genes_promoters
1094	chr4	73981993	73982045	53	*	0.102022820620231	1.0151360882159e-06	0.000933381576368219	chr4	73982028	73983027	1000	-	promoter:62062	ENST00000687529.1	5196	PF4	hg38_genes_promoters
1095	chr5	170231211	170237194	5984	*	0.0101009447323475	1.02934116392364e-06	0.000938747983328564	chr5	170231447	170232446	1000	+	promoter:70576	ENST00000521850.5	133874	C5orf58	hg38_genes_promoters
1096	chr5	170231211	170237194	5984	*	0.0101009447323475	1.02934116392364e-06	0.000938747983328564	chr5	170231912	170232911	1000	+	promoter:70577	ENST00000524171.5	133874	C5orf58	hg38_genes_promoters
1097	chr5	170231211	170237194	5984	*	0.0101009447323475	1.02934116392364e-06	0.000938747983328564	chr5	170231940	170232939	1000	+	promoter:70578	ENST00000517575.4	133874	C5orf58	hg38_genes_promoters
1098	chr5	170231211	170237194	5984	*	0.0101009447323475	1.02934116392364e-06	0.000938747983328564	chr5	170231984	170232983	1000	+	promoter:70579	ENST00000518395.2	133874	C5orf58	hg38_genes_promoters
1099	chr5	170231211	170237194	5984	*	0.0101009447323475	1.02934116392364e-06	0.000938747983328564	chr5	170231985	170232984	1000	+	promoter:70580	ENST00000593851.5	133874	C5orf58	hg38_genes_promoters
1100	chr5	170231211	170237194	5984	*	0.0101009447323475	1.02934116392364e-06	0.000938747983328564	chr5	170233932	170234931	1000	+	promoter:70581	ENST00000421269.4	133874	C5orf58	hg38_genes_promoters
1101	chr17	30956852	30957031	180	*	-0.0778151105574341	1.05888562108123e-06	0.000961496314027758	chr17	30956962	30957961	1000	-	promoter:198290	ENST00000442757.1	NA	NA	hg38_genes_promoters
1102	chr3	113360130	113436682	76553	*	0.00841035201114002	1.05999908625922e-06	0.000961496314027758	chr3	113359267	113360266	1000	+	promoter:43895	ENST00000462549.1	NA	NA	hg38_genes_promoters
1103	chr3	113360130	113436682	76553	*	0.00841035201114002	1.05999908625922e-06	0.000961496314027758	chr3	113402988	113403987	1000	+	promoter:43896	ENST00000669165.1	100874029	CFAP44-AS1	hg38_genes_promoters
1104	chr3	113360130	113436682	76553	*	0.00841035201114002	1.05999908625922e-06	0.000961496314027758	chr3	113402991	113403990	1000	+	promoter:43897	ENST00000473329.1	100874029	CFAP44-AS1	hg38_genes_promoters
1105	chr3	113360130	113436682	76553	*	0.00841035201114002	1.05999908625922e-06	0.000961496314027758	chr3	113402998	113403997	1000	+	promoter:43898	ENST00000498480.1	100874029	CFAP44-AS1	hg38_genes_promoters
1106	chr3	113360130	113436682	76553	*	0.00841035201114002	1.05999908625922e-06	0.000961496314027758	chr3	113363311	113364310	1000	-	promoter:51728	ENST00000490481.1	55779	CFAP44	hg38_genes_promoters
1107	chr3	113360130	113436682	76553	*	0.00841035201114002	1.05999908625922e-06	0.000961496314027758	chr3	113397345	113398344	1000	-	promoter:51732	ENST00000475568.1	55779	CFAP44	hg38_genes_promoters
1108	chr3	113360130	113436682	76553	*	0.00841035201114002	1.05999908625922e-06	0.000961496314027758	chr3	113403879	113404878	1000	-	promoter:51733	ENST00000465186.1	55779	CFAP44	hg38_genes_promoters
1109	chr3	113360130	113436682	76553	*	0.00841035201114002	1.05999908625922e-06	0.000961496314027758	chr3	113433582	113434581	1000	-	promoter:51734	ENST00000489938.2	55779	CFAP44	hg38_genes_promoters
1110	chr3	113360130	113436682	76553	*	0.00841035201114002	1.05999908625922e-06	0.000961496314027758	chr3	113434946	113435945	1000	-	promoter:51736	ENST00000473143.1	55779	CFAP44	hg38_genes_promoters
1111	chr3	113360130	113436682	76553	*	0.00841035201114002	1.05999908625922e-06	0.000961496314027758	chr3	113432201	113433200	1000	-	promoter:51737	ENST00000611401.1	102466253	MIR8076	hg38_genes_promoters
1112	chr12	2691334	2691754	421	*	0.0586049267945869	1.09139780177043e-06	0.000979736561787097	chr12	2691119	2692118	1000	-	promoter:148802	ENST00000501371.5	100652846	CACNA1C-AS1	hg38_genes_promoters
1113	chr12	2691334	2691754	421	*	0.0586049267945869	1.09139780177043e-06	0.000979736561787097	chr12	2691201	2692200	1000	-	promoter:148803	ENST00000544517.1	100652846	CACNA1C-AS1	hg38_genes_promoters
1114	chr12	2691334	2691754	421	*	0.0586049267945869	1.09139780177043e-06	0.000979736561787097	chr12	2691158	2692157	1000	-	promoter:148804	ENST00000541673.1	100652846	CACNA1C-AS1	hg38_genes_promoters
1115	chr2	135534649	135741222	206574	*	0.0095485769379602	1.10419346114124e-06	0.000988264894460354	chr2	135585250	135586249	1000	+	promoter:26571	ENST00000410054.5	23518	R3HDM1	hg38_genes_promoters
1116	chr2	135534649	135741222	206574	*	0.0095485769379602	1.10419346114124e-06	0.000988264894460354	chr2	135585323	135586322	1000	+	promoter:26572	ENST00000628915.2	23518	R3HDM1	hg38_genes_promoters
1117	chr2	135534649	135741222	206574	*	0.0095485769379602	1.10419346114124e-06	0.000988264894460354	chr2	135585352	135586351	1000	+	promoter:26573	ENST00000436436.5	23518	R3HDM1	hg38_genes_promoters
1118	chr2	135534649	135741222	206574	*	0.0095485769379602	1.10419346114124e-06	0.000988264894460354	chr2	135585437	135586436	1000	+	promoter:26574	ENST00000409606.5	23518	R3HDM1	hg38_genes_promoters
1119	chr2	135534649	135741222	206574	*	0.0095485769379602	1.10419346114124e-06	0.000988264894460354	chr2	135603856	135604855	1000	+	promoter:26575	ENST00000456040.1	23518	R3HDM1	hg38_genes_promoters
1120	chr2	135534649	135741222	206574	*	0.0095485769379602	1.10419346114124e-06	0.000988264894460354	chr2	135620512	135621511	1000	+	promoter:26576	ENST00000480793.1	23518	R3HDM1	hg38_genes_promoters
1121	chr2	135534649	135741222	206574	*	0.0095485769379602	1.10419346114124e-06	0.000988264894460354	chr2	135632712	135633711	1000	+	promoter:26577	ENST00000486532.5	23518	R3HDM1	hg38_genes_promoters
1122	chr2	135534649	135741222	206574	*	0.0095485769379602	1.10419346114124e-06	0.000988264894460354	chr2	135637618	135638617	1000	+	promoter:26578	ENST00000443537.2	23518	R3HDM1	hg38_genes_promoters
1123	chr2	135534649	135741222	206574	*	0.0095485769379602	1.10419346114124e-06	0.000988264894460354	chr2	135637641	135638640	1000	+	promoter:26579	ENST00000441871.5	23518	R3HDM1	hg38_genes_promoters
1124	chr2	135534649	135741222	206574	*	0.0095485769379602	1.10419346114124e-06	0.000988264894460354	chr2	135637733	135638732	1000	+	promoter:26580	ENST00000429703.6	23518	R3HDM1	hg38_genes_promoters
1125	chr2	135534649	135741222	206574	*	0.0095485769379602	1.10419346114124e-06	0.000988264894460354	chr2	135637899	135638898	1000	+	promoter:26581	ENST00000425804.1	23518	R3HDM1	hg38_genes_promoters
1126	chr2	135534649	135741222	206574	*	0.0095485769379602	1.10419346114124e-06	0.000988264894460354	chr2	135644233	135645232	1000	+	promoter:26582	ENST00000487294.1	23518	R3HDM1	hg38_genes_promoters
1127	chr2	135534649	135741222	206574	*	0.0095485769379602	1.10419346114124e-06	0.000988264894460354	chr2	135664397	135665396	1000	+	promoter:26583	ENST00000384921.4	406915	MIR128-1	hg38_genes_promoters
1128	chr2	135534649	135741222	206574	*	0.0095485769379602	1.10419346114124e-06	0.000988264894460354	chr2	135674398	135675397	1000	+	promoter:26584	ENST00000445855.1	23518	R3HDM1	hg38_genes_promoters
1129	chr2	135534649	135741222	206574	*	0.0095485769379602	1.10419346114124e-06	0.000988264894460354	chr2	135720509	135721508	1000	+	promoter:26585	ENST00000483065.1	23518	R3HDM1	hg38_genes_promoters
1130	chr2	135534649	135741222	206574	*	0.0095485769379602	1.10419346114124e-06	0.000988264894460354	chr2	135740734	135741733	1000	+	promoter:26586	ENST00000415164.5	23190	UBXN4	hg38_genes_promoters
1131	chr2	135534649	135741222	206574	*	0.0095485769379602	1.10419346114124e-06	0.000988264894460354	chr2	135740786	135741785	1000	+	promoter:26587	ENST00000426921.5	23190	UBXN4	hg38_genes_promoters
1132	chr2	135534649	135741222	206574	*	0.0095485769379602	1.10419346114124e-06	0.000988264894460354	chr2	135740855	135741854	1000	+	promoter:26588	ENST00000272638.14	23190	UBXN4	hg38_genes_promoters
1133	chr2	135534649	135741222	206574	*	0.0095485769379602	1.10419346114124e-06	0.000988264894460354	chr2	135740868	135741867	1000	+	promoter:26589	ENST00000416538.5	23190	UBXN4	hg38_genes_promoters
1134	chr2	135534649	135741222	206574	*	0.0095485769379602	1.10419346114124e-06	0.000988264894460354	chr2	135656580	135657579	1000	-	promoter:36091	ENST00000364438.1	NA	NA	hg38_genes_promoters
1135	chr21	43811268	43812352	1085	*	0.0591119511947501	1.12747196469374e-06	0.0010064227465427	chr21	43810332	43811331	1000	-	promoter:230668	ENST00000437258.5	284837	AATBC	hg38_genes_promoters
1136	chr21	43811268	43812352	1085	*	0.0591119511947501	1.12747196469374e-06	0.0010064227465427	chr21	43810362	43811361	1000	-	promoter:230669	ENST00000448247.5	284837	AATBC	hg38_genes_promoters
1137	chr11	128998432	129164444	166013	*	0.00678769381254765	1.14407685091534e-06	0.00101636639954964	chr11	129029459	129030458	1000	+	promoter:134418	ENST00000384120.1	NA	NA	hg38_genes_promoters
1138	chr11	128998432	129164444	166013	*	0.00678769381254765	1.14407685091534e-06	0.00101636639954964	chr11	128998403	128999402	1000	-	promoter:141575	ENST00000526162.5	9743	ARHGAP32	hg38_genes_promoters
1139	chr11	128998432	129164444	166013	*	0.00678769381254765	1.14407685091534e-06	0.00101636639954964	chr11	129024194	129025193	1000	-	promoter:141576	ENST00000392657.7	9743	ARHGAP32	hg38_genes_promoters
1140	chr11	128998432	129164444	166013	*	0.00678769381254765	1.14407685091534e-06	0.00101636639954964	chr11	129164346	129165345	1000	-	promoter:141577	ENST00000524655.5	9743	ARHGAP32	hg38_genes_promoters
1141	chr11	128998432	129164444	166013	*	0.00678769381254765	1.14407685091534e-06	0.00101636639954964	chr11	128998459	128999458	1000	-	promoter:141578	ENST00000527272.1	9743	ARHGAP32	hg38_genes_promoters
1142	chr11	128998432	129164444	166013	*	0.00678769381254765	1.14407685091534e-06	0.00101636639954964	chr11	129066814	129067813	1000	-	promoter:141580	ENST00000533509.1	9743	ARHGAP32	hg38_genes_promoters
1143	chr12	213806	213807	2	*	0.0737083103768243	1.14465198746394e-06	0.00101636639954964	chr12	213698	214697	1000	-	promoter:148679	ENST00000359674.8	6539	SLC6A12	hg38_genes_promoters
1144	chr12	213806	213807	2	*	0.0737083103768243	1.14465198746394e-06	0.00101636639954964	chr12	213339	214338	1000	-	promoter:148682	ENST00000424061.6	6539	SLC6A12	hg38_genes_promoters
1145	chr12	213806	213807	2	*	0.0737083103768243	1.14465198746394e-06	0.00101636639954964	chr12	213546	214545	1000	-	promoter:148690	ENST00000536116.5	6539	SLC6A12	hg38_genes_promoters
1146	chr12	213806	213807	2	*	0.0737083103768243	1.14465198746394e-06	0.00101636639954964	chr12	213718	214717	1000	-	promoter:148694	ENST00000538424.1	6539	SLC6A12	hg38_genes_promoters
1147	chr7	27663817	27663830	14	*	0.0992713370905506	1.16068554424362e-06	0.001025193023861	chr7	27662884	27663883	1000	-	promoter:95060	ENST00000265395.7	11112	HIBADH	hg38_genes_promoters
1148	chr7	27663817	27663830	14	*	0.0992713370905506	1.16068554424362e-06	0.001025193023861	chr7	27662869	27663868	1000	-	promoter:95061	ENST00000428288.2	11112	HIBADH	hg38_genes_promoters
1149	chr7	27663817	27663830	14	*	0.0992713370905506	1.16068554424362e-06	0.001025193023861	chr7	27662858	27663857	1000	-	promoter:95063	ENST00000496814.1	11112	HIBADH	hg38_genes_promoters
1150	chr2	185800719	186256072	455354	*	0.0131480799415948	1.17476501618719e-06	0.00103103235090242	chr2	185800151	185801150	1000	-	promoter:37539	ENST00000436557.5	107985781	FSIP2-AS1	hg38_genes_promoters
1151	chr2	185800719	186256072	455354	*	0.0131480799415948	1.17476501618719e-06	0.00103103235090242	chr2	185800152	185801151	1000	-	promoter:37540	ENST00000429929.1	107985781	FSIP2-AS1	hg38_genes_promoters
1152	chr2	185800719	186256072	455354	*	0.0131480799415948	1.17476501618719e-06	0.00103103235090242	chr2	185953172	185954171	1000	-	promoter:37541	ENST00000658772.1	107985783	LOC107985783	hg38_genes_promoters
1153	chr2	185800719	186256072	455354	*	0.0131480799415948	1.17476501618719e-06	0.00103103235090242	chr2	185957064	185958063	1000	-	promoter:37542	ENST00000419877.1	NA	NA	hg38_genes_promoters
1154	chr2	185800719	186256072	455354	*	0.0131480799415948	1.17476501618719e-06	0.00103103235090242	chr2	186041669	186042668	1000	-	promoter:37543	ENST00000656786.1	101927217	LINC01473	hg38_genes_promoters
1155	chr2	185800719	186256072	455354	*	0.0131480799415948	1.17476501618719e-06	0.00103103235090242	chr2	186058787	186059786	1000	-	promoter:37544	ENST00000669598.1	101927217	LINC01473	hg38_genes_promoters
1156	chr2	185800719	186256072	455354	*	0.0131480799415948	1.17476501618719e-06	0.00103103235090242	chr2	186086379	186087378	1000	-	promoter:37545	ENST00000668977.1	101927217	LINC01473	hg38_genes_promoters
1157	chr2	185800719	186256072	455354	*	0.0131480799415948	1.17476501618719e-06	0.00103103235090242	chr2	186215074	186216073	1000	-	promoter:37546	ENST00000668985.1	101927217	LINC01473	hg38_genes_promoters
1158	chr2	185800719	186256072	455354	*	0.0131480799415948	1.17476501618719e-06	0.00103103235090242	chr2	186215094	186216093	1000	-	promoter:37547	ENST00000667839.1	101927217	LINC01473	hg38_genes_promoters
1159	chr2	185800719	186256072	455354	*	0.0131480799415948	1.17476501618719e-06	0.00103103235090242	chr2	186215094	186216093	1000	-	promoter:37548	ENST00000670612.1	101927217	LINC01473	hg38_genes_promoters
1160	chr2	185800719	186256072	455354	*	0.0131480799415948	1.17476501618719e-06	0.00103103235090242	chr2	186083234	186084233	1000	-	promoter:37552	ENST00000456653.6	101927217	LINC01473	hg38_genes_promoters
1161	chr2	185800719	186256072	455354	*	0.0131480799415948	1.17476501618719e-06	0.00103103235090242	chr2	186215094	186216093	1000	-	promoter:37553	ENST00000666677.1	101927217	LINC01473	hg38_genes_promoters
1162	chr2	185800719	186256072	455354	*	0.0131480799415948	1.17476501618719e-06	0.00103103235090242	chr2	186178636	186179635	1000	-	promoter:37555	ENST00000671116.1	101927217	LINC01473	hg38_genes_promoters
1163	chr2	185800719	186256072	455354	*	0.0131480799415948	1.17476501618719e-06	0.00103103235090242	chr2	186084241	186085240	1000	-	promoter:37557	ENST00000667983.1	101927217	LINC01473	hg38_genes_promoters
1164	chr2	185800719	186256072	455354	*	0.0131480799415948	1.17476501618719e-06	0.00103103235090242	chr2	186099838	186100837	1000	-	promoter:37561	ENST00000427108.6	101927217	LINC01473	hg38_genes_promoters
1165	chr2	185800719	186256072	455354	*	0.0131480799415948	1.17476501618719e-06	0.00103103235090242	chr2	186083734	186084733	1000	-	promoter:37562	ENST00000659769.1	101927217	LINC01473	hg38_genes_promoters
1166	chr2	185800719	186256072	455354	*	0.0131480799415948	1.17476501618719e-06	0.00103103235090242	chr2	186083910	186084909	1000	-	promoter:37563	ENST00000659351.1	101927217	LINC01473	hg38_genes_promoters
1167	chr2	185800719	186256072	455354	*	0.0131480799415948	1.17476501618719e-06	0.00103103235090242	chr2	186163246	186164245	1000	-	promoter:37564	ENST00000448028.1	NA	NA	hg38_genes_promoters
1168	chr3	161105717	161165463	59747	*	0.0113233554323058	1.1764879258137e-06	0.00103103235090242	chr3	161105350	161106349	1000	-	promoter:53646	ENST00000320474.10	8706	B3GALNT1	hg38_genes_promoters
1169	chr3	161105717	161165463	59747	*	0.0113233554323058	1.1764879258137e-06	0.00103103235090242	chr3	161105352	161106351	1000	-	promoter:53647	ENST00000392781.7	8706	B3GALNT1	hg38_genes_promoters
1170	chr3	161105717	161165463	59747	*	0.0113233554323058	1.1764879258137e-06	0.00103103235090242	chr3	161105371	161106370	1000	-	promoter:53648	ENST00000392779.6	8706	B3GALNT1	hg38_genes_promoters
1171	chr3	161105717	161165463	59747	*	0.0113233554323058	1.1764879258137e-06	0.00103103235090242	chr3	161105079	161106078	1000	-	promoter:53649	ENST00000651430.1	8706	B3GALNT1	hg38_genes_promoters
1172	chr3	161105717	161165463	59747	*	0.0113233554323058	1.1764879258137e-06	0.00103103235090242	chr3	161105079	161106078	1000	-	promoter:53650	ENST00000650695.1	8706	B3GALNT1	hg38_genes_promoters
1173	chr3	161105717	161165463	59747	*	0.0113233554323058	1.1764879258137e-06	0.00103103235090242	chr3	161105337	161106336	1000	-	promoter:53651	ENST00000651801.1	8706	B3GALNT1	hg38_genes_promoters
1174	chr3	161105717	161165463	59747	*	0.0113233554323058	1.1764879258137e-06	0.00103103235090242	chr3	161104995	161105994	1000	-	promoter:53652	ENST00000651379.1	8706	B3GALNT1	hg38_genes_promoters
1175	chr3	161105717	161165463	59747	*	0.0113233554323058	1.1764879258137e-06	0.00103103235090242	chr3	161105249	161106248	1000	-	promoter:53653	ENST00000652111.1	8706	B3GALNT1	hg38_genes_promoters
1176	chr3	161105717	161165463	59747	*	0.0113233554323058	1.1764879258137e-06	0.00103103235090242	chr3	161105324	161106323	1000	-	promoter:53654	ENST00000651460.1	8706	B3GALNT1	hg38_genes_promoters
1177	chr3	161105717	161165463	59747	*	0.0113233554323058	1.1764879258137e-06	0.00103103235090242	chr3	161105339	161106338	1000	-	promoter:53655	ENST00000651686.1	8706	B3GALNT1	hg38_genes_promoters
1178	chr3	161105717	161165463	59747	*	0.0113233554323058	1.1764879258137e-06	0.00103103235090242	chr3	161105315	161106314	1000	-	promoter:53656	ENST00000651972.1	8706	B3GALNT1	hg38_genes_promoters
1179	chr3	161105717	161165463	59747	*	0.0113233554323058	1.1764879258137e-06	0.00103103235090242	chr3	161105306	161106305	1000	-	promoter:53657	ENST00000651953.1	8706	B3GALNT1	hg38_genes_promoters
1180	chr3	161105717	161165463	59747	*	0.0113233554323058	1.1764879258137e-06	0.00103103235090242	chr3	161105249	161106248	1000	-	promoter:53658	ENST00000651292.1	8706	B3GALNT1	hg38_genes_promoters
1181	chr3	161105717	161165463	59747	*	0.0113233554323058	1.1764879258137e-06	0.00103103235090242	chr3	161105262	161106261	1000	-	promoter:53659	ENST00000651380.1	8706	B3GALNT1	hg38_genes_promoters
1182	chr3	161105717	161165463	59747	*	0.0113233554323058	1.1764879258137e-06	0.00103103235090242	chr3	161105079	161106078	1000	-	promoter:53660	ENST00000651689.1	8706	B3GALNT1	hg38_genes_promoters
1183	chr3	161105717	161165463	59747	*	0.0113233554323058	1.1764879258137e-06	0.00103103235090242	chr3	161105327	161106326	1000	-	promoter:53661	ENST00000652059.1	8706	B3GALNT1	hg38_genes_promoters
1184	chr3	161105717	161165463	59747	*	0.0113233554323058	1.1764879258137e-06	0.00103103235090242	chr3	161105315	161106314	1000	-	promoter:53662	ENST00000652730.1	8706	B3GALNT1	hg38_genes_promoters
1185	chr3	161105717	161165463	59747	*	0.0113233554323058	1.1764879258137e-06	0.00103103235090242	chr3	161105377	161106376	1000	-	promoter:53663	ENST00000651791.1	8706	B3GALNT1	hg38_genes_promoters
1186	chr3	161105717	161165463	59747	*	0.0113233554323058	1.1764879258137e-06	0.00103103235090242	chr3	161105385	161106384	1000	-	promoter:53664	ENST00000651117.1	8706	B3GALNT1	hg38_genes_promoters
1187	chr3	161105717	161165463	59747	*	0.0113233554323058	1.1764879258137e-06	0.00103103235090242	chr3	161105225	161106224	1000	-	promoter:53665	ENST00000651254.1	8706	B3GALNT1	hg38_genes_promoters
1188	chr3	161105717	161165463	59747	*	0.0113233554323058	1.1764879258137e-06	0.00103103235090242	chr3	161105227	161106226	1000	-	promoter:53666	ENST00000651178.1	8706	B3GALNT1	hg38_genes_promoters
1189	chr3	161105717	161165463	59747	*	0.0113233554323058	1.1764879258137e-06	0.00103103235090242	chr3	161105091	161106090	1000	-	promoter:53667	ENST00000651916.1	8706	B3GALNT1	hg38_genes_promoters
1190	chr3	161105717	161165463	59747	*	0.0113233554323058	1.1764879258137e-06	0.00103103235090242	chr3	161105257	161106256	1000	-	promoter:53668	ENST00000651282.1	8706	B3GALNT1	hg38_genes_promoters
1191	chr3	161105717	161165463	59747	*	0.0113233554323058	1.1764879258137e-06	0.00103103235090242	chr3	161105146	161106145	1000	-	promoter:53669	ENST00000652377.1	8706	B3GALNT1	hg38_genes_promoters
1192	chr3	161105717	161165463	59747	*	0.0113233554323058	1.1764879258137e-06	0.00103103235090242	chr3	161105293	161106292	1000	-	promoter:53670	ENST00000652143.1	8706	B3GALNT1	hg38_genes_promoters
1193	chr3	161105717	161165463	59747	*	0.0113233554323058	1.1764879258137e-06	0.00103103235090242	chr3	161105268	161106267	1000	-	promoter:53671	ENST00000650733.1	8706	B3GALNT1	hg38_genes_promoters
1194	chr3	161105717	161165463	59747	*	0.0113233554323058	1.1764879258137e-06	0.00103103235090242	chr3	161104823	161105822	1000	-	promoter:53672	ENST00000417187.2	8706	B3GALNT1	hg38_genes_promoters
1195	chr3	161105717	161165463	59747	*	0.0113233554323058	1.1764879258137e-06	0.00103103235090242	chr3	161105412	161106411	1000	-	promoter:53674	ENST00000652593.1	8706	B3GALNT1	hg38_genes_promoters
1196	chr3	161105717	161165463	59747	*	0.0113233554323058	1.1764879258137e-06	0.00103103235090242	chr3	161105306	161106305	1000	-	promoter:53675	ENST00000496295.6	8706	B3GALNT1	hg38_genes_promoters
1197	chr3	161105717	161165463	59747	*	0.0113233554323058	1.1764879258137e-06	0.00103103235090242	chr3	161105329	161106328	1000	-	promoter:53677	ENST00000651509.1	8706	B3GALNT1	hg38_genes_promoters
1198	chr3	161105717	161165463	59747	*	0.0113233554323058	1.1764879258137e-06	0.00103103235090242	chr3	161105248	161106247	1000	-	promoter:53678	ENST00000651305.1	8706	B3GALNT1	hg38_genes_promoters
1199	chr3	161105717	161165463	59747	*	0.0113233554323058	1.1764879258137e-06	0.00103103235090242	chr3	161105171	161106170	1000	-	promoter:53679	ENST00000652669.1	8706	B3GALNT1	hg38_genes_promoters
1200	chr3	161105717	161165463	59747	*	0.0113233554323058	1.1764879258137e-06	0.00103103235090242	chr3	161105246	161106245	1000	-	promoter:53680	ENST00000652596.1	8706	B3GALNT1	hg38_genes_promoters
1201	chr3	161105717	161165463	59747	*	0.0113233554323058	1.1764879258137e-06	0.00103103235090242	chr3	161105304	161106303	1000	-	promoter:53681	ENST00000651147.1	8706	B3GALNT1	hg38_genes_promoters
1202	chr3	161105717	161165463	59747	*	0.0113233554323058	1.1764879258137e-06	0.00103103235090242	chr3	161105289	161106288	1000	-	promoter:53683	ENST00000494818.6	8706	B3GALNT1	hg38_genes_promoters
1203	chr3	161105717	161165463	59747	*	0.0113233554323058	1.1764879258137e-06	0.00103103235090242	chr3	161105236	161106235	1000	-	promoter:53684	ENST00000476999.6	8706	B3GALNT1	hg38_genes_promoters
1204	chr3	161105717	161165463	59747	*	0.0113233554323058	1.1764879258137e-06	0.00103103235090242	chr3	161105262	161106261	1000	-	promoter:53685	ENST00000494173.7	8706	B3GALNT1	hg38_genes_promoters
1205	chr3	161105717	161165463	59747	*	0.0113233554323058	1.1764879258137e-06	0.00103103235090242	chr3	161105385	161106384	1000	-	promoter:53686	ENST00000652032.1	8706	B3GALNT1	hg38_genes_promoters
1206	chr3	161105717	161165463	59747	*	0.0113233554323058	1.1764879258137e-06	0.00103103235090242	chr3	161105141	161106140	1000	-	promoter:53687	ENST00000488170.5	8706	B3GALNT1	hg38_genes_promoters
1207	chr3	161105717	161165463	59747	*	0.0113233554323058	1.1764879258137e-06	0.00103103235090242	chr3	161105304	161106303	1000	-	promoter:53689	ENST00000468268.5	8706	B3GALNT1	hg38_genes_promoters
1208	chr3	161105717	161165463	59747	*	0.0113233554323058	1.1764879258137e-06	0.00103103235090242	chr3	161105290	161106289	1000	-	promoter:53690	ENST00000492353.5	8706	B3GALNT1	hg38_genes_promoters
1209	chr3	161105717	161165463	59747	*	0.0113233554323058	1.1764879258137e-06	0.00103103235090242	chr3	161105299	161106298	1000	-	promoter:53691	ENST00000473142.5	8706	B3GALNT1	hg38_genes_promoters
1210	chr3	161105717	161165463	59747	*	0.0113233554323058	1.1764879258137e-06	0.00103103235090242	chr3	161104951	161105950	1000	-	promoter:53692	ENST00000498216.5	8706	B3GALNT1	hg38_genes_promoters
1211	chr3	161105717	161165463	59747	*	0.0113233554323058	1.1764879258137e-06	0.00103103235090242	chr3	161105262	161106261	1000	-	promoter:53693	ENST00000484127.5	8706	B3GALNT1	hg38_genes_promoters
1212	chr3	161105717	161165463	59747	*	0.0113233554323058	1.1764879258137e-06	0.00103103235090242	chr3	161105304	161106303	1000	-	promoter:53694	ENST00000460353.2	8706	B3GALNT1	hg38_genes_promoters
1213	chr3	161105717	161165463	59747	*	0.0113233554323058	1.1764879258137e-06	0.00103103235090242	chr3	161105268	161106267	1000	-	promoter:53695	ENST00000478383.5	8706	B3GALNT1	hg38_genes_promoters
1214	chr3	161105717	161165463	59747	*	0.0113233554323058	1.1764879258137e-06	0.00103103235090242	chr3	161105246	161106245	1000	-	promoter:53696	ENST00000497487.1	8706	B3GALNT1	hg38_genes_promoters
1215	chr5	1857192	1857715	524	*	0.126837576239663	1.18125158639458e-06	0.00103251820483078	chr5	1856569	1857568	1000	-	promoter:71543	ENST00000509455.1	101929034	LINC02116	hg38_genes_promoters
1216	chr3	125213141	125213159	19	*	0.0750917517906722	1.18611931003084e-06	0.00103408708468606	chr3	125212749	125213748	1000	-	promoter:52250	ENST00000469902.6	84561	SLC12A8	hg38_genes_promoters
1217	chr3	125213141	125213159	19	*	0.0750917517906722	1.18611931003084e-06	0.00103408708468606	chr3	125212865	125213864	1000	-	promoter:52265	ENST00000481760.2	84561	SLC12A8	hg38_genes_promoters
1218	chr14	63504750	63539540	34791	*	0.0203921873970789	1.19167379371703e-06	0.0010362450432993	chr14	63508239	63509238	1000	-	promoter:166565	ENST00000422769.6	5529	PPP2R5E	hg38_genes_promoters
1219	chr14	63504750	63539540	34791	*	0.0203921873970789	1.19167379371703e-06	0.0010362450432993	chr14	63508239	63509238	1000	-	promoter:166567	ENST00000556484.5	5529	PPP2R5E	hg38_genes_promoters
1220	chr2	232700454	232775226	74773	*	0.0111270789928591	1.20007602148163e-06	0.00103907368824024	chr2	232702424	232703423	1000	+	promoter:30182	ENST00000424038.2	26058	GIGYF2	hg38_genes_promoters
1221	chr2	232700454	232775226	74773	*	0.0111270789928591	1.20007602148163e-06	0.00103907368824024	chr2	232763436	232764435	1000	+	promoter:30183	ENST00000677591.1	26058	GIGYF2	hg38_genes_promoters
1222	chr2	232700454	232775226	74773	*	0.0111270789928591	1.20007602148163e-06	0.00103907368824024	chr2	232763444	232764443	1000	+	promoter:30184	ENST00000678230.1	26058	GIGYF2	hg38_genes_promoters
1223	chr2	232700454	232775226	74773	*	0.0111270789928591	1.20007602148163e-06	0.00103907368824024	chr2	232763462	232764461	1000	+	promoter:30185	ENST00000678339.1	26058	GIGYF2	hg38_genes_promoters
1224	chr2	232700454	232775226	74773	*	0.0111270789928591	1.20007602148163e-06	0.00103907368824024	chr2	232764292	232765291	1000	+	promoter:30186	ENST00000473170.5	NA	NA	hg38_genes_promoters
1225	chr2	232700454	232775226	74773	*	0.0111270789928591	1.20007602148163e-06	0.00103907368824024	chr2	232764485	232765484	1000	+	promoter:30187	ENST00000475530.1	NA	NA	hg38_genes_promoters
1226	chr2	232700454	232775226	74773	*	0.0111270789928591	1.20007602148163e-06	0.00103907368824024	chr2	232767099	232768098	1000	+	promoter:30188	ENST00000677450.1	26058	GIGYF2	hg38_genes_promoters
1227	chr2	232700454	232775226	74773	*	0.0111270789928591	1.20007602148163e-06	0.00103907368824024	chr2	232767102	232768101	1000	+	promoter:30189	ENST00000678466.1	26058	GIGYF2	hg38_genes_promoters
1228	chr2	232700454	232775226	74773	*	0.0111270789928591	1.20007602148163e-06	0.00103907368824024	chr2	232730199	232731198	1000	-	promoter:39185	ENST00000451177.1	NA	NA	hg38_genes_promoters
1229	chr2	232700454	232775226	74773	*	0.0111270789928591	1.20007602148163e-06	0.00103907368824024	chr2	232767950	232768949	1000	-	promoter:39186	ENST00000427571.1	NA	NA	hg38_genes_promoters
1230	chr2	232700454	232775226	74773	*	0.0111270789928591	1.20007602148163e-06	0.00103907368824024	chr2	232771406	232772405	1000	-	promoter:39189	ENST00000410029.1	3769	KCNJ13	hg38_genes_promoters
1231	chr2	232700454	232775226	74773	*	0.0111270789928591	1.20007602148163e-06	0.00103907368824024	chr2	232771265	232772264	1000	-	promoter:39190	ENST00000444142.1	3769	KCNJ13	hg38_genes_promoters
1232	chr6	32153124	32153354	231	*	0.0325498504714368	1.20110204539781e-06	0.00103907368824024	chr6	32152441	32153440	1000	+	promoter:78655	ENST00000414204.5	9374	PPT2	hg38_genes_promoters
1233	chr6	32153124	32153354	231	*	0.0325498504714368	1.20110204539781e-06	0.00103907368824024	chr6	32152523	32153522	1000	+	promoter:78656	ENST00000361568.6	9374	PPT2	hg38_genes_promoters
1234	chr6	32153124	32153354	231	*	0.0325498504714368	1.20110204539781e-06	0.00103907368824024	chr6	32152542	32153541	1000	+	promoter:78657	ENST00000478521.5	9374	PPT2	hg38_genes_promoters
1235	chr6	32153124	32153354	231	*	0.0325498504714368	1.20110204539781e-06	0.00103907368824024	chr6	32152577	32153576	1000	+	promoter:78658	ENST00000395523.5	9374	PPT2	hg38_genes_promoters
1236	chr6	32153124	32153354	231	*	0.0325498504714368	1.20110204539781e-06	0.00103907368824024	chr6	32152845	32153844	1000	+	promoter:78659	ENST00000428388.6	100532746	PPT2-EGFL8	hg38_genes_promoters
1237	chr6	32153124	32153354	231	*	0.0325498504714368	1.20110204539781e-06	0.00103907368824024	chr6	32153070	32154069	1000	+	promoter:78660	ENST00000585246.5	100532746	PPT2-EGFL8	hg38_genes_promoters
1238	chr6	32153124	32153354	231	*	0.0325498504714368	1.20110204539781e-06	0.00103907368824024	chr6	32153095	32154094	1000	+	promoter:78661	ENST00000375137.6	9374	PPT2	hg38_genes_promoters
1239	chr6	32153124	32153354	231	*	0.0325498504714368	1.20110204539781e-06	0.00103907368824024	chr6	32153138	32154137	1000	+	promoter:78662	ENST00000375143.6	9374	PPT2	hg38_genes_promoters
1240	chr6	32153124	32153354	231	*	0.0325498504714368	1.20110204539781e-06	0.00103907368824024	chr6	32153141	32154140	1000	+	promoter:78663	ENST00000324816.11	9374	PPT2	hg38_genes_promoters
1241	chr6	32153124	32153354	231	*	0.0325498504714368	1.20110204539781e-06	0.00103907368824024	chr6	32153167	32154166	1000	+	promoter:78664	ENST00000424499.1	9374	PPT2	hg38_genes_promoters
1242	chr6	32153124	32153354	231	*	0.0325498504714368	1.20110204539781e-06	0.00103907368824024	chr6	32153197	32154196	1000	+	promoter:78665	ENST00000493548.5	9374	PPT2	hg38_genes_promoters
1243	chr6	32153124	32153354	231	*	0.0325498504714368	1.20110204539781e-06	0.00103907368824024	chr6	32153222	32154221	1000	+	promoter:78666	ENST00000422437.5	100532746	PPT2-EGFL8	hg38_genes_promoters
1244	chr6	32153124	32153354	231	*	0.0325498504714368	1.20110204539781e-06	0.00103907368824024	chr6	32153084	32154083	1000	-	promoter:83953	ENST00000375150.6	80863	PRRT1	hg38_genes_promoters
1245	chr1	110488509	110488547	39	*	0.0815098139956583	1.2364149796347e-06	0.00106143702705762	chr1	110487529	110488528	1000	+	promoter:5751	ENST00000420853.1	643160	CYMP	hg38_genes_promoters
1246	chr4	52751803	52751826	24	*	0.0417992604680519	1.24438838257501e-06	0.00106556375587194	chr4	52751587	52752586	1000	-	promoter:61676	ENST00000454756.6	100288413	ERVMER34-1	hg38_genes_promoters
1247	chr4	52751803	52751826	24	*	0.0417992604680519	1.24438838257501e-06	0.00106556375587194	chr4	52751426	52752425	1000	-	promoter:61677	ENST00000443173.6	100288413	ERVMER34-1	hg38_genes_promoters
1248	chr4	52751803	52751826	24	*	0.0417992604680519	1.24438838257501e-06	0.00106556375587194	chr4	52751400	52752399	1000	-	promoter:61678	ENST00000440542.1	100288413	ERVMER34-1	hg38_genes_promoters
1249	chr16	22092275	22092535	261	*	0.0389032011705746	1.28232383365292e-06	0.00108425313014125	chr16	22091538	22092537	1000	+	promoter:179488	ENST00000562340.5	146177	VWA3A	hg38_genes_promoters
1250	chr16	22092275	22092535	261	*	0.0389032011705746	1.28232383365292e-06	0.00108425313014125	chr16	22091540	22092539	1000	+	promoter:179489	ENST00000567131.5	146177	VWA3A	hg38_genes_promoters
1251	chr16	22092275	22092535	261	*	0.0389032011705746	1.28232383365292e-06	0.00108425313014125	chr16	22091541	22092540	1000	+	promoter:179490	ENST00000566668.1	146177	VWA3A	hg38_genes_promoters
1252	chr16	22092275	22092535	261	*	0.0389032011705746	1.28232383365292e-06	0.00108425313014125	chr16	22091541	22092540	1000	+	promoter:179491	ENST00000389398.10	146177	VWA3A	hg38_genes_promoters
1253	chr16	22092275	22092535	261	*	0.0389032011705746	1.28232383365292e-06	0.00108425313014125	chr16	22091542	22092541	1000	+	promoter:179492	ENST00000568328.5	146177	VWA3A	hg38_genes_promoters
1254	chr16	22092275	22092535	261	*	0.0389032011705746	1.28232383365292e-06	0.00108425313014125	chr16	22092486	22093485	1000	-	promoter:185554	ENST00000568603.2	105371129	LOC105371129	hg38_genes_promoters
1255	chr22	36551829	36552141	313	*	0.0366519677546804	1.29518223440533e-06	0.0010923807174211	chr22	36551165	36552164	1000	+	promoter:232588	ENST00000433970.1	NA	NA	hg38_genes_promoters
1256	chr17	44014451	44015121	671	*	-0.0397196039347206	1.30737684940352e-06	0.00109990921717168	chr17	44014964	44015963	1000	-	promoter:199662	ENST00000206380.8	84336	TMEM101	hg38_genes_promoters
1257	chr17	44014451	44015121	671	*	-0.0397196039347206	1.30737684940352e-06	0.00109990921717168	chr17	44014953	44015952	1000	-	promoter:199664	ENST00000587529.1	84336	TMEM101	hg38_genes_promoters
1258	chr3	15441073	15441141	69	*	-0.0987684880154644	1.32245547988653e-06	0.00110705972117745	chr3	15440567	15441566	1000	-	promoter:48360	ENST00000598878.1	131965	METTL6	hg38_genes_promoters
1259	chr3	15441073	15441141	69	*	-0.0987684880154644	1.32245547988653e-06	0.00110705972117745	chr3	15440567	15441566	1000	-	promoter:48362	ENST00000597949.1	NA	NA	hg38_genes_promoters
1260	chr3	15441073	15441141	69	*	-0.0987684880154644	1.32245547988653e-06	0.00110705972117745	chr3	15440595	15441594	1000	-	promoter:48363	ENST00000595975.1	NA	NA	hg38_genes_promoters
1261	chr3	15441073	15441141	69	*	-0.0987684880154644	1.32245547988653e-06	0.00110705972117745	chr3	15440567	15441566	1000	-	promoter:48364	ENST00000494875.3	NA	NA	hg38_genes_promoters
1262	chr3	15441073	15441141	69	*	-0.0987684880154644	1.32245547988653e-06	0.00110705972117745	chr3	15440561	15441560	1000	-	promoter:48365	ENST00000595627.5	NA	NA	hg38_genes_promoters
1263	chr3	174973700	175258969	285270	*	0.00540979045691127	1.34656486653588e-06	0.00111889233369413	chr3	175123406	175124405	1000	+	promoter:46206	ENST00000489299.5	254827	NAALADL2	hg38_genes_promoters
1264	chr3	174973700	175258969	285270	*	0.00540979045691127	1.34656486653588e-06	0.00111889233369413	chr3	175255411	175256410	1000	+	promoter:46207	ENST00000414826.1	254827	NAALADL2	hg38_genes_promoters
1265	chr3	174973700	175258969	285270	*	0.00540979045691127	1.34656486653588e-06	0.00111889233369413	chr3	175060032	175061031	1000	-	promoter:54007	ENST00000414101.1	NA	NA	hg38_genes_promoters
1266	chr3	174973700	175258969	285270	*	0.00540979045691127	1.34656486653588e-06	0.00111889233369413	chr3	175115243	175116242	1000	-	promoter:54008	ENST00000453180.5	100862679	NAALADL2-AS3	hg38_genes_promoters
1267	chr3	174973700	175258969	285270	*	0.00540979045691127	1.34656486653588e-06	0.00111889233369413	chr3	175112601	175113600	1000	-	promoter:54009	ENST00000436929.1	100862679	NAALADL2-AS3	hg38_genes_promoters
1268	chr1	236523451	236523505	55	*	0.0579192601014751	1.36826330726311e-06	0.00113412177638771	chr1	236522873	236523872	1000	+	promoter:10745	ENST00000238181.11	3964	LGALS8	hg38_genes_promoters
1269	chr1	236523451	236523505	55	*	0.0579192601014751	1.36826330726311e-06	0.00113412177638771	chr1	236522969	236523968	1000	+	promoter:10746	ENST00000475670.2	3964	LGALS8	hg38_genes_promoters
1270	chr1	236523451	236523505	55	*	0.0579192601014751	1.36826330726311e-06	0.00113412177638771	chr1	236522982	236523981	1000	+	promoter:10747	ENST00000366584.9	3964	LGALS8	hg38_genes_promoters
1271	chr1	236523451	236523505	55	*	0.0579192601014751	1.36826330726311e-06	0.00113412177638771	chr1	236522985	236523984	1000	+	promoter:10748	ENST00000532826.5	3964	LGALS8	hg38_genes_promoters
1272	chr1	236523451	236523505	55	*	0.0579192601014751	1.36826330726311e-06	0.00113412177638771	chr1	236522985	236523984	1000	+	promoter:10749	ENST00000528782.5	3964	LGALS8	hg38_genes_promoters
1273	chr1	236523451	236523505	55	*	0.0579192601014751	1.36826330726311e-06	0.00113412177638771	chr1	236522989	236523988	1000	+	promoter:10750	ENST00000366583.6	3964	LGALS8	hg38_genes_promoters
1274	chr1	236523451	236523505	55	*	0.0579192601014751	1.36826330726311e-06	0.00113412177638771	chr1	236523006	236524005	1000	+	promoter:10751	ENST00000442397.6	3964	LGALS8	hg38_genes_promoters
1275	chr1	236523451	236523505	55	*	0.0579192601014751	1.36826330726311e-06	0.00113412177638771	chr1	236523020	236524019	1000	+	promoter:10752	ENST00000434231.6	3964	LGALS8	hg38_genes_promoters
1276	chr1	236523451	236523505	55	*	0.0579192601014751	1.36826330726311e-06	0.00113412177638771	chr1	236523024	236524023	1000	+	promoter:10753	ENST00000323938.10	3964	LGALS8	hg38_genes_promoters
1277	chr16	3112394	3112453	60	*	0.0256342843532676	1.39438142906397e-06	0.00115129434216982	chr16	3111560	3112559	1000	+	promoter:178456	ENST00000382192.7	7755	ZNF205	hg38_genes_promoters
1278	chr16	3112394	3112453	60	*	0.0256342843532676	1.39438142906397e-06	0.00115129434216982	chr16	3111579	3112578	1000	+	promoter:178457	ENST00000620094.4	7755	ZNF205	hg38_genes_promoters
1279	chr16	3112394	3112453	60	*	0.0256342843532676	1.39438142906397e-06	0.00115129434216982	chr16	3111586	3112585	1000	+	promoter:178458	ENST00000219091.9	7755	ZNF205	hg38_genes_promoters
1280	chr16	3112394	3112453	60	*	0.0256342843532676	1.39438142906397e-06	0.00115129434216982	chr16	3111661	3112660	1000	+	promoter:178459	ENST00000444510.6	7755	ZNF205	hg38_genes_promoters
1281	chr16	3112394	3112453	60	*	0.0256342843532676	1.39438142906397e-06	0.00115129434216982	chr16	3111795	3112794	1000	+	promoter:178460	ENST00000414351.5	7755	ZNF205	hg38_genes_promoters
1282	chr14	28264407	28294983	30577	*	0.0627422403738906	1.3992445886399e-06	0.00115129434216982	chr14	28263554	28264553	1000	+	promoter:160694	ENST00000547295.2	NA	NA	hg38_genes_promoters
1283	chr1	243487761	243488045	285	*	0.086767545620418	1.40710533590627e-06	0.00115212826292098	chr1	243486815	243487814	1000	+	promoter:10960	ENST00000497459.1	10806	SDCCAG8	hg38_genes_promoters
1284	chr6	32153118	32153123	6	*	0.0556249520310011	1.41346680142498e-06	0.00115226703512679	chr6	32152441	32153440	1000	+	promoter:78655	ENST00000414204.5	9374	PPT2	hg38_genes_promoters
1285	chr6	32153118	32153123	6	*	0.0556249520310011	1.41346680142498e-06	0.00115226703512679	chr6	32152523	32153522	1000	+	promoter:78656	ENST00000361568.6	9374	PPT2	hg38_genes_promoters
1286	chr6	32153118	32153123	6	*	0.0556249520310011	1.41346680142498e-06	0.00115226703512679	chr6	32152542	32153541	1000	+	promoter:78657	ENST00000478521.5	9374	PPT2	hg38_genes_promoters
1287	chr6	32153118	32153123	6	*	0.0556249520310011	1.41346680142498e-06	0.00115226703512679	chr6	32152577	32153576	1000	+	promoter:78658	ENST00000395523.5	9374	PPT2	hg38_genes_promoters
1288	chr6	32153118	32153123	6	*	0.0556249520310011	1.41346680142498e-06	0.00115226703512679	chr6	32152845	32153844	1000	+	promoter:78659	ENST00000428388.6	100532746	PPT2-EGFL8	hg38_genes_promoters
1289	chr6	32153118	32153123	6	*	0.0556249520310011	1.41346680142498e-06	0.00115226703512679	chr6	32153070	32154069	1000	+	promoter:78660	ENST00000585246.5	100532746	PPT2-EGFL8	hg38_genes_promoters
1290	chr6	32153118	32153123	6	*	0.0556249520310011	1.41346680142498e-06	0.00115226703512679	chr6	32153095	32154094	1000	+	promoter:78661	ENST00000375137.6	9374	PPT2	hg38_genes_promoters
1291	chr6	32153118	32153123	6	*	0.0556249520310011	1.41346680142498e-06	0.00115226703512679	chr6	32153084	32154083	1000	-	promoter:83953	ENST00000375150.6	80863	PRRT1	hg38_genes_promoters
1292	chr10	121928806	121928824	19	*	-0.0621105624200994	1.41709240884078e-06	0.00115226703512679	chr10	121928032	121929031	1000	-	promoter:126827	ENST00000224652.12	11101	ATE1	hg38_genes_promoters
1293	chr10	121928806	121928824	19	*	-0.0621105624200994	1.41709240884078e-06	0.00115226703512679	chr10	121928032	121929031	1000	-	promoter:126828	ENST00000369043.8	11101	ATE1	hg38_genes_promoters
1294	chr10	121928806	121928824	19	*	-0.0621105624200994	1.41709240884078e-06	0.00115226703512679	chr10	121927950	121928949	1000	-	promoter:126832	ENST00000684967.1	11101	ATE1	hg38_genes_promoters
1295	chr10	121928806	121928824	19	*	-0.0621105624200994	1.41709240884078e-06	0.00115226703512679	chr10	121927950	121928949	1000	-	promoter:126833	ENST00000686786.1	11101	ATE1	hg38_genes_promoters
1296	chr10	121928806	121928824	19	*	-0.0621105624200994	1.41709240884078e-06	0.00115226703512679	chr10	121927950	121928949	1000	-	promoter:126834	ENST00000687319.1	11101	ATE1	hg38_genes_promoters
1297	chr10	121928806	121928824	19	*	-0.0621105624200994	1.41709240884078e-06	0.00115226703512679	chr10	121927965	121928964	1000	-	promoter:126835	ENST00000686451.1	11101	ATE1	hg38_genes_promoters
1298	chr10	121928806	121928824	19	*	-0.0621105624200994	1.41709240884078e-06	0.00115226703512679	chr10	121928022	121929021	1000	-	promoter:126836	ENST00000693276.1	11101	ATE1	hg38_genes_promoters
1299	chr10	121928806	121928824	19	*	-0.0621105624200994	1.41709240884078e-06	0.00115226703512679	chr10	121928036	121929035	1000	-	promoter:126837	ENST00000687583.1	11101	ATE1	hg38_genes_promoters
1300	chr10	121928806	121928824	19	*	-0.0621105624200994	1.41709240884078e-06	0.00115226703512679	chr10	121928076	121929075	1000	-	promoter:126838	ENST00000685890.1	11101	ATE1	hg38_genes_promoters
1301	chr10	121928806	121928824	19	*	-0.0621105624200994	1.41709240884078e-06	0.00115226703512679	chr10	121928464	121929463	1000	-	promoter:126839	ENST00000686894.1	11101	ATE1	hg38_genes_promoters
1302	chr10	121928806	121928824	19	*	-0.0621105624200994	1.41709240884078e-06	0.00115226703512679	chr10	121928637	121929636	1000	-	promoter:126840	ENST00000690773.1	11101	ATE1	hg38_genes_promoters
1303	chr10	121928806	121928824	19	*	-0.0621105624200994	1.41709240884078e-06	0.00115226703512679	chr10	121928786	121929785	1000	-	promoter:126841	ENST00000540606.7	11101	ATE1	hg38_genes_promoters
1304	chr10	121928806	121928824	19	*	-0.0621105624200994	1.41709240884078e-06	0.00115226703512679	chr10	121927950	121928949	1000	-	promoter:126847	ENST00000690324.1	11101	ATE1	hg38_genes_promoters
1305	chr10	121928806	121928824	19	*	-0.0621105624200994	1.41709240884078e-06	0.00115226703512679	chr10	121927950	121928949	1000	-	promoter:126848	ENST00000693395.1	11101	ATE1	hg38_genes_promoters
1306	chr10	121928806	121928824	19	*	-0.0621105624200994	1.41709240884078e-06	0.00115226703512679	chr10	121928007	121929006	1000	-	promoter:126849	ENST00000690706.1	11101	ATE1	hg38_genes_promoters
1307	chr10	121928806	121928824	19	*	-0.0621105624200994	1.41709240884078e-06	0.00115226703512679	chr10	121928021	121929020	1000	-	promoter:126850	ENST00000692255.1	11101	ATE1	hg38_genes_promoters
1308	chr10	121928806	121928824	19	*	-0.0621105624200994	1.41709240884078e-06	0.00115226703512679	chr10	121928022	121929021	1000	-	promoter:126851	ENST00000684876.1	11101	ATE1	hg38_genes_promoters
1309	chr10	121928806	121928824	19	*	-0.0621105624200994	1.41709240884078e-06	0.00115226703512679	chr10	121928022	121929021	1000	-	promoter:126852	ENST00000687607.1	11101	ATE1	hg38_genes_promoters
1310	chr10	121928806	121928824	19	*	-0.0621105624200994	1.41709240884078e-06	0.00115226703512679	chr10	121928022	121929021	1000	-	promoter:126853	ENST00000688424.1	11101	ATE1	hg38_genes_promoters
1311	chr10	121928806	121928824	19	*	-0.0621105624200994	1.41709240884078e-06	0.00115226703512679	chr10	121928031	121929030	1000	-	promoter:126854	ENST00000688057.1	11101	ATE1	hg38_genes_promoters
1312	chr10	121928806	121928824	19	*	-0.0621105624200994	1.41709240884078e-06	0.00115226703512679	chr10	121928032	121929031	1000	-	promoter:126855	ENST00000685427.1	11101	ATE1	hg38_genes_promoters
1313	chr10	121928806	121928824	19	*	-0.0621105624200994	1.41709240884078e-06	0.00115226703512679	chr10	121928032	121929031	1000	-	promoter:126856	ENST00000689297.1	11101	ATE1	hg38_genes_promoters
1314	chr10	121928806	121928824	19	*	-0.0621105624200994	1.41709240884078e-06	0.00115226703512679	chr10	121928032	121929031	1000	-	promoter:126857	ENST00000691108.1	11101	ATE1	hg38_genes_promoters
1315	chr10	121928806	121928824	19	*	-0.0621105624200994	1.41709240884078e-06	0.00115226703512679	chr10	121928032	121929031	1000	-	promoter:126858	ENST00000692513.1	11101	ATE1	hg38_genes_promoters
1316	chr10	121928806	121928824	19	*	-0.0621105624200994	1.41709240884078e-06	0.00115226703512679	chr10	121928036	121929035	1000	-	promoter:126859	ENST00000691226.1	11101	ATE1	hg38_genes_promoters
1317	chr10	121928806	121928824	19	*	-0.0621105624200994	1.41709240884078e-06	0.00115226703512679	chr10	121928036	121929035	1000	-	promoter:126860	ENST00000692743.1	11101	ATE1	hg38_genes_promoters
1318	chr10	121928806	121928824	19	*	-0.0621105624200994	1.41709240884078e-06	0.00115226703512679	chr10	121928076	121929075	1000	-	promoter:126861	ENST00000369040.9	11101	ATE1	hg38_genes_promoters
1319	chr10	121928806	121928824	19	*	-0.0621105624200994	1.41709240884078e-06	0.00115226703512679	chr10	121928076	121929075	1000	-	promoter:126862	ENST00000687089.1	11101	ATE1	hg38_genes_promoters
1320	chr10	121928806	121928824	19	*	-0.0621105624200994	1.41709240884078e-06	0.00115226703512679	chr10	121928076	121929075	1000	-	promoter:126863	ENST00000690355.1	11101	ATE1	hg38_genes_promoters
1321	chr10	121928806	121928824	19	*	-0.0621105624200994	1.41709240884078e-06	0.00115226703512679	chr10	121928076	121929075	1000	-	promoter:126864	ENST00000691087.1	11101	ATE1	hg38_genes_promoters
1322	chr10	121928806	121928824	19	*	-0.0621105624200994	1.41709240884078e-06	0.00115226703512679	chr10	121928076	121929075	1000	-	promoter:126865	ENST00000691765.1	11101	ATE1	hg38_genes_promoters
1323	chr10	121928806	121928824	19	*	-0.0621105624200994	1.41709240884078e-06	0.00115226703512679	chr10	121928076	121929075	1000	-	promoter:126866	ENST00000691830.1	11101	ATE1	hg38_genes_promoters
1324	chr10	121928806	121928824	19	*	-0.0621105624200994	1.41709240884078e-06	0.00115226703512679	chr10	121928076	121929075	1000	-	promoter:126867	ENST00000693486.1	11101	ATE1	hg38_genes_promoters
1325	chr10	121928806	121928824	19	*	-0.0621105624200994	1.41709240884078e-06	0.00115226703512679	chr10	121928441	121929440	1000	-	promoter:126868	ENST00000690748.1	11101	ATE1	hg38_genes_promoters
1326	chr10	121928806	121928824	19	*	-0.0621105624200994	1.41709240884078e-06	0.00115226703512679	chr10	121928441	121929440	1000	-	promoter:126869	ENST00000692491.1	11101	ATE1	hg38_genes_promoters
1327	chr10	121928806	121928824	19	*	-0.0621105624200994	1.41709240884078e-06	0.00115226703512679	chr10	121928478	121929477	1000	-	promoter:126870	ENST00000690128.1	11101	ATE1	hg38_genes_promoters
1328	chr10	121928806	121928824	19	*	-0.0621105624200994	1.41709240884078e-06	0.00115226703512679	chr10	121928488	121929487	1000	-	promoter:126871	ENST00000692034.1	11101	ATE1	hg38_genes_promoters
1329	chr10	121928806	121928824	19	*	-0.0621105624200994	1.41709240884078e-06	0.00115226703512679	chr10	121928499	121929498	1000	-	promoter:126872	ENST00000688526.1	11101	ATE1	hg38_genes_promoters
1330	chr10	121928806	121928824	19	*	-0.0621105624200994	1.41709240884078e-06	0.00115226703512679	chr10	121928550	121929549	1000	-	promoter:126873	ENST00000692718.1	11101	ATE1	hg38_genes_promoters
1331	chr10	121928806	121928824	19	*	-0.0621105624200994	1.41709240884078e-06	0.00115226703512679	chr10	121928779	121929778	1000	-	promoter:126874	ENST00000689571.1	11101	ATE1	hg38_genes_promoters
1332	chr10	121928806	121928824	19	*	-0.0621105624200994	1.41709240884078e-06	0.00115226703512679	chr10	121928076	121929075	1000	-	promoter:126875	ENST00000687206.1	11101	ATE1	hg38_genes_promoters
1333	chr10	121928806	121928824	19	*	-0.0621105624200994	1.41709240884078e-06	0.00115226703512679	chr10	121928076	121929075	1000	-	promoter:126876	ENST00000685007.1	11101	ATE1	hg38_genes_promoters
1334	chr10	121928806	121928824	19	*	-0.0621105624200994	1.41709240884078e-06	0.00115226703512679	chr10	121928033	121929032	1000	-	promoter:126877	ENST00000686811.1	11101	ATE1	hg38_genes_promoters
1335	chr10	121928806	121928824	19	*	-0.0621105624200994	1.41709240884078e-06	0.00115226703512679	chr10	121928802	121929801	1000	-	promoter:126878	ENST00000691041.1	11101	ATE1	hg38_genes_promoters
1336	chr10	121928806	121928824	19	*	-0.0621105624200994	1.41709240884078e-06	0.00115226703512679	chr10	121928064	121929063	1000	-	promoter:126879	ENST00000423243.7	11101	ATE1	hg38_genes_promoters
1337	chr10	121928806	121928824	19	*	-0.0621105624200994	1.41709240884078e-06	0.00115226703512679	chr10	121928478	121929477	1000	-	promoter:126880	ENST00000689834.1	11101	ATE1	hg38_genes_promoters
1338	chr10	121928806	121928824	19	*	-0.0621105624200994	1.41709240884078e-06	0.00115226703512679	chr10	121928004	121929003	1000	-	promoter:126881	ENST00000689455.1	11101	ATE1	hg38_genes_promoters
1339	chr10	121928806	121928824	19	*	-0.0621105624200994	1.41709240884078e-06	0.00115226703512679	chr10	121928464	121929463	1000	-	promoter:126882	ENST00000693655.1	11101	ATE1	hg38_genes_promoters
1340	chr10	121928806	121928824	19	*	-0.0621105624200994	1.41709240884078e-06	0.00115226703512679	chr10	121928076	121929075	1000	-	promoter:126887	ENST00000687458.1	11101	ATE1	hg38_genes_promoters
1341	chr10	121928806	121928824	19	*	-0.0621105624200994	1.41709240884078e-06	0.00115226703512679	chr10	121928459	121929458	1000	-	promoter:126888	ENST00000690488.1	11101	ATE1	hg38_genes_promoters
1342	chr10	121928806	121928824	19	*	-0.0621105624200994	1.41709240884078e-06	0.00115226703512679	chr10	121928076	121929075	1000	-	promoter:126889	ENST00000685072.1	11101	ATE1	hg38_genes_promoters
1343	chr10	121928806	121928824	19	*	-0.0621105624200994	1.41709240884078e-06	0.00115226703512679	chr10	121928043	121929042	1000	-	promoter:126891	ENST00000692087.1	11101	ATE1	hg38_genes_promoters
1344	chr10	121928806	121928824	19	*	-0.0621105624200994	1.41709240884078e-06	0.00115226703512679	chr10	121928076	121929075	1000	-	promoter:126892	ENST00000690415.1	11101	ATE1	hg38_genes_promoters
1345	chr10	121928806	121928824	19	*	-0.0621105624200994	1.41709240884078e-06	0.00115226703512679	chr10	121928441	121929440	1000	-	promoter:126895	ENST00000689704.1	11101	ATE1	hg38_genes_promoters
1346	chr10	121928806	121928824	19	*	-0.0621105624200994	1.41709240884078e-06	0.00115226703512679	chr10	121927956	121928955	1000	-	promoter:126897	ENST00000687168.1	11101	ATE1	hg38_genes_promoters
1347	chr1	20793241	20950970	157730	*	0.0074261798170645	1.4175683744406e-06	0.00115226703512679	chr1	20840241	20841240	1000	+	promoter:1380	ENST00000516105.1	NA	NA	hg38_genes_promoters
1348	chr1	20793241	20950970	157730	*	0.0074261798170645	1.4175683744406e-06	0.00115226703512679	chr1	20851269	20852268	1000	-	promoter:12547	ENST00000435383.2	8672	EIF4G3	hg38_genes_promoters
1349	chr1	20793241	20950970	157730	*	0.0074261798170645	1.4175683744406e-06	0.00115226703512679	chr1	20941399	20942398	1000	-	promoter:12551	ENST00000374933.3	8672	EIF4G3	hg38_genes_promoters
1350	chr1	20793241	20950970	157730	*	0.0074261798170645	1.4175683744406e-06	0.00115226703512679	chr1	20941485	20942484	1000	-	promoter:12552	ENST00000485722.1	8672	EIF4G3	hg38_genes_promoters
1351	chr7	37450048	37467464	17417	*	0.0147901405661073	1.42097092503838e-06	0.00115226703512679	chr7	37449224	37450223	1000	-	promoter:95365	ENST00000448602.5	9844	ELMO1	hg38_genes_promoters
1352	chr7	37450048	37467464	17417	*	0.0147901405661073	1.42097092503838e-06	0.00115226703512679	chr7	37449187	37450186	1000	-	promoter:95377	ENST00000445322.1	9844	ELMO1	hg38_genes_promoters
1353	chr5	150166344	150167129	786	*	0.0214729098228088	1.44840416207334e-06	0.00116723529552797	chr5	150165778	150166777	1000	+	promoter:69923	ENST00000231656.13	1044	CDX1	hg38_genes_promoters
1354	chr19	39335510	39336038	529	*	0.0405749896785268	1.45330374305018e-06	0.00116723529552797	chr19	39336018	39337017	1000	-	promoter:219037	ENST00000601387.5	9535	GMFG	hg38_genes_promoters
1355	chr19	39335510	39336038	529	*	0.0405749896785268	1.45330374305018e-06	0.00116723529552797	chr19	39335532	39336531	1000	-	promoter:219038	ENST00000596583.5	9535	GMFG	hg38_genes_promoters
1356	chr19	39335510	39336038	529	*	0.0405749896785268	1.45330374305018e-06	0.00116723529552797	chr19	39336006	39337005	1000	-	promoter:219039	ENST00000595207.5	9535	GMFG	hg38_genes_promoters
1357	chr19	39335510	39336038	529	*	0.0405749896785268	1.45330374305018e-06	0.00116723529552797	chr19	39336007	39337006	1000	-	promoter:219040	ENST00000598034.5	9535	GMFG	hg38_genes_promoters
1358	chr19	39335510	39336038	529	*	0.0405749896785268	1.45330374305018e-06	0.00116723529552797	chr19	39336006	39337005	1000	-	promoter:219043	ENST00000602185.5	9535	GMFG	hg38_genes_promoters
1359	chr19	39335510	39336038	529	*	0.0405749896785268	1.45330374305018e-06	0.00116723529552797	chr19	39336029	39337028	1000	-	promoter:219044	ENST00000253054.12	9535	GMFG	hg38_genes_promoters
1360	chr19	39335510	39336038	529	*	0.0405749896785268	1.45330374305018e-06	0.00116723529552797	chr19	39336038	39337037	1000	-	promoter:219045	ENST00000601731.1	9535	GMFG	hg38_genes_promoters
1361	chr19	39335510	39336038	529	*	0.0405749896785268	1.45330374305018e-06	0.00116723529552797	chr19	39336025	39337024	1000	-	promoter:219047	ENST00000595636.1	9535	GMFG	hg38_genes_promoters
1362	chr18	3411908	3412091	184	*	0.059147935290601	1.46483662040222e-06	0.00117369685439104	chr18	3410927	3411926	1000	+	promoter:203293	ENST00000401449.5	7050	TGIF1	hg38_genes_promoters
1363	chr18	3411908	3412091	184	*	0.059147935290601	1.46483662040222e-06	0.00117369685439104	chr18	3411204	3412203	1000	+	promoter:203294	ENST00000547233.1	7050	TGIF1	hg38_genes_promoters
1364	chr18	3411908	3412091	184	*	0.059147935290601	1.46483662040222e-06	0.00117369685439104	chr18	3411854	3412853	1000	+	promoter:203295	ENST00000550958.5	7050	TGIF1	hg38_genes_promoters
1365	chr18	3411908	3412091	184	*	0.059147935290601	1.46483662040222e-06	0.00117369685439104	chr18	3411856	3412855	1000	+	promoter:203296	ENST00000548489.6	7050	TGIF1	hg38_genes_promoters
1366	chr2	217977862	217978782	921	*	0.0374681979292222	1.48780082257314e-06	0.00118644711852038	chr2	217977707	217978706	1000	+	promoter:29236	ENST00000450996.1	105373878	TNS1-AS1	hg38_genes_promoters
1367	chr17	19745681	19745879	199	*	0.0447688113513007	1.50174596653928e-06	0.00119473654762096	chr17	19745613	19746612	1000	-	promoter:197707	ENST00000444455.5	218	ALDH3A1	hg38_genes_promoters
1368	chr17	19745681	19745879	199	*	0.0447688113513007	1.50174596653928e-06	0.00119473654762096	chr17	19745460	19746459	1000	-	promoter:197708	ENST00000457500.6	218	ALDH3A1	hg38_genes_promoters
1369	chr17	19745681	19745879	199	*	0.0447688113513007	1.50174596653928e-06	0.00119473654762096	chr17	19745681	19746680	1000	-	promoter:197710	ENST00000439102.6	218	ALDH3A1	hg38_genes_promoters
1370	chr17	19745681	19745879	199	*	0.0447688113513007	1.50174596653928e-06	0.00119473654762096	chr17	19745134	19746133	1000	-	promoter:197713	ENST00000426645.2	218	ALDH3A1	hg38_genes_promoters
1371	chr17	19745681	19745879	199	*	0.0447688113513007	1.50174596653928e-06	0.00119473654762096	chr17	19745147	19746146	1000	-	promoter:197715	ENST00000575860.1	218	ALDH3A1	hg38_genes_promoters
1372	chr17	19745681	19745879	199	*	0.0447688113513007	1.50174596653928e-06	0.00119473654762096	chr17	19745413	19746412	1000	-	promoter:197717	ENST00000573368.5	218	ALDH3A1	hg38_genes_promoters
1373	chr17	19745681	19745879	199	*	0.0447688113513007	1.50174596653928e-06	0.00119473654762096	chr17	19745613	19746612	1000	-	promoter:197719	ENST00000575103.1	218	ALDH3A1	hg38_genes_promoters
1374	chr10	1240692	1240696	5	*	0.0626875758069051	1.51454780136646e-06	0.00119925102189893	chr10	1240531	1241530	1000	-	promoter:123038	ENST00000469464.1	105	ADARB2	hg38_genes_promoters
1375	chr7	101201841	101202092	252	*	0.0145760244573038	1.53449497908452e-06	0.00121219339986253	chr7	101201037	101202036	1000	-	promoter:97820	ENST00000223114.9	346606	MOGAT3	hg38_genes_promoters
1376	chr7	101201841	101202092	252	*	0.0145760244573038	1.53449497908452e-06	0.00121219339986253	chr7	101200913	101201912	1000	-	promoter:97821	ENST00000440203.6	346606	MOGAT3	hg38_genes_promoters
1377	chr7	101201841	101202092	252	*	0.0145760244573038	1.53449497908452e-06	0.00121219339986253	chr7	101200916	101201915	1000	-	promoter:97822	ENST00000379423.3	346606	MOGAT3	hg38_genes_promoters
1378	chr7	101201841	101202092	252	*	0.0145760244573038	1.53449497908452e-06	0.00121219339986253	chr7	101201039	101202038	1000	-	promoter:97823	ENST00000649999.1	346606	MOGAT3	hg38_genes_promoters
1379	chr20	58851490	58851705	216	*	0.0524516626121378	1.60227589149854e-06	0.00125105404202008	chr20	58850865	58851864	1000	-	promoter:227413	ENST00000691748.1	149775	GNAS-AS1	hg38_genes_promoters
1380	chr20	58851490	58851705	216	*	0.0524516626121378	1.60227589149854e-06	0.00125105404202008	chr20	58850879	58851878	1000	-	promoter:227414	ENST00000685926.1	149775	GNAS-AS1	hg38_genes_promoters
1381	chr20	58851490	58851705	216	*	0.0524516626121378	1.60227589149854e-06	0.00125105404202008	chr20	58850904	58851903	1000	-	promoter:227415	ENST00000424094.6	149775	GNAS-AS1	hg38_genes_promoters
1382	chr20	58851490	58851705	216	*	0.0524516626121378	1.60227589149854e-06	0.00125105404202008	chr20	58850879	58851878	1000	-	promoter:227417	ENST00000598163.1	149775	GNAS-AS1	hg38_genes_promoters
1383	chr14	104986611	104986612	2	*	0.129229055578669	1.67547451872948e-06	0.00129629152701915	chr14	104985696	104986695	1000	+	promoter:164465	ENST00000549584.5	122616	CLBA1	hg38_genes_promoters
1384	chr3	172224022	172306784	82763	*	0.0134321171161869	1.67562139476926e-06	0.00129629152701915	chr3	172236326	172237325	1000	+	promoter:46154	ENST00000484215.3	NA	NA	hg38_genes_promoters
1385	chr3	172224022	172306784	82763	*	0.0134321171161869	1.67562139476926e-06	0.00129629152701915	chr3	172305936	172306935	1000	+	promoter:46155	ENST00000483344.1	64778	FNDC3B	hg38_genes_promoters
1386	chr3	172224022	172306784	82763	*	0.0134321171161869	1.67562139476926e-06	0.00129629152701915	chr3	172225873	172226872	1000	-	promoter:53977	ENST00000452665.1	NA	NA	hg38_genes_promoters
1387	chr3	172224022	172306784	82763	*	0.0134321171161869	1.67562139476926e-06	0.00129629152701915	chr3	172303053	172304052	1000	-	promoter:53978	ENST00000623304.1	NA	NA	hg38_genes_promoters
1388	chr15	93073905	93073913	9	*	0.0585380868996668	1.69090852183112e-06	0.00130511765917591	chr15	93073711	93074710	1000	-	promoter:177125	ENST00000425933.6	56963	RGMA	hg38_genes_promoters
1389	chr15	93073905	93073913	9	*	0.0585380868996668	1.69090852183112e-06	0.00130511765917591	chr15	93073149	93074148	1000	-	promoter:177127	ENST00000542321.6	56963	RGMA	hg38_genes_promoters
1390	chr15	93073905	93073913	9	*	0.0585380868996668	1.69090852183112e-06	0.00130511765917591	chr15	93073681	93074680	1000	-	promoter:177128	ENST00000554387.5	56963	RGMA	hg38_genes_promoters
1391	chr15	93073905	93073913	9	*	0.0585380868996668	1.69090852183112e-06	0.00130511765917591	chr15	93073146	93074145	1000	-	promoter:177131	ENST00000557420.1	56963	RGMA	hg38_genes_promoters
1392	chr15	93073905	93073913	9	*	0.0585380868996668	1.69090852183112e-06	0.00130511765917591	chr15	93073664	93074663	1000	-	promoter:177132	ENST00000556658.1	56963	RGMA	hg38_genes_promoters
1393	chr15	93073905	93073913	9	*	0.0585380868996668	1.69090852183112e-06	0.00130511765917591	chr15	93073135	93074134	1000	-	promoter:177136	ENST00000557608.1	56963	RGMA	hg38_genes_promoters
1394	chr8	1817221	1817312	92	*	0.0595114702520009	1.71491040895765e-06	0.00131275001034771	chr8	1816231	1817230	1000	+	promoter:100025	ENST00000385091.1	693181	MIR596	hg38_genes_promoters
1395	chr8	1817221	1817312	92	*	0.0595114702520009	1.71491040895765e-06	0.00131275001034771	chr8	1817114	1818113	1000	-	promoter:104978	ENST00000659092.1	105377779	LOC105377779	hg38_genes_promoters
1396	chr18	24631609	24631610	2	*	0.0890759274481391	1.72024670453385e-06	0.00131275001034771	chr18	24631454	24632453	1000	+	promoter:204084	ENST00000663756.1	729950	LINC01915	hg38_genes_promoters
1397	chr18	24631609	24631610	2	*	0.0890759274481391	1.72024670453385e-06	0.00131275001034771	chr18	24631544	24632543	1000	+	promoter:204085	ENST00000669467.1	NA	NA	hg38_genes_promoters
1398	chr18	24631609	24631610	2	*	0.0890759274481391	1.72024670453385e-06	0.00131275001034771	chr18	24631600	24632599	1000	+	promoter:204086	ENST00000661107.1	729950	LINC01915	hg38_genes_promoters
1399	chr18	24631609	24631610	2	*	0.0890759274481391	1.72024670453385e-06	0.00131275001034771	chr18	24631600	24632599	1000	+	promoter:204087	ENST00000659746.1	NA	NA	hg38_genes_promoters
1400	chr17	409922	410049	128	*	0.0698905456885208	1.72030153737427e-06	0.00131275001034771	chr17	409325	410324	1000	+	promoter:188986	ENST00000360127.7	400566	C17orf97	hg38_genes_promoters
1401	chr17	409922	410049	128	*	0.0698905456885208	1.72030153737427e-06	0.00131275001034771	chr17	409337	410336	1000	+	promoter:188987	ENST00000571106.1	400566	C17orf97	hg38_genes_promoters
1402	chr17	409922	410049	128	*	0.0698905456885208	1.72030153737427e-06	0.00131275001034771	chr17	409361	410360	1000	+	promoter:188988	ENST00000491373.1	400566	C17orf97	hg38_genes_promoters
1403	chr17	409922	410049	128	*	0.0698905456885208	1.72030153737427e-06	0.00131275001034771	chr17	410032	411031	1000	-	promoter:195759	ENST00000599026.1	105371430	LOC105371430	hg38_genes_promoters
1404	chr16	1794997	1795113	117	*	0.0656510964363286	1.72964818635026e-06	0.00131689621326546	chr16	1794972	1795971	1000	-	promoter:184057	ENST00000568221.1	3483	IGFALS	hg38_genes_promoters
1405	chr21	44369004	44370031	1028	*	0.0388261461524249	1.74146849337777e-06	0.00131992329564293	chr21	44368121	44369120	1000	+	promoter:229164	ENST00000498430.5	7226	TRPM2	hg38_genes_promoters
1406	chr16	14364652	14370366	5715	*	0.051687127091724	1.74578598301154e-06	0.00132022220707185	chr16	14370267	14371266	1000	-	promoter:185092	ENST00000566054.1	105447648	LINC02130	hg38_genes_promoters
1407	chr1	39640034	39640093	60	*	0.0634816658396125	1.76765256146292e-06	0.00133355472206803	chr1	39639644	39640643	1000	-	promoter:13788	ENST00000372852.4	26508	HEYL	hg38_genes_promoters
1408	chr13	52740068	52740092	25	*	0.0595286574670044	1.7713416004933e-06	0.00133355472206803	chr13	52739813	52740812	1000	-	promoter:158926	ENST00000448904.6	11061	CNMD	hg38_genes_promoters
1409	chr13	52740068	52740092	25	*	0.0595286574670044	1.7713416004933e-06	0.00133355472206803	chr13	52739821	52740820	1000	-	promoter:158927	ENST00000377962.8	11061	CNMD	hg38_genes_promoters
1410	chr13	52740068	52740092	25	*	0.0595286574670044	1.7713416004933e-06	0.00133355472206803	chr13	52739353	52740352	1000	-	promoter:158928	ENST00000431550.1	11061	CNMD	hg38_genes_promoters
1411	chr1	209675134	209675520	387	*	0.0248512410942979	1.83172136209457e-06	0.00137370519976673	chr1	209674412	209675411	1000	+	promoter:9688	ENST00000367029.5	50486	G0S2	hg38_genes_promoters
1412	chr1	209675134	209675520	387	*	0.0248512410942979	1.83172136209457e-06	0.00137370519976673	chr1	209675281	209676280	1000	-	promoter:20076	ENST00000445272.6	101930114	HSD11B1-AS1	hg38_genes_promoters
1413	chr2	186849259	186849553	295	*	0.026298264273353	1.85522336758562e-06	0.00138035527205531	chr2	186849171	186850170	1000	-	promoter:37569	ENST00000295131.3	151112	ZSWIM2	hg38_genes_promoters
1414	chr2	186849259	186849553	295	*	0.026298264273353	1.85522336758562e-06	0.00138035527205531	chr2	186849209	186850208	1000	-	promoter:37570	ENST00000419862.1	151112	ZSWIM2	hg38_genes_promoters
1415	chr20	43514111	43514572	462	*	0.0538570067717505	1.85811691956905e-06	0.00138035527205531	chr20	43513408	43514407	1000	+	promoter:223573	ENST00000649698.1	26013	L3MBTL1	hg38_genes_promoters
1416	chr20	43514111	43514572	462	*	0.0538570067717505	1.85811691956905e-06	0.00138035527205531	chr20	43513441	43514440	1000	+	promoter:223574	ENST00000422861.3	26013	L3MBTL1	hg38_genes_promoters
1417	chr20	43514111	43514572	462	*	0.0538570067717505	1.85811691956905e-06	0.00138035527205531	chr20	43513443	43514442	1000	+	promoter:223575	ENST00000473289.2	26013	L3MBTL1	hg38_genes_promoters
1418	chr20	43514111	43514572	462	*	0.0538570067717505	1.85811691956905e-06	0.00138035527205531	chr20	43513451	43514450	1000	+	promoter:223576	ENST00000468336.5	26013	L3MBTL1	hg38_genes_promoters
1419	chr20	43514111	43514572	462	*	0.0538570067717505	1.85811691956905e-06	0.00138035527205531	chr20	43513469	43514468	1000	+	promoter:223577	ENST00000648786.1	26013	L3MBTL1	hg38_genes_promoters
1420	chr20	43514111	43514572	462	*	0.0538570067717505	1.85811691956905e-06	0.00138035527205531	chr20	43513471	43514470	1000	+	promoter:223578	ENST00000648715.1	26013	L3MBTL1	hg38_genes_promoters
1421	chr20	43514111	43514572	462	*	0.0538570067717505	1.85811691956905e-06	0.00138035527205531	chr20	43513472	43514471	1000	+	promoter:223579	ENST00000648570.1	26013	L3MBTL1	hg38_genes_promoters
1422	chr20	43514111	43514572	462	*	0.0538570067717505	1.85811691956905e-06	0.00138035527205531	chr20	43513496	43514495	1000	+	promoter:223580	ENST00000650071.1	26013	L3MBTL1	hg38_genes_promoters
1423	chr20	43514111	43514572	462	*	0.0538570067717505	1.85811691956905e-06	0.00138035527205531	chr20	43513511	43514510	1000	+	promoter:223581	ENST00000650484.1	26013	L3MBTL1	hg38_genes_promoters
1424	chr20	43514111	43514572	462	*	0.0538570067717505	1.85811691956905e-06	0.00138035527205531	chr20	43513519	43514518	1000	+	promoter:223582	ENST00000648421.1	26013	L3MBTL1	hg38_genes_promoters
1425	chr20	43514111	43514572	462	*	0.0538570067717505	1.85811691956905e-06	0.00138035527205531	chr20	43513521	43514520	1000	+	promoter:223583	ENST00000373135.8	26013	L3MBTL1	hg38_genes_promoters
1426	chr20	43514111	43514572	462	*	0.0538570067717505	1.85811691956905e-06	0.00138035527205531	chr20	43513526	43514525	1000	+	promoter:223584	ENST00000373134.5	26013	L3MBTL1	hg38_genes_promoters
1427	chr20	43514111	43514572	462	*	0.0538570067717505	1.85811691956905e-06	0.00138035527205531	chr20	43513539	43514538	1000	+	promoter:223585	ENST00000430781.7	26013	L3MBTL1	hg38_genes_promoters
1428	chr20	43514111	43514572	462	*	0.0538570067717505	1.85811691956905e-06	0.00138035527205531	chr20	43513549	43514548	1000	+	promoter:223586	ENST00000457824.5	26013	L3MBTL1	hg38_genes_promoters
1429	chr20	43514111	43514572	462	*	0.0538570067717505	1.85811691956905e-06	0.00138035527205531	chr20	43513708	43514707	1000	+	promoter:223587	ENST00000473981.2	26013	L3MBTL1	hg38_genes_promoters
1430	chr20	43514111	43514572	462	*	0.0538570067717505	1.85811691956905e-06	0.00138035527205531	chr20	43513954	43514953	1000	+	promoter:223588	ENST00000647827.1	26013	L3MBTL1	hg38_genes_promoters
1431	chr20	43514111	43514572	462	*	0.0538570067717505	1.85811691956905e-06	0.00138035527205531	chr20	43514026	43515025	1000	+	promoter:223589	ENST00000445228.6	26013	L3MBTL1	hg38_genes_promoters
1432	chr20	43514111	43514572	462	*	0.0538570067717505	1.85811691956905e-06	0.00138035527205531	chr20	43514055	43515054	1000	+	promoter:223590	ENST00000648774.1	26013	L3MBTL1	hg38_genes_promoters
1433	chr2	160195520	160201588	6069	*	0.0186499902269363	1.88033118614898e-06	0.00139103401994584	chr2	160200314	160201313	1000	-	promoter:36601	ENST00000620391.4	3694	ITGB6	hg38_genes_promoters
1434	chr2	160195520	160201588	6069	*	0.0186499902269363	1.88033118614898e-06	0.00139103401994584	chr2	160200273	160201272	1000	-	promoter:36602	ENST00000283249.7	3694	ITGB6	hg38_genes_promoters
1435	chr2	160195520	160201588	6069	*	0.0186499902269363	1.88033118614898e-06	0.00139103401994584	chr2	160200305	160201304	1000	-	promoter:36603	ENST00000409583.5	3694	ITGB6	hg38_genes_promoters
1436	chr2	160195520	160201588	6069	*	0.0186499902269363	1.88033118614898e-06	0.00139103401994584	chr2	160200253	160201252	1000	-	promoter:36605	ENST00000428609.6	3694	ITGB6	hg38_genes_promoters
1437	chr2	160195520	160201588	6069	*	0.0186499902269363	1.88033118614898e-06	0.00139103401994584	chr2	160200259	160201258	1000	-	promoter:36606	ENST00000409967.6	3694	ITGB6	hg38_genes_promoters
1438	chr2	160195520	160201588	6069	*	0.0186499902269363	1.88033118614898e-06	0.00139103401994584	chr2	160200305	160201304	1000	-	promoter:36607	ENST00000409872.1	3694	ITGB6	hg38_genes_promoters
1439	chr2	160195520	160201588	6069	*	0.0186499902269363	1.88033118614898e-06	0.00139103401994584	chr2	160195405	160196404	1000	-	promoter:36609	ENST00000652612.1	3694	ITGB6	hg38_genes_promoters
1440	chr11	61496232	61496259	28	*	0.0514301162984502	1.88075881385981e-06	0.00139103401994584	chr11	61495440	61496439	1000	+	promoter:130425	ENST00000534856.1	105369329	LOC105369329	hg38_genes_promoters
1441	chr9	35080815	35080816	2	*	0.13468145368064	1.92239453658919e-06	0.00141871030489285	chr9	35079943	35080942	1000	-	promoter:115266	ENST00000378643.8	2189	FANCG	hg38_genes_promoters
1442	chr9	35080815	35080816	2	*	0.13468145368064	1.92239453658919e-06	0.00141871030489285	chr9	35079943	35080942	1000	-	promoter:115269	ENST00000448890.1	2189	FANCG	hg38_genes_promoters
1443	chr20	58851267	58851371	105	*	0.0454827710793705	1.9267331635057e-06	0.00141880076830545	chr20	58850865	58851864	1000	-	promoter:227413	ENST00000691748.1	149775	GNAS-AS1	hg38_genes_promoters
1444	chr20	58851267	58851371	105	*	0.0454827710793705	1.9267331635057e-06	0.00141880076830545	chr20	58850879	58851878	1000	-	promoter:227414	ENST00000685926.1	149775	GNAS-AS1	hg38_genes_promoters
1445	chr20	58851267	58851371	105	*	0.0454827710793705	1.9267331635057e-06	0.00141880076830545	chr20	58850904	58851903	1000	-	promoter:227415	ENST00000424094.6	149775	GNAS-AS1	hg38_genes_promoters
1446	chr20	58851267	58851371	105	*	0.0454827710793705	1.9267331635057e-06	0.00141880076830545	chr20	58850879	58851878	1000	-	promoter:227417	ENST00000598163.1	149775	GNAS-AS1	hg38_genes_promoters
1447	chr8	99452650	99537968	85319	*	0.0189928442836281	1.97808868359142e-06	0.00145343737152166	chr8	99519899	99520898	1000	+	promoter:103471	ENST00000521559.1	157680	VPS13B	hg38_genes_promoters
1448	chr8	99452650	99537968	85319	*	0.0189928442836281	1.97808868359142e-06	0.00145343737152166	chr8	99526826	99527825	1000	+	promoter:103472	ENST00000383972.1	NA	NA	hg38_genes_promoters
1449	chr8	99452650	99537968	85319	*	0.0189928442836281	1.97808868359142e-06	0.00145343737152166	chr8	99536731	99537730	1000	-	promoter:107960	ENST00000385069.1	693184	MIR599	hg38_genes_promoters
1450	chr8	99452650	99537968	85319	*	0.0189928442836281	1.97808868359142e-06	0.00145343737152166	chr8	99536862	99537861	1000	-	promoter:107961	ENST00000401250.1	100126309	MIR875	hg38_genes_promoters
1451	chr5	103123380	103211964	88585	*	0.0119013273839697	1.99655918356609e-06	0.00146257688458267	chr5	103128306	103129305	1000	+	promoter:68243	ENST00000414217.5	23262	PPIP5K2	hg38_genes_promoters
1452	chr5	103123380	103211964	88585	*	0.0119013273839697	1.99655918356609e-06	0.00146257688458267	chr5	103128306	103129305	1000	+	promoter:68244	ENST00000627916.2	23262	PPIP5K2	hg38_genes_promoters
1453	chr5	103123380	103211964	88585	*	0.0119013273839697	1.99655918356609e-06	0.00146257688458267	chr5	103132549	103133548	1000	+	promoter:68245	ENST00000507310.1	23262	PPIP5K2	hg38_genes_promoters
1454	chr5	103123380	103211964	88585	*	0.0119013273839697	1.99655918356609e-06	0.00146257688458267	chr5	103167188	103168187	1000	+	promoter:68246	ENST00000509597.5	23262	PPIP5K2	hg38_genes_promoters
1455	chr5	103123380	103211964	88585	*	0.0119013273839697	1.99655918356609e-06	0.00146257688458267	chr5	103172254	103173253	1000	+	promoter:68247	ENST00000508935.1	23262	PPIP5K2	hg38_genes_promoters
1456	chr5	103123380	103211964	88585	*	0.0119013273839697	1.99655918356609e-06	0.00146257688458267	chr5	103172863	103173862	1000	+	promoter:68248	ENST00000511724.1	23262	PPIP5K2	hg38_genes_promoters
1457	chr5	103123380	103211964	88585	*	0.0119013273839697	1.99655918356609e-06	0.00146257688458267	chr5	103172947	103173946	1000	+	promoter:68249	ENST00000613907.4	23262	PPIP5K2	hg38_genes_promoters
1458	chr5	103123380	103211964	88585	*	0.0119013273839697	1.99655918356609e-06	0.00146257688458267	chr5	103176919	103177918	1000	+	promoter:68250	ENST00000511022.2	23262	PPIP5K2	hg38_genes_promoters
1459	chr5	103123380	103211964	88585	*	0.0119013273839697	1.99655918356609e-06	0.00146257688458267	chr5	103183243	103184242	1000	+	promoter:68251	ENST00000510672.1	23262	PPIP5K2	hg38_genes_promoters
1460	chr5	103123380	103211964	88585	*	0.0119013273839697	1.99655918356609e-06	0.00146257688458267	chr5	103193781	103194780	1000	+	promoter:68252	ENST00000504083.1	23262	PPIP5K2	hg38_genes_promoters
1461	chr7	130491562	130491851	290	*	0.0487886369459346	2.00791182999486e-06	0.00146257688458267	chr7	130491085	130492084	1000	+	promoter:92931	ENST00000223215.10	4232	MEST	hg38_genes_promoters
1462	chr7	130491562	130491851	290	*	0.0487886369459346	2.00791182999486e-06	0.00146257688458267	chr7	130491113	130492112	1000	+	promoter:92932	ENST00000437945.6	4232	MEST	hg38_genes_promoters
1463	chr7	130491562	130491851	290	*	0.0487886369459346	2.00791182999486e-06	0.00146257688458267	chr7	130491395	130492394	1000	+	promoter:92933	ENST00000462132.6	4232	MEST	hg38_genes_promoters
1464	chr7	130491562	130491851	290	*	0.0487886369459346	2.00791182999486e-06	0.00146257688458267	chr7	130491472	130492471	1000	+	promoter:92934	ENST00000437637.6	4232	MEST	hg38_genes_promoters
1465	chr7	130491562	130491851	290	*	0.0487886369459346	2.00791182999486e-06	0.00146257688458267	chr7	130490978	130491977	1000	-	promoter:98855	ENST00000648778.1	317751	MESTIT1	hg38_genes_promoters
1466	chr7	130491562	130491851	290	*	0.0487886369459346	2.00791182999486e-06	0.00146257688458267	chr7	130491034	130492033	1000	-	promoter:98856	ENST00000610046.2	317751	MESTIT1	hg38_genes_promoters
1467	chr20	31485406	31485719	314	*	0.0580725716507707	2.05557544721809e-06	0.00148763542322499	chr20	31484778	31485777	1000	+	promoter:222893	ENST00000435497.1	140875	LINC00028	hg38_genes_promoters
1468	chr12	213421	213484	64	*	0.0537738445310637	2.07280013327313e-06	0.001496881957188	chr12	213339	214338	1000	-	promoter:148682	ENST00000424061.6	6539	SLC6A12	hg38_genes_promoters
1469	chr16	67654450	67654794	345	*	0.0568916581695958	2.12275342604305e-06	0.0015296733917467	chr16	67653518	67654517	1000	+	promoter:182040	ENST00000602368.1	146206	CARMIL2	hg38_genes_promoters
1470	chr2	158512445	158662984	150540	*	0.00714245437838718	2.13803381256795e-06	0.00153739250158251	chr2	158532185	158533184	1000	+	promoter:27221	ENST00000629219.1	8502	PKP4	hg38_genes_promoters
1471	chr2	158512445	158662984	150540	*	0.00714245437838718	2.13803381256795e-06	0.00153739250158251	chr2	158544074	158545073	1000	+	promoter:27222	ENST00000693491.1	NA	NA	hg38_genes_promoters
1472	chr2	158512445	158662984	150540	*	0.00714245437838718	2.13803381256795e-06	0.00153739250158251	chr2	158547425	158548424	1000	+	promoter:27223	ENST00000393397.2	NA	NA	hg38_genes_promoters
1473	chr2	158512445	158662984	150540	*	0.00714245437838718	2.13803381256795e-06	0.00153739250158251	chr2	158576341	158577340	1000	+	promoter:27224	ENST00000481115.2	8502	PKP4	hg38_genes_promoters
1474	chr2	158512445	158662984	150540	*	0.00714245437838718	2.13803381256795e-06	0.00153739250158251	chr2	158631474	158632473	1000	+	promoter:27225	ENST00000494945.1	8502	PKP4	hg38_genes_promoters
1475	chr2	158512445	158662984	150540	*	0.00714245437838718	2.13803381256795e-06	0.00153739250158251	chr2	158641520	158642519	1000	+	promoter:27226	ENST00000492496.1	8502	PKP4	hg38_genes_promoters
1476	chr2	158512445	158662984	150540	*	0.00714245437838718	2.13803381256795e-06	0.00153739250158251	chr2	158661242	158662241	1000	+	promoter:27227	ENST00000480171.7	8502	PKP4	hg38_genes_promoters
1477	chr2	158512445	158662984	150540	*	0.00714245437838718	2.13803381256795e-06	0.00153739250158251	chr2	158661990	158662989	1000	+	promoter:27228	ENST00000495123.5	8502	PKP4	hg38_genes_promoters
1478	chr2	158512445	158662984	150540	*	0.00714245437838718	2.13803381256795e-06	0.00153739250158251	chr2	158662058	158663057	1000	+	promoter:27229	ENST00000483881.1	8502	PKP4	hg38_genes_promoters
1479	chr8	9679812	9783147	103336	*	0.00834236213648701	2.14394277633613e-06	0.0015383543685794	chr8	9678846	9679845	1000	+	promoter:100328	ENST00000517989.1	8658	TNKS	hg38_genes_promoters
1480	chr8	9679812	9783147	103336	*	0.00834236213648701	2.14394277633613e-06	0.0015383543685794	chr8	9719456	9720455	1000	+	promoter:100329	ENST00000519930.1	8658	TNKS	hg38_genes_promoters
1481	chr8	9679812	9783147	103336	*	0.00834236213648701	2.14394277633613e-06	0.0015383543685794	chr8	9733991	9734990	1000	+	promoter:100330	ENST00000518635.1	8658	TNKS	hg38_genes_promoters
1482	chr8	9679812	9783147	103336	*	0.00834236213648701	2.14394277633613e-06	0.0015383543685794	chr8	9739914	9740913	1000	+	promoter:100331	ENST00000519191.1	8658	TNKS	hg38_genes_promoters
1483	chr8	9679812	9783147	103336	*	0.00834236213648701	2.14394277633613e-06	0.0015383543685794	chr8	9740672	9741671	1000	+	promoter:100332	ENST00000384968.1	693182	MIR597	hg38_genes_promoters
1484	chr8	9679812	9783147	103336	*	0.00834236213648701	2.14394277633613e-06	0.0015383543685794	chr8	9769131	9770130	1000	+	promoter:100333	ENST00000517770.1	8658	TNKS	hg38_genes_promoters
1485	chr12	45782280	45908699	126420	*	0.00928143286029429	2.14884073991675e-06	0.00153858825778669	chr12	45788189	45789188	1000	+	promoter:143741	ENST00000615731.1	NA	NA	hg38_genes_promoters
1486	chr12	45782280	45908699	126420	*	0.00928143286029429	2.14884073991675e-06	0.00153858825778669	chr12	45835761	45836760	1000	+	promoter:143742	ENST00000479608.5	196528	ARID2	hg38_genes_promoters
1487	chr12	45782280	45908699	126420	*	0.00928143286029429	2.14884073991675e-06	0.00153858825778669	chr12	45835945	45836944	1000	+	promoter:143743	ENST00000480128.1	196528	ARID2	hg38_genes_promoters
1488	chr12	45782280	45908699	126420	*	0.00928143286029429	2.14884073991675e-06	0.00153858825778669	chr12	45836395	45837394	1000	+	promoter:143744	ENST00000444670.5	196528	ARID2	hg38_genes_promoters
1489	chr12	45782280	45908699	126420	*	0.00928143286029429	2.14884073991675e-06	0.00153858825778669	chr12	45851295	45852294	1000	+	promoter:143745	ENST00000457135.1	196528	ARID2	hg38_genes_promoters
1490	chr12	45782280	45908699	126420	*	0.00928143286029429	2.14884073991675e-06	0.00153858825778669	chr12	45873035	45874034	1000	+	promoter:143746	ENST00000584467.2	NA	NA	hg38_genes_promoters
1491	chr12	45782280	45908699	126420	*	0.00928143286029429	2.14884073991675e-06	0.00153858825778669	chr12	45891043	45892042	1000	+	promoter:143747	ENST00000477947.1	196528	ARID2	hg38_genes_promoters
1492	chr12	45782280	45908699	126420	*	0.00928143286029429	2.14884073991675e-06	0.00153858825778669	chr12	45882267	45883266	1000	-	promoter:150589	ENST00000605379.1	NA	NA	hg38_genes_promoters
1493	chr1	43995169	43995170	2	*	-0.0714831666429896	2.2427181861013e-06	0.00159562049653183	chr1	43994393	43995392	1000	+	promoter:3224	ENST00000472562.1	149473	CCDC24	hg38_genes_promoters
1494	chr10	128047245	128047473	229	*	0.0454145631047973	2.27849271452736e-06	0.0016118575759554	chr10	128046406	128047405	1000	+	promoter:122769	ENST00000467366.1	5791	PTPRE	hg38_genes_promoters
1495	chr10	128047245	128047473	229	*	0.0454145631047973	2.27849271452736e-06	0.0016118575759554	chr10	128046570	128047569	1000	+	promoter:122770	ENST00000306042.9	5791	PTPRE	hg38_genes_promoters
1496	chr10	128047245	128047473	229	*	0.0454145631047973	2.27849271452736e-06	0.0016118575759554	chr10	128046619	128047618	1000	+	promoter:122771	ENST00000487428.1	5791	PTPRE	hg38_genes_promoters
1497	chr10	128047245	128047473	229	*	0.0454145631047973	2.27849271452736e-06	0.0016118575759554	chr10	128046629	128047628	1000	+	promoter:122772	ENST00000495530.5	5791	PTPRE	hg38_genes_promoters
1498	chr10	128047245	128047473	229	*	0.0454145631047973	2.27849271452736e-06	0.0016118575759554	chr10	128046631	128047630	1000	+	promoter:122773	ENST00000479896.1	5791	PTPRE	hg38_genes_promoters
1499	chr11	18707051	18707119	69	*	0.084434193880587	2.34323365873186e-06	0.00164625128135925	chr11	18706130	18707129	1000	-	promoter:136235	ENST00000510673.1	283284	IGSF22	hg38_genes_promoters
1500	chr16	3065052	3065133	82	*	0.0785190653567624	2.35670281500781e-06	0.00165226470441185	chr16	3064297	3065296	1000	+	promoter:178418	ENST00000325568.9	9235	IL32	hg38_genes_promoters
1501	chr16	3065052	3065133	82	*	0.0785190653567624	2.35670281500781e-06	0.00165226470441185	chr16	3064312	3065311	1000	+	promoter:178419	ENST00000534507.5	9235	IL32	hg38_genes_promoters
1502	chr16	3065052	3065133	82	*	0.0785190653567624	2.35670281500781e-06	0.00165226470441185	chr16	3064312	3065311	1000	+	promoter:178420	ENST00000613483.4	9235	IL32	hg38_genes_promoters
1503	chr16	3065052	3065133	82	*	0.0785190653567624	2.35670281500781e-06	0.00165226470441185	chr16	3064322	3065321	1000	+	promoter:178421	ENST00000531965.5	9235	IL32	hg38_genes_promoters
1504	chr16	3065052	3065133	82	*	0.0785190653567624	2.35670281500781e-06	0.00165226470441185	chr16	3064322	3065321	1000	+	promoter:178422	ENST00000396887.7	9235	IL32	hg38_genes_promoters
1505	chr16	3065052	3065133	82	*	0.0785190653567624	2.35670281500781e-06	0.00165226470441185	chr16	3064355	3065354	1000	+	promoter:178423	ENST00000532086.1	9235	IL32	hg38_genes_promoters
1506	chr16	3065052	3065133	82	*	0.0785190653567624	2.35670281500781e-06	0.00165226470441185	chr16	3064358	3065357	1000	+	promoter:178424	ENST00000529699.5	9235	IL32	hg38_genes_promoters
1507	chr16	3065052	3065133	82	*	0.0785190653567624	2.35670281500781e-06	0.00165226470441185	chr16	3064369	3065368	1000	+	promoter:178425	ENST00000526464.6	9235	IL32	hg38_genes_promoters
1508	chr16	3065052	3065133	82	*	0.0785190653567624	2.35670281500781e-06	0.00165226470441185	chr16	3064369	3065368	1000	+	promoter:178426	ENST00000440815.7	9235	IL32	hg38_genes_promoters
1509	chr16	3065052	3065133	82	*	0.0785190653567624	2.35670281500781e-06	0.00165226470441185	chr16	3064377	3065376	1000	+	promoter:178427	ENST00000529550.5	9235	IL32	hg38_genes_promoters
1510	chr16	3065052	3065133	82	*	0.0785190653567624	2.35670281500781e-06	0.00165226470441185	chr16	3064380	3065379	1000	+	promoter:178428	ENST00000551122.5	9235	IL32	hg38_genes_promoters
1511	chr16	3065052	3065133	82	*	0.0785190653567624	2.35670281500781e-06	0.00165226470441185	chr16	3064392	3065391	1000	+	promoter:178429	ENST00000548807.5	9235	IL32	hg38_genes_promoters
1512	chr16	3065052	3065133	82	*	0.0785190653567624	2.35670281500781e-06	0.00165226470441185	chr16	3064404	3065403	1000	+	promoter:178430	ENST00000528163.6	9235	IL32	hg38_genes_promoters
1513	chr16	3065052	3065133	82	*	0.0785190653567624	2.35670281500781e-06	0.00165226470441185	chr16	3064610	3065609	1000	+	promoter:178431	ENST00000530890.5	9235	IL32	hg38_genes_promoters
1514	chr16	3065052	3065133	82	*	0.0785190653567624	2.35670281500781e-06	0.00165226470441185	chr16	3064610	3065609	1000	+	promoter:178432	ENST00000444393.7	9235	IL32	hg38_genes_promoters
1515	chr16	3065052	3065133	82	*	0.0785190653567624	2.35670281500781e-06	0.00165226470441185	chr16	3064614	3065613	1000	+	promoter:178433	ENST00000533097.6	9235	IL32	hg38_genes_promoters
1516	chr16	3065052	3065133	82	*	0.0785190653567624	2.35670281500781e-06	0.00165226470441185	chr16	3064631	3065630	1000	+	promoter:178434	ENST00000534748.6	9235	IL32	hg38_genes_promoters
1517	chr16	3065052	3065133	82	*	0.0785190653567624	2.35670281500781e-06	0.00165226470441185	chr16	3064631	3065630	1000	+	promoter:178435	ENST00000008180.13	9235	IL32	hg38_genes_promoters
1518	chr16	3065052	3065133	82	*	0.0785190653567624	2.35670281500781e-06	0.00165226470441185	chr16	3064639	3065638	1000	+	promoter:178436	ENST00000532247.5	9235	IL32	hg38_genes_promoters
1519	chr16	3065052	3065133	82	*	0.0785190653567624	2.35670281500781e-06	0.00165226470441185	chr16	3064639	3065638	1000	+	promoter:178437	ENST00000396890.6	9235	IL32	hg38_genes_promoters
1520	chr16	3065052	3065133	82	*	0.0785190653567624	2.35670281500781e-06	0.00165226470441185	chr16	3064640	3065639	1000	+	promoter:178438	ENST00000525228.5	9235	IL32	hg38_genes_promoters
1521	chr16	3065052	3065133	82	*	0.0785190653567624	2.35670281500781e-06	0.00165226470441185	chr16	3064640	3065639	1000	+	promoter:178439	ENST00000525643.7	9235	IL32	hg38_genes_promoters
1522	chr16	3065052	3065133	82	*	0.0785190653567624	2.35670281500781e-06	0.00165226470441185	chr16	3064640	3065639	1000	+	promoter:178440	ENST00000548652.5	9235	IL32	hg38_genes_promoters
1523	chr16	3065052	3065133	82	*	0.0785190653567624	2.35670281500781e-06	0.00165226470441185	chr16	3064641	3065640	1000	+	promoter:178441	ENST00000525377.6	9235	IL32	hg38_genes_promoters
1524	chr16	3065052	3065133	82	*	0.0785190653567624	2.35670281500781e-06	0.00165226470441185	chr16	3064653	3065652	1000	+	promoter:178442	ENST00000530538.6	9235	IL32	hg38_genes_promoters
1525	chr16	3065052	3065133	82	*	0.0785190653567624	2.35670281500781e-06	0.00165226470441185	chr16	3064654	3065653	1000	+	promoter:178443	ENST00000549213.5	9235	IL32	hg38_genes_promoters
1526	chr16	3065052	3065133	82	*	0.0785190653567624	2.35670281500781e-06	0.00165226470441185	chr16	3064662	3065661	1000	+	promoter:178444	ENST00000552936.5	9235	IL32	hg38_genes_promoters
1527	chr16	3065052	3065133	82	*	0.0785190653567624	2.35670281500781e-06	0.00165226470441185	chr16	3064662	3065661	1000	+	promoter:178445	ENST00000548476.5	9235	IL32	hg38_genes_promoters
1528	chr16	3065052	3065133	82	*	0.0785190653567624	2.35670281500781e-06	0.00165226470441185	chr16	3064663	3065662	1000	+	promoter:178446	ENST00000552664.5	9235	IL32	hg38_genes_promoters
1529	chr16	3065052	3065133	82	*	0.0785190653567624	2.35670281500781e-06	0.00165226470441185	chr16	3064677	3065676	1000	+	promoter:178447	ENST00000552356.5	9235	IL32	hg38_genes_promoters
1530	chr16	3065052	3065133	82	*	0.0785190653567624	2.35670281500781e-06	0.00165226470441185	chr16	3064712	3065711	1000	+	promoter:178448	ENST00000551513.5	9235	IL32	hg38_genes_promoters
1531	chr16	3065052	3065133	82	*	0.0785190653567624	2.35670281500781e-06	0.00165226470441185	chr16	3064784	3065783	1000	+	promoter:178449	ENST00000382213.7	9235	IL32	hg38_genes_promoters
1532	chr16	3065052	3065133	82	*	0.0785190653567624	2.35670281500781e-06	0.00165226470441185	chr16	3064812	3065811	1000	+	promoter:178450	ENST00000548246.1	9235	IL32	hg38_genes_promoters
1533	chr15	99733971	99733972	2	*	0.0535243541387409	2.37741796138256e-06	0.00166213913170703	chr15	99733392	99734391	1000	-	promoter:177354	ENST00000604213.1	145748	LYSMD4	hg38_genes_promoters
1534	chr15	99733971	99733972	2	*	0.0535243541387409	2.37741796138256e-06	0.00166213913170703	chr15	99733445	99734444	1000	-	promoter:177355	ENST00000496108.5	145748	LYSMD4	hg38_genes_promoters
1535	chr15	99733971	99733972	2	*	0.0535243541387409	2.37741796138256e-06	0.00166213913170703	chr15	99733445	99734444	1000	-	promoter:177357	ENST00000332728.8	145748	LYSMD4	hg38_genes_promoters
1536	chr15	99733971	99733972	2	*	0.0535243541387409	2.37741796138256e-06	0.00166213913170703	chr15	99733445	99734444	1000	-	promoter:177358	ENST00000545021.2	145748	LYSMD4	hg38_genes_promoters
1537	chr15	99733971	99733972	2	*	0.0535243541387409	2.37741796138256e-06	0.00166213913170703	chr15	99733340	99734339	1000	-	promoter:177359	ENST00000409796.5	145748	LYSMD4	hg38_genes_promoters
1538	chr15	99733971	99733972	2	*	0.0535243541387409	2.37741796138256e-06	0.00166213913170703	chr15	99733422	99734421	1000	-	promoter:177360	ENST00000344791.6	145748	LYSMD4	hg38_genes_promoters
1539	chr15	99733971	99733972	2	*	0.0535243541387409	2.37741796138256e-06	0.00166213913170703	chr15	99733438	99734437	1000	-	promoter:177361	ENST00000684762.1	145748	LYSMD4	hg38_genes_promoters
1540	chr15	99733971	99733972	2	*	0.0535243541387409	2.37741796138256e-06	0.00166213913170703	chr15	99733362	99734361	1000	-	promoter:177363	ENST00000493256.1	145748	LYSMD4	hg38_genes_promoters
1541	chr15	99733971	99733972	2	*	0.0535243541387409	2.37741796138256e-06	0.00166213913170703	chr15	99733562	99734561	1000	-	promoter:177364	ENST00000484050.1	145748	LYSMD4	hg38_genes_promoters
1542	chr15	99733971	99733972	2	*	0.0535243541387409	2.37741796138256e-06	0.00166213913170703	chr15	99733438	99734437	1000	-	promoter:177365	ENST00000450512.1	145748	LYSMD4	hg38_genes_promoters
1543	chr1	54801469	54801613	145	*	0.0502495685192705	2.38066545471582e-06	0.00166213913170703	chr1	54801324	54802323	1000	-	promoter:14734	ENST00000371276.9	55001	TTC22	hg38_genes_promoters
1544	chr1	54801469	54801613	145	*	0.0502495685192705	2.38066545471582e-06	0.00166213913170703	chr1	54801199	54802198	1000	-	promoter:14736	ENST00000371274.8	55001	TTC22	hg38_genes_promoters
1545	chr3	124584421	124584562	142	*	0.0194351822486793	2.3870680496677e-06	0.00166315877504425	chr3	124583659	124584658	1000	+	promoter:44313	ENST00000291478.9	8997	KALRN	hg38_genes_promoters
1546	chr3	124584421	124584562	142	*	0.0194351822486793	2.3870680496677e-06	0.00166315877504425	chr3	124583677	124584676	1000	+	promoter:44314	ENST00000682363.1	8997	KALRN	hg38_genes_promoters
1547	chr3	124584421	124584562	142	*	0.0194351822486793	2.3870680496677e-06	0.00166315877504425	chr3	124583682	124584681	1000	+	promoter:44315	ENST00000454902.1	8997	KALRN	hg38_genes_promoters
1548	chr19	1065861	1066351	491	*	0.0889988551365846	2.39899486299251e-06	0.00166457597376019	chr19	1064923	1065922	1000	+	promoter:208057	ENST00000539243.6	23526	ARHGAP45	hg38_genes_promoters
1549	chr19	1065861	1066351	491	*	0.0889988551365846	2.39899486299251e-06	0.00166457597376019	chr19	1065509	1066508	1000	+	promoter:208058	ENST00000587186.5	23526	ARHGAP45	hg38_genes_promoters
1550	chr19	1065861	1066351	491	*	0.0889988551365846	2.39899486299251e-06	0.00166457597376019	chr19	1066167	1067166	1000	+	promoter:208059	ENST00000313093.7	23526	ARHGAP45	hg38_genes_promoters
1551	chr19	1065861	1066351	491	*	0.0889988551365846	2.39899486299251e-06	0.00166457597376019	chr19	1066317	1067316	1000	+	promoter:208060	ENST00000587602.5	23526	ARHGAP45	hg38_genes_promoters
1552	chr19	1065861	1066351	491	*	0.0889988551365846	2.39899486299251e-06	0.00166457597376019	chr19	1066319	1067318	1000	+	promoter:208061	ENST00000591293.2	23526	ARHGAP45	hg38_genes_promoters
1553	chr19	1065861	1066351	491	*	0.0889988551365846	2.39899486299251e-06	0.00166457597376019	chr19	1066327	1067326	1000	+	promoter:208062	ENST00000590214.5	23526	ARHGAP45	hg38_genes_promoters
1554	chr6	30013918	30036134	22217	*	0.00951301428602181	2.40985035963039e-06	0.00166866765930917	chr6	30030713	30031712	1000	+	promoter:78120	ENST00000427296.1	NA	NA	hg38_genes_promoters
1555	chr6	30013918	30036134	22217	*	0.00951301428602181	2.40985035963039e-06	0.00166866765930917	chr6	30034916	30035915	1000	+	promoter:78121	ENST00000610339.1	NA	NA	hg38_genes_promoters
1556	chr6	30013918	30036134	22217	*	0.00951301428602181	2.40985035963039e-06	0.00166866765930917	chr6	30035016	30036015	1000	-	promoter:83483	ENST00000444051.1	80862	ZNRD1ASP	hg38_genes_promoters
1557	chr11	2869847	2869889	43	*	0.0669220107285462	2.43443006629568e-06	0.00167520856511395	chr11	2869033	2870032	1000	+	promoter:127768	ENST00000441418.2	55539	KCNQ1DN	hg38_genes_promoters
1558	chr22	43016035	43016036	2	*	0.10131140269169	2.44031804192786e-06	0.00167520856511395	chr22	43015150	43016149	1000	-	promoter:235676	ENST00000263246.8	11252	PACSIN2	hg38_genes_promoters
1559	chr22	43016035	43016036	2	*	0.10131140269169	2.44031804192786e-06	0.00167520856511395	chr22	43015136	43016135	1000	-	promoter:235681	ENST00000453643.5	11252	PACSIN2	hg38_genes_promoters
1560	chr22	43016035	43016036	2	*	0.10131140269169	2.44031804192786e-06	0.00167520856511395	chr22	43015099	43016098	1000	-	promoter:235684	ENST00000445706.5	11252	PACSIN2	hg38_genes_promoters
1561	chr1	1331168	1331278	111	*	0.0312316330081969	2.445095362913e-06	0.00167520856511395	chr1	1330280	1331279	1000	+	promoter:190	ENST00000339381.6	83756	TAS1R3	hg38_genes_promoters
1562	chr2	215369647	215397750	28104	*	0.00725067581834034	2.45059991679331e-06	0.00167520856511395	chr2	215393722	215394721	1000	-	promoter:38475	ENST00000492816.6	2335	FN1	hg38_genes_promoters
1563	chr2	215369647	215397750	28104	*	0.00725067581834034	2.45059991679331e-06	0.00167520856511395	chr2	215393148	215394147	1000	-	promoter:38482	ENST00000456923.5	2335	FN1	hg38_genes_promoters
1564	chr2	215369647	215397750	28104	*	0.00725067581834034	2.45059991679331e-06	0.00167520856511395	chr2	215370521	215371520	1000	-	promoter:38486	ENST00000480024.1	2335	FN1	hg38_genes_promoters
1565	chr2	215369647	215397750	28104	*	0.00725067581834034	2.45059991679331e-06	0.00167520856511395	chr2	215372483	215373482	1000	-	promoter:38487	ENST00000461974.1	2335	FN1	hg38_genes_promoters
1566	chr2	215369647	215397750	28104	*	0.00725067581834034	2.45059991679331e-06	0.00167520856511395	chr2	215372440	215373439	1000	-	promoter:38488	ENST00000485567.1	2335	FN1	hg38_genes_promoters
1567	chr2	215369647	215397750	28104	*	0.00725067581834034	2.45059991679331e-06	0.00167520856511395	chr2	215375726	215376725	1000	-	promoter:38489	ENST00000460217.1	2335	FN1	hg38_genes_promoters
1568	chr2	215369647	215397750	28104	*	0.00725067581834034	2.45059991679331e-06	0.00167520856511395	chr2	215375690	215376689	1000	-	promoter:38490	ENST00000438981.1	2335	FN1	hg38_genes_promoters
1569	chr2	215369647	215397750	28104	*	0.00725067581834034	2.45059991679331e-06	0.00167520856511395	chr2	215381330	215382329	1000	-	promoter:38491	ENST00000474036.1	2335	FN1	hg38_genes_promoters
1570	chr2	215369647	215397750	28104	*	0.00725067581834034	2.45059991679331e-06	0.00167520856511395	chr2	215383484	215384483	1000	-	promoter:38492	ENST00000490833.5	2335	FN1	hg38_genes_promoters
1571	chr2	215369647	215397750	28104	*	0.00725067581834034	2.45059991679331e-06	0.00167520856511395	chr2	215384081	215385080	1000	-	promoter:38493	ENST00000480737.1	2335	FN1	hg38_genes_promoters
1572	chr1	6072736	6078027	5292	*	0.0174676281601088	2.45480076913921e-06	0.00167520856511395	chr1	6072415	6073414	1000	+	promoter:551	ENST00000663671.1	8514	KCNAB2	hg38_genes_promoters
1573	chr8	144413550	144413654	105	*	0.204332983616049	2.51546700266641e-06	0.00170324953240505	chr8	144413572	144414571	1000	-	promoter:109858	ENST00000527148.5	55630	SLC39A4	hg38_genes_promoters
1574	chr8	144413550	144413654	105	*	0.204332983616049	2.51546700266641e-06	0.00170324953240505	chr8	144413586	144414585	1000	-	promoter:109859	ENST00000529462.5	55630	SLC39A4	hg38_genes_promoters
1575	chr8	144413550	144413654	105	*	0.204332983616049	2.51546700266641e-06	0.00170324953240505	chr8	144413570	144414569	1000	-	promoter:109860	ENST00000530807.5	55630	SLC39A4	hg38_genes_promoters
1576	chr8	144413550	144413654	105	*	0.204332983616049	2.51546700266641e-06	0.00170324953240505	chr8	144413587	144414586	1000	-	promoter:109861	ENST00000532718.5	55630	SLC39A4	hg38_genes_promoters
1577	chr8	144413550	144413654	105	*	0.204332983616049	2.51546700266641e-06	0.00170324953240505	chr8	144413592	144414591	1000	-	promoter:109864	ENST00000531013.1	55630	SLC39A4	hg38_genes_promoters
1578	chr17	43126162	43126225	64	*	-0.0833523996285226	2.52226716079603e-06	0.00170442456630467	chr17	43125365	43126364	1000	-	promoter:199498	ENST00000357654.9	672	BRCA1	hg38_genes_promoters
1579	chr17	43126162	43126225	64	*	-0.0833523996285226	2.52226716079603e-06	0.00170442456630467	chr17	43125371	43126370	1000	-	promoter:199499	ENST00000352993.7	672	BRCA1	hg38_genes_promoters
1580	chr17	43126162	43126225	64	*	-0.0833523996285226	2.52226716079603e-06	0.00170442456630467	chr17	43125484	43126483	1000	-	promoter:199500	ENST00000471181.7	672	BRCA1	hg38_genes_promoters
1581	chr17	43126162	43126225	64	*	-0.0833523996285226	2.52226716079603e-06	0.00170442456630467	chr17	43125452	43126451	1000	-	promoter:199501	ENST00000468300.5	672	BRCA1	hg38_genes_promoters
1582	chr17	43126162	43126225	64	*	-0.0833523996285226	2.52226716079603e-06	0.00170442456630467	chr17	43125330	43126329	1000	-	promoter:199503	ENST00000586385.5	672	BRCA1	hg38_genes_promoters
1583	chr17	43126162	43126225	64	*	-0.0833523996285226	2.52226716079603e-06	0.00170442456630467	chr17	43125330	43126329	1000	-	promoter:199504	ENST00000591534.5	672	BRCA1	hg38_genes_promoters
1584	chr17	43126162	43126225	64	*	-0.0833523996285226	2.52226716079603e-06	0.00170442456630467	chr17	43125330	43126329	1000	-	promoter:199505	ENST00000591849.5	672	BRCA1	hg38_genes_promoters
1585	chr17	43126162	43126225	64	*	-0.0833523996285226	2.52226716079603e-06	0.00170442456630467	chr17	43125403	43126402	1000	-	promoter:199506	ENST00000493795.5	672	BRCA1	hg38_genes_promoters
1586	chr17	43126162	43126225	64	*	-0.0833523996285226	2.52226716079603e-06	0.00170442456630467	chr17	43125289	43126288	1000	-	promoter:199507	ENST00000461221.5	672	BRCA1	hg38_genes_promoters
1587	chr17	43126162	43126225	64	*	-0.0833523996285226	2.52226716079603e-06	0.00170442456630467	chr17	43125357	43126356	1000	-	promoter:199508	ENST00000491747.6	672	BRCA1	hg38_genes_promoters
1588	chr17	43126162	43126225	64	*	-0.0833523996285226	2.52226716079603e-06	0.00170442456630467	chr17	43125360	43126359	1000	-	promoter:199510	ENST00000478531.5	672	BRCA1	hg38_genes_promoters
1589	chr17	43126162	43126225	64	*	-0.0833523996285226	2.52226716079603e-06	0.00170442456630467	chr17	43125403	43126402	1000	-	promoter:199511	ENST00000493919.5	672	BRCA1	hg38_genes_promoters
1590	chr17	43126162	43126225	64	*	-0.0833523996285226	2.52226716079603e-06	0.00170442456630467	chr17	43125316	43126315	1000	-	promoter:199516	ENST00000354071.7	672	BRCA1	hg38_genes_promoters
1591	chr17	43126162	43126225	64	*	-0.0833523996285226	2.52226716079603e-06	0.00170442456630467	chr17	43125324	43126323	1000	-	promoter:199519	ENST00000470026.5	672	BRCA1	hg38_genes_promoters
1592	chr17	43126162	43126225	64	*	-0.0833523996285226	2.52226716079603e-06	0.00170442456630467	chr17	43125484	43126483	1000	-	promoter:199520	ENST00000652672.1	672	BRCA1	hg38_genes_promoters
1593	chr17	43126162	43126225	64	*	-0.0833523996285226	2.52226716079603e-06	0.00170442456630467	chr17	43125365	43126364	1000	-	promoter:199521	ENST00000477152.5	672	BRCA1	hg38_genes_promoters
1594	chr17	43126162	43126225	64	*	-0.0833523996285226	2.52226716079603e-06	0.00170442456630467	chr17	43125301	43126300	1000	-	promoter:199522	ENST00000492859.5	672	BRCA1	hg38_genes_promoters
1595	chr17	43126162	43126225	64	*	-0.0833523996285226	2.52226716079603e-06	0.00170442456630467	chr17	43125301	43126300	1000	-	promoter:199523	ENST00000497488.1	672	BRCA1	hg38_genes_promoters
1596	chr17	43126162	43126225	64	*	-0.0833523996285226	2.52226716079603e-06	0.00170442456630467	chr17	43125451	43126450	1000	-	promoter:199524	ENST00000494123.5	672	BRCA1	hg38_genes_promoters
1597	chr17	43126162	43126225	64	*	-0.0833523996285226	2.52226716079603e-06	0.00170442456630467	chr17	43125344	43126343	1000	-	promoter:199526	ENST00000642945.1	672	BRCA1	hg38_genes_promoters
1598	chr17	43126162	43126225	64	*	-0.0833523996285226	2.52226716079603e-06	0.00170442456630467	chr17	43125354	43126353	1000	-	promoter:199527	ENST00000476777.5	672	BRCA1	hg38_genes_promoters
1599	chr17	43126162	43126225	64	*	-0.0833523996285226	2.52226716079603e-06	0.00170442456630467	chr17	43125371	43126370	1000	-	promoter:199528	ENST00000461798.5	672	BRCA1	hg38_genes_promoters
1600	chr17	43126162	43126225	64	*	-0.0833523996285226	2.52226716079603e-06	0.00170442456630467	chr17	43125322	43126321	1000	-	promoter:199529	ENST00000489037.1	672	BRCA1	hg38_genes_promoters
1601	chr17	43126162	43126225	64	*	-0.0833523996285226	2.52226716079603e-06	0.00170442456630467	chr17	43125327	43126326	1000	-	promoter:199530	ENST00000644555.1	672	BRCA1	hg38_genes_promoters
1602	chr17	43126162	43126225	64	*	-0.0833523996285226	2.52226716079603e-06	0.00170442456630467	chr17	43125365	43126364	1000	-	promoter:199531	ENST00000618469.1	672	BRCA1	hg38_genes_promoters
1603	chr21	36542916	36542917	2	*	0.111081200714912	2.53628804133637e-06	0.00170704359364536	chr21	36542601	36543600	1000	-	promoter:230305	ENST00000399136.5	23562	CLDN14	hg38_genes_promoters
1604	chr21	36542916	36542917	2	*	0.111081200714912	2.53628804133637e-06	0.00170704359364536	chr21	36542856	36543855	1000	-	promoter:230308	ENST00000478313.1	23562	CLDN14	hg38_genes_promoters
1605	chr5	170788704	170789926	1223	*	0.0584930113703423	2.54855764341497e-06	0.00171032811895665	chr5	170788143	170789142	1000	+	promoter:70611	ENST00000519137.1	2568	GABRP	hg38_genes_promoters
1606	chr5	170788704	170789926	1223	*	0.0584930113703423	2.54855764341497e-06	0.00171032811895665	chr5	170788651	170789650	1000	-	promoter:76092	ENST00000518172.1	NA	NA	hg38_genes_promoters
1607	chr19	49897641	49897642	2	*	0.0697190964826712	2.55133278968584e-06	0.00171032811895665	chr19	49896888	49897887	1000	-	promoter:220671	ENST00000391826.7	259307	IL4I1	hg38_genes_promoters
1608	chr19	49897641	49897642	2	*	0.0697190964826712	2.55133278968584e-06	0.00171032811895665	chr19	49896869	49897868	1000	-	promoter:220675	ENST00000593956.5	259307	IL4I1	hg38_genes_promoters
1609	chr2	226801083	226801646	564	*	0.0709089837931025	2.66500048381812e-06	0.00177591410458695	chr2	226800310	226801309	1000	+	promoter:29762	ENST00000607970.2	84236	RHBDD1	hg38_genes_promoters
1610	chr12	53994627	53995331	705	*	0.0441502155225753	2.69658336185409e-06	0.00178634846311926	chr12	53993895	53994894	1000	+	promoter:144664	ENST00000504557.1	3225	HOXC9	hg38_genes_promoters
1611	chr12	53994627	53995331	705	*	0.0441502155225753	2.69658336185409e-06	0.00178634846311926	chr12	53993944	53994943	1000	+	promoter:144665	ENST00000509328.1	3223	HOXC6	hg38_genes_promoters
1612	chr12	53994627	53995331	705	*	0.0441502155225753	2.69658336185409e-06	0.00178634846311926	chr12	53994509	53995508	1000	+	promoter:144666	ENST00000508190.1	3225	HOXC9	hg38_genes_promoters
1613	chr19	7919229	7919287	59	*	0.067216999904464	2.73531868830473e-06	0.00179785231692004	chr19	7919158	7920157	1000	-	promoter:216082	ENST00000564226.1	NA	NA	hg38_genes_promoters
1614	chrX	85002913	85002914	2	*	0.0484447541640521	2.77577335898513e-06	0.00181029913538587	chrX	85002877	85003876	1000	+	promoter:238364	ENST00000373173.7	139322	APOOL	hg38_genes_promoters
1615	chr1	9071563	9071796	234	*	0.0928151373823621	2.80354304857952e-06	0.00182487334793071	chr1	9071728	9072727	1000	-	promoter:11976	ENST00000484798.5	6518	SLC2A5	hg38_genes_promoters
1616	chr19	11538647	11538757	111	*	0.0308221495926317	2.9317176382908e-06	0.00189002556802332	chr19	11537767	11538766	1000	+	promoter:209467	ENST00000592923.5	1264	CNN1	hg38_genes_promoters
1617	chr19	11538647	11538757	111	*	0.0308221495926317	2.9317176382908e-06	0.00189002556802332	chr19	11537775	11538774	1000	+	promoter:209468	ENST00000535659.6	1264	CNN1	hg38_genes_promoters
1618	chr19	11538647	11538757	111	*	0.0308221495926317	2.9317176382908e-06	0.00189002556802332	chr19	11537851	11538850	1000	+	promoter:209469	ENST00000252456.7	1264	CNN1	hg38_genes_promoters
1619	chr19	11538647	11538757	111	*	0.0308221495926317	2.9317176382908e-06	0.00189002556802332	chr19	11537853	11538852	1000	+	promoter:209470	ENST00000588468.1	1264	CNN1	hg38_genes_promoters
1620	chr17	62680660	62680927	268	*	0.105196365576967	2.95320828573421e-06	0.00190023989512126	chr17	62680453	62681452	1000	+	promoter:193873	ENST00000579432.1	9902	MRC2	hg38_genes_promoters
1621	chr17	62680660	62680927	268	*	0.105196365576967	2.95320828573421e-06	0.00190023989512126	chr17	62680458	62681457	1000	+	promoter:193874	ENST00000446119.2	9902	MRC2	hg38_genes_promoters
1622	chr1	1136879	1136991	113	*	0.0439741202459011	2.98592088669138e-06	0.00191762221464299	chr1	1136017	1137016	1000	+	promoter:158	ENST00000416774.1	254099	LINC01342	hg38_genes_promoters
1623	chr20	18504527	18504528	2	*	0.128388022825981	3.07461126029963e-06	0.00196076073097705	chr20	18503633	18504632	1000	+	promoter:222555	ENST00000415286.1	NA	NA	hg38_genes_promoters
1624	chr8	1817513	1817655	143	*	0.0710612374386649	3.07639771890232e-06	0.00196076073097705	chr8	1817114	1818113	1000	-	promoter:104978	ENST00000659092.1	105377779	LOC105377779	hg38_genes_promoters
1625	chr6	138405026	138405048	23	*	0.0328107040341339	3.16343631975574e-06	0.00201182989795938	chr6	138404971	138405970	1000	+	promoter:81552	ENST00000453452.1	23593	HEBP2	hg38_genes_promoters
1626	chr16	1528143	1528159	17	*	0.0452749463384149	3.27080938094464e-06	0.00205884209041604	chr16	1527688	1528687	1000	+	promoter:177949	ENST00000253934.9	79652	TMEM204	hg38_genes_promoters
1627	chr15	26628951	26629334	384	*	0.0992630999090946	3.27265240553717e-06	0.00205884209041604	chr15	26629091	26630090	1000	-	promoter:173382	ENST00000400188.7	2562	GABRB3	hg38_genes_promoters
1628	chr15	26628951	26629334	384	*	0.0992630999090946	3.27265240553717e-06	0.00205884209041604	chr15	26629179	26630178	1000	-	promoter:173395	ENST00000556166.2	2562	GABRB3	hg38_genes_promoters
1629	chr13	45967871	46039950	72080	*	0.0104820334470176	3.30460381750759e-06	0.00207090967426988	chr13	46011556	46012555	1000	-	promoter:158551	ENST00000470308.1	23091	ZC3H13	hg38_genes_promoters
1630	chr13	45967871	46039950	72080	*	0.0104820334470176	3.30460381750759e-06	0.00207090967426988	chr13	46020488	46021487	1000	-	promoter:158552	ENST00000464597.2	23091	ZC3H13	hg38_genes_promoters
1631	chr13	112331185	112331249	65	*	0.0925861340428231	3.34079879365013e-06	0.00208582369802285	chr13	112331226	112332225	1000	-	promoter:159696	ENST00000413637.1	104266956	LINC01044	hg38_genes_promoters
1632	chr19	12830539	12830596	58	*	0.0387442055633127	3.43349420009353e-06	0.00212790644970953	chr19	12830417	12831416	1000	-	promoter:216852	ENST00000458671.6	83546	RTBDN	hg38_genes_promoters
1633	chr19	12830539	12830596	58	*	0.0387442055633127	3.43349420009353e-06	0.00212790644970953	chr19	12830350	12831349	1000	-	promoter:216858	ENST00000589567.2	83546	RTBDN	hg38_genes_promoters
1634	chr1	47225309	47225487	179	*	0.0540690505571893	3.45716479848638e-06	0.00213863773280484	chr1	47224797	47225796	1000	+	promoter:3539	ENST00000422216.1	NA	NA	hg38_genes_promoters
1635	chr12	11023975	11170018	146044	*	0.0134875754460032	3.49646390280856e-06	0.00215502567477793	chr12	11047191	11048190	1000	-	promoter:149614	ENST00000539853.5	5554	PRH1	hg38_genes_promoters
1636	chr12	11023975	11170018	146044	*	0.0134875754460032	3.49646390280856e-06	0.00215502567477793	chr12	11047042	11048041	1000	-	promoter:149616	ENST00000536086.2	5554	PRH1	hg38_genes_promoters
1637	chr12	11023975	11170018	146044	*	0.0134875754460032	3.49646390280856e-06	0.00215502567477793	chr12	11047115	11048114	1000	-	promoter:149624	ENST00000534923.1	5554	PRH1	hg38_genes_promoters
1638	chr12	11023975	11170018	146044	*	0.0134875754460032	3.49646390280856e-06	0.00215502567477793	chr12	11047138	11048137	1000	-	promoter:149627	ENST00000541456.1	5554	PRH1	hg38_genes_promoters
1639	chr12	11023975	11170018	146044	*	0.0134875754460032	3.49646390280856e-06	0.00215502567477793	chr12	11031408	11032407	1000	-	promoter:149629	ENST00000390675.2	259290	TAS2R31	hg38_genes_promoters
1640	chr12	11023975	11170018	146044	*	0.0134875754460032	3.49646390280856e-06	0.00215502567477793	chr12	11049257	11050256	1000	-	promoter:149631	ENST00000541376.1	NA	NA	hg38_genes_promoters
1641	chr12	11023975	11170018	146044	*	0.0134875754460032	3.49646390280856e-06	0.00215502567477793	chr12	11062295	11063294	1000	-	promoter:149632	ENST00000533467.1	259292	TAS2R46	hg38_genes_promoters
1642	chr12	11023975	11170018	146044	*	0.0134875754460032	3.49646390280856e-06	0.00215502567477793	chr12	11079172	11080171	1000	-	promoter:149633	ENST00000534866.1	NA	NA	hg38_genes_promoters
1643	chr12	11023975	11170018	146044	*	0.0134875754460032	3.49646390280856e-06	0.00215502567477793	chr12	11078243	11079242	1000	-	promoter:149634	ENST00000422992.2	NA	NA	hg38_genes_promoters
1644	chr12	11023975	11170018	146044	*	0.0134875754460032	3.49646390280856e-06	0.00215502567477793	chr12	11092314	11093313	1000	-	promoter:149635	ENST00000531678.1	259289	TAS2R43	hg38_genes_promoters
1645	chr12	11023975	11170018	146044	*	0.0134875754460032	3.49646390280856e-06	0.00215502567477793	chr12	11097275	11098274	1000	-	promoter:149636	ENST00000542637.1	NA	NA	hg38_genes_promoters
1646	chr12	11023975	11170018	146044	*	0.0134875754460032	3.49646390280856e-06	0.00215502567477793	chr12	11134645	11135644	1000	-	promoter:149638	ENST00000539585.1	259293	TAS2R30	hg38_genes_promoters
1647	chr12	11023975	11170018	146044	*	0.0134875754460032	3.49646390280856e-06	0.00215502567477793	chr12	11159695	11160694	1000	-	promoter:149639	ENST00000535136.1	NA	NA	hg38_genes_promoters
1648	chrX	9465065	9466480	1416	*	0.0323386975096937	3.54180085556159e-06	0.00217833588669164	chrX	9464294	9465293	1000	+	promoter:236290	ENST00000422314.5	6907	TBL1X	hg38_genes_promoters
1649	chr6	149485137	149485517	381	*	0.0882509694643875	3.61761153782802e-06	0.00221347837301097	chr6	149485015	149486014	1000	-	promoter:87518	ENST00000409806.8	340152	ZC3H12D	hg38_genes_promoters
1650	chr2	74503033	74503034	2	*	0.109012897886366	3.64513636601095e-06	0.00222223889571643	chr2	74502138	74503137	1000	+	promoter:24422	ENST00000687727.1	151534	LBX2-AS1	hg38_genes_promoters
1651	chr2	74503033	74503034	2	*	0.109012897886366	3.64513636601095e-06	0.00222223889571643	chr2	74502138	74503137	1000	+	promoter:24423	ENST00000692921.1	151534	LBX2-AS1	hg38_genes_promoters
1652	chr2	74503033	74503034	2	*	0.109012897886366	3.64513636601095e-06	0.00222223889571643	chr2	74502143	74503142	1000	+	promoter:24424	ENST00000687543.1	151534	LBX2-AS1	hg38_genes_promoters
1653	chr2	74503033	74503034	2	*	0.109012897886366	3.64513636601095e-06	0.00222223889571643	chr2	74502143	74503142	1000	+	promoter:24425	ENST00000691626.1	151534	LBX2-AS1	hg38_genes_promoters
1654	chr2	74503033	74503034	2	*	0.109012897886366	3.64513636601095e-06	0.00222223889571643	chr2	74502145	74503144	1000	+	promoter:24426	ENST00000688827.1	NA	NA	hg38_genes_promoters
1655	chr2	74503033	74503034	2	*	0.109012897886366	3.64513636601095e-06	0.00222223889571643	chr2	74502190	74503189	1000	+	promoter:24427	ENST00000686933.1	151534	LBX2-AS1	hg38_genes_promoters
1656	chr2	74503033	74503034	2	*	0.109012897886366	3.64513636601095e-06	0.00222223889571643	chr2	74502190	74503189	1000	+	promoter:24428	ENST00000688305.1	151534	LBX2-AS1	hg38_genes_promoters
1657	chr2	74503033	74503034	2	*	0.109012897886366	3.64513636601095e-06	0.00222223889571643	chr2	74502366	74503365	1000	+	promoter:24429	ENST00000684957.1	151534	LBX2-AS1	hg38_genes_promoters
1658	chr2	74503033	74503034	2	*	0.109012897886366	3.64513636601095e-06	0.00222223889571643	chr2	74502366	74503365	1000	+	promoter:24430	ENST00000685850.1	151534	LBX2-AS1	hg38_genes_promoters
1659	chr2	74503033	74503034	2	*	0.109012897886366	3.64513636601095e-06	0.00222223889571643	chr2	74502428	74503427	1000	+	promoter:24431	ENST00000693462.1	NA	NA	hg38_genes_promoters
1660	chr2	74503033	74503034	2	*	0.109012897886366	3.64513636601095e-06	0.00222223889571643	chr2	74502985	74503984	1000	-	promoter:34105	ENST00000341396.2	85474	LBX2	hg38_genes_promoters
1661	chr10	18261206	18261695	490	*	0.0506279474593538	3.67809799866018e-06	0.00223827893472173	chr10	18260211	18261210	1000	+	promoter:119063	ENST00000651896.1	783	CACNB2	hg38_genes_promoters
1662	chr10	18261206	18261695	490	*	0.0506279474593538	3.67809799866018e-06	0.00223827893472173	chr10	18260211	18261210	1000	+	promoter:119064	ENST00000377331.8	783	CACNB2	hg38_genes_promoters
1663	chr10	18261206	18261695	490	*	0.0506279474593538	3.67809799866018e-06	0.00223827893472173	chr10	18261193	18262192	1000	-	promoter:123676	ENST00000626127.2	107984213	LOC107984213	hg38_genes_promoters
1664	chr10	18261206	18261695	490	*	0.0506279474593538	3.67809799866018e-06	0.00223827893472173	chr10	18261193	18262192	1000	-	promoter:123677	ENST00000625812.2	107984213	LOC107984213	hg38_genes_promoters
1665	chr10	18261206	18261695	490	*	0.0506279474593538	3.67809799866018e-06	0.00223827893472173	chr10	18261195	18262194	1000	-	promoter:123678	ENST00000457058.1	107984213	LOC107984213	hg38_genes_promoters
1666	chr10	18261206	18261695	490	*	0.0506279474593538	3.67809799866018e-06	0.00223827893472173	chr10	18261505	18262504	1000	-	promoter:123679	ENST00000659113.1	107984213	LOC107984213	hg38_genes_promoters
1667	chr10	18261206	18261695	490	*	0.0506279474593538	3.67809799866018e-06	0.00223827893472173	chr10	18261193	18262192	1000	-	promoter:123680	ENST00000627265.1	107984213	LOC107984213	hg38_genes_promoters
1668	chr10	18261206	18261695	490	*	0.0506279474593538	3.67809799866018e-06	0.00223827893472173	chr10	18261193	18262192	1000	-	promoter:123681	ENST00000601195.1	NA	NA	hg38_genes_promoters
1669	chr17	352968	353198	231	*	0.0620805296427087	3.74708921321003e-06	0.00227204585655188	chr17	352808	353807	1000	-	promoter:195735	ENST00000331302.12	9501	RPH3AL	hg38_genes_promoters
1670	chr17	352968	353198	231	*	0.0620805296427087	3.74708921321003e-06	0.00227204585655188	chr17	352843	353842	1000	-	promoter:195736	ENST00000618002.4	9501	RPH3AL	hg38_genes_promoters
1671	chr17	352968	353198	231	*	0.0620805296427087	3.74708921321003e-06	0.00227204585655188	chr17	353098	354097	1000	-	promoter:195737	ENST00000323434.12	9501	RPH3AL	hg38_genes_promoters
1672	chr17	352968	353198	231	*	0.0620805296427087	3.74708921321003e-06	0.00227204585655188	chr17	352843	353842	1000	-	promoter:195739	ENST00000536489.6	9501	RPH3AL	hg38_genes_promoters
1673	chr17	352968	353198	231	*	0.0620805296427087	3.74708921321003e-06	0.00227204585655188	chr17	352791	353790	1000	-	promoter:195745	ENST00000577079.5	9501	RPH3AL	hg38_genes_promoters
1674	chr17	352968	353198	231	*	0.0620805296427087	3.74708921321003e-06	0.00227204585655188	chr17	352802	353801	1000	-	promoter:195756	ENST00000572866.1	9501	RPH3AL	hg38_genes_promoters
1675	chr18	44579235	44589770	10536	*	-0.0763254996750455	4.00092753467805e-06	0.00239574401722419	chr18	44579695	44580694	1000	-	promoter:206791	ENST00000663353.1	101927921	LINC01478	hg38_genes_promoters
1676	chr18	44579235	44589770	10536	*	-0.0763254996750455	4.00092753467805e-06	0.00239574401722419	chr18	44579714	44580713	1000	-	promoter:206792	ENST00000657927.1	101927921	LINC01478	hg38_genes_promoters
1677	chr18	44579235	44589770	10536	*	-0.0763254996750455	4.00092753467805e-06	0.00239574401722419	chr18	44579724	44580723	1000	-	promoter:206793	ENST00000666688.1	101927921	LINC01478	hg38_genes_promoters
1678	chr18	44579235	44589770	10536	*	-0.0763254996750455	4.00092753467805e-06	0.00239574401722419	chr18	44579954	44580953	1000	-	promoter:206796	ENST00000669315.1	NA	NA	hg38_genes_promoters
1679	chr13	77697759	77697760	2	*	0.0798939632523508	4.0146031037665e-06	0.0023996630459892	chr13	77696888	77697887	1000	+	promoter:156765	ENST00000422114.5	122060	SLAIN1	hg38_genes_promoters
1680	chr13	77697759	77697760	2	*	0.0798939632523508	4.0146031037665e-06	0.0023996630459892	chr13	77696888	77697887	1000	+	promoter:156766	ENST00000466548.5	122060	SLAIN1	hg38_genes_promoters
1681	chr13	77697759	77697760	2	*	0.0798939632523508	4.0146031037665e-06	0.0023996630459892	chr13	77697423	77698422	1000	+	promoter:156767	ENST00000446759.5	122060	SLAIN1	hg38_genes_promoters
1682	chr13	77697759	77697760	2	*	0.0798939632523508	4.0146031037665e-06	0.0023996630459892	chr13	77697423	77698422	1000	+	promoter:156768	ENST00000442759.5	122060	SLAIN1	hg38_genes_promoters
1683	chr17	3530134	3530158	25	*	0.128919993172247	4.03754418571761e-06	0.00240909666587665	chr17	3530113	3531112	1000	-	promoter:196187	ENST00000575865.1	162514	TRPV3	hg38_genes_promoters
1684	chr22	29719165	29719360	196	*	0.0519074405548262	4.11468608768135e-06	0.00244644986037258	chr22	29719003	29720002	1000	+	promoter:232113	ENST00000216144.4	164633	CABP7	hg38_genes_promoters
1685	chr5	90475643	90527129	51487	*	0.0170509243553144	4.14719238504797e-06	0.00246142816611267	chr5	90474772	90475771	1000	-	promoter:73569	ENST00000316610.7	153364	MBLAC2	hg38_genes_promoters
1686	chr6	38570804	38599566	28763	*	0.0120473879744621	4.17199150220772e-06	0.00247178744417069	chr6	38586323	38587322	1000	+	promoter:79112	ENST00000404701.1	NA	NA	hg38_genes_promoters
1687	chr6	38570804	38599566	28763	*	0.0120473879744621	4.17199150220772e-06	0.00247178744417069	chr6	38596068	38597067	1000	-	promoter:84440	ENST00000314100.10	114781	BTBD9	hg38_genes_promoters
1688	chr6	38570804	38599566	28763	*	0.0120473879744621	4.17199150220772e-06	0.00247178744417069	chr6	38595989	38596988	1000	-	promoter:84443	ENST00000328403.10	114781	BTBD9	hg38_genes_promoters
1689	chr6	38570804	38599566	28763	*	0.0120473879744621	4.17199150220772e-06	0.00247178744417069	chr6	38595989	38596988	1000	-	promoter:84444	ENST00000419706.6	114781	BTBD9	hg38_genes_promoters
1690	chr6	38570804	38599566	28763	*	0.0120473879744621	4.17199150220772e-06	0.00247178744417069	chr6	38594336	38595335	1000	-	promoter:84445	ENST00000408958.5	114781	BTBD9	hg38_genes_promoters
1691	chr6	38570804	38599566	28763	*	0.0120473879744621	4.17199150220772e-06	0.00247178744417069	chr6	38598095	38599094	1000	-	promoter:84446	ENST00000403056.2	114781	BTBD9	hg38_genes_promoters
1692	chr1	172571872	172638302	66431	*	0.00853997245294849	4.18809996816645e-06	0.00247262483103026	chr1	172601149	172602148	1000	+	promoter:8393	ENST00000486569.1	51430	SUCO	hg38_genes_promoters
1693	chr1	172571872	172638302	66431	*	0.00853997245294849	4.18809996816645e-06	0.00247262483103026	chr1	172607313	172608312	1000	+	promoter:8394	ENST00000609685.1	51430	SUCO	hg38_genes_promoters
1694	chr1	172571872	172638302	66431	*	0.00853997245294849	4.18809996816645e-06	0.00247262483103026	chr1	172613535	172614534	1000	-	promoter:18950	ENST00000516134.1	NA	NA	hg38_genes_promoters
1695	chr16	46843919	46844642	724	*	0.0948762730093822	4.23951250323699e-06	0.00248813271068746	chr16	46844619	46845618	1000	-	promoter:186443	ENST00000565489.1	NA	NA	hg38_genes_promoters
1696	chr17	19660260	19663350	3091	*	0.0159764527898544	4.25133514591912e-06	0.00248813271068746	chr17	19661000	19661999	1000	+	promoter:190692	ENST00000516540.1	NA	NA	hg38_genes_promoters
1697	chr17	19660260	19663350	3091	*	0.0159764527898544	4.25133514591912e-06	0.00248813271068746	chr17	19662333	19663332	1000	+	promoter:190693	ENST00000672591.1	224	ALDH3A2	hg38_genes_promoters
1698	chr17	19660260	19663350	3091	*	0.0159764527898544	4.25133514591912e-06	0.00248813271068746	chr17	19662374	19663373	1000	+	promoter:190694	ENST00000571163.2	224	ALDH3A2	hg38_genes_promoters
1699	chr17	58187890	58191810	3921	*	0.0344924126972235	4.30051594825601e-06	0.00249144234655926	chr17	58191726	58192725	1000	+	promoter:193570	ENST00000225371.6	8288	EPX	hg38_genes_promoters
1700	chr19	48497741	48498634	894	*	0.108494961655405	4.30848865970876e-06	0.00249144234655926	chr19	48498406	48499405	1000	-	promoter:220359	ENST00000648216.1	114783	LMTK3	hg38_genes_promoters
1701	chr14	26780977	26820455	39479	*	0.0136236250408366	4.32902608146654e-06	0.00249144234655926	chr14	26781168	26782167	1000	+	promoter:160646	ENST00000552101.1	102725045	NOVA1-DT	hg38_genes_promoters
1702	chr14	26780977	26820455	39479	*	0.0136236250408366	4.32902608146654e-06	0.00249144234655926	chr14	26808340	26809339	1000	+	promoter:160647	ENST00000662892.1	102724890	LINC02293	hg38_genes_promoters
1703	chr14	26780977	26820455	39479	*	0.0136236250408366	4.32902608146654e-06	0.00249144234655926	chr14	26808341	26809340	1000	+	promoter:160648	ENST00000653199.1	102724890	LINC02293	hg38_genes_promoters
1704	chr14	26780977	26820455	39479	*	0.0136236250408366	4.32902608146654e-06	0.00249144234655926	chr14	26808351	26809350	1000	+	promoter:160649	ENST00000671365.1	102724890	LINC02293	hg38_genes_promoters
1705	chr14	26780977	26820455	39479	*	0.0136236250408366	4.32902608146654e-06	0.00249144234655926	chr14	26808363	26809362	1000	+	promoter:160650	ENST00000662232.1	102724890	LINC02293	hg38_genes_promoters
1706	chr14	26780977	26820455	39479	*	0.0136236250408366	4.32902608146654e-06	0.00249144234655926	chr14	26808364	26809363	1000	+	promoter:160651	ENST00000661868.1	102724890	LINC02293	hg38_genes_promoters
1707	chr14	26780977	26820455	39479	*	0.0136236250408366	4.32902608146654e-06	0.00249144234655926	chr14	26808417	26809416	1000	+	promoter:160652	ENST00000548335.1	102724890	LINC02293	hg38_genes_promoters
1708	chr14	26780977	26820455	39479	*	0.0136236250408366	4.32902608146654e-06	0.00249144234655926	chr14	26809673	26810672	1000	+	promoter:160653	ENST00000664061.1	102724890	LINC02293	hg38_genes_promoters
1709	chr14	26780977	26820455	39479	*	0.0136236250408366	4.32902608146654e-06	0.00249144234655926	chr14	26813941	26814940	1000	+	promoter:160654	ENST00000660737.1	102724890	LINC02293	hg38_genes_promoters
1710	chr14	26780977	26820455	39479	*	0.0136236250408366	4.32902608146654e-06	0.00249144234655926	chr14	26815968	26816967	1000	+	promoter:160655	ENST00000548385.1	102724890	LINC02293	hg38_genes_promoters
1711	chr17	352569	352602	34	*	0.0961272338125268	4.36773336245401e-06	0.00250465195291133	chr17	351638	352637	1000	+	promoter:188984	ENST00000572499.1	NA	NA	hg38_genes_promoters
1712	chrX	48469380	48470204	825	*	0.0432880292205039	4.36887323447644e-06	0.00250465195291133	chrX	48470178	48471177	1000	-	promoter:241106	ENST00000595796.5	92745	SLC38A5	hg38_genes_promoters
1713	chrX	48469380	48470204	825	*	0.0432880292205039	4.36887323447644e-06	0.00250465195291133	chrX	48468558	48469557	1000	-	promoter:241114	ENST00000441948.5	92745	SLC38A5	hg38_genes_promoters
1714	chrX	48469380	48470204	825	*	0.0432880292205039	4.36887323447644e-06	0.00250465195291133	chrX	48468389	48469388	1000	-	promoter:241115	ENST00000413668.5	92745	SLC38A5	hg38_genes_promoters
1715	chrX	48469380	48470204	825	*	0.0432880292205039	4.36887323447644e-06	0.00250465195291133	chrX	48469018	48470017	1000	-	promoter:241116	ENST00000416711.5	92745	SLC38A5	hg38_genes_promoters
1716	chrX	48469380	48470204	825	*	0.0432880292205039	4.36887323447644e-06	0.00250465195291133	chrX	48469558	48470557	1000	-	promoter:241117	ENST00000488083.5	92745	SLC38A5	hg38_genes_promoters
1717	chr15	25864068	25864115	48	*	0.0845283987852083	4.38135800296749e-06	0.00250597694091413	chr15	25863724	25864723	1000	-	promoter:173349	ENST00000356865.11	57194	ATP10A	hg38_genes_promoters
1718	chr15	25864068	25864115	48	*	0.0845283987852083	4.38135800296749e-06	0.00250597694091413	chr15	25863328	25864327	1000	-	promoter:173350	ENST00000555815.7	57194	ATP10A	hg38_genes_promoters
1719	chr15	25864068	25864115	48	*	0.0845283987852083	4.38135800296749e-06	0.00250597694091413	chr15	25863552	25864551	1000	-	promoter:173361	ENST00000673747.1	57194	ATP10A	hg38_genes_promoters
1720	chr15	25864068	25864115	48	*	0.0845283987852083	4.38135800296749e-06	0.00250597694091413	chr15	25863344	25864343	1000	-	promoter:173363	ENST00000673716.1	57194	ATP10A	hg38_genes_promoters
1721	chr19	44215152	44256514	41363	*	0.00977840927881901	4.38607771867214e-06	0.00250597694091413	chr19	44226125	44227124	1000	+	promoter:212821	ENST00000589237.1	NA	NA	hg38_genes_promoters
1722	chr19	44215152	44256514	41363	*	0.00977840927881901	4.38607771867214e-06	0.00250597694091413	chr19	44248375	44249374	1000	-	promoter:219787	ENST00000624638.1	NA	NA	hg38_genes_promoters
1723	chr7	150322884	150322885	2	*	0.0941741785747728	4.4747427099811e-06	0.00254367958738797	chr7	150322216	150323215	1000	+	promoter:93710	ENST00000463441.5	65999	LRRC61	hg38_genes_promoters
1724	chr7	150322884	150322885	2	*	0.0941741785747728	4.4747427099811e-06	0.00254367958738797	chr7	150322263	150323262	1000	+	promoter:93711	ENST00000323078.7	65999	LRRC61	hg38_genes_promoters
1725	chr7	150322884	150322885	2	*	0.0941741785747728	4.4747427099811e-06	0.00254367958738797	chr7	150322291	150323290	1000	+	promoter:93712	ENST00000493307.1	65999	LRRC61	hg38_genes_promoters
1726	chr7	150322884	150322885	2	*	0.0941741785747728	4.4747427099811e-06	0.00254367958738797	chr7	150322355	150323354	1000	+	promoter:93713	ENST00000359623.9	65999	LRRC61	hg38_genes_promoters
1727	chr6	292522	292824	303	*	0.139006823594531	4.48436003916988e-06	0.00254390969169056	chr6	291540	292539	1000	+	promoter:76841	ENST00000603726.5	56940	DUSP22	hg38_genes_promoters
1728	chr6	292522	292824	303	*	0.139006823594531	4.48436003916988e-06	0.00254390969169056	chr6	292014	293013	1000	-	promoter:82528	ENST00000665870.1	102723922	LOC102723922	hg38_genes_promoters
1729	chr20	63101256	63101451	196	*	0.0899470138997285	4.49768170652914e-06	0.00254390969169056	chr20	63101142	63102141	1000	+	promoter:224755	ENST00000459583.2	NA	NA	hg38_genes_promoters
1730	chr20	63101256	63101451	196	*	0.0899470138997285	4.49768170652914e-06	0.00254390969169056	chr20	63101205	63102204	1000	+	promoter:224756	ENST00000433161.1	768096	HAR1A	hg38_genes_promoters
1731	chr1	171257563	171257564	2	*	0.0870072719907393	4.52072573824146e-06	0.00255257165828183	chr1	171256738	171257737	1000	+	promoter:8327	ENST00000469112.5	2326	FMO1	hg38_genes_promoters
1732	chr1	171257563	171257564	2	*	0.0870072719907393	4.52072573824146e-06	0.00255257165828183	chr1	171256957	171257956	1000	+	promoter:8328	ENST00000354841.4	2326	FMO1	hg38_genes_promoters
1733	chr1	171257563	171257564	2	*	0.0870072719907393	4.52072573824146e-06	0.00255257165828183	chr1	171257090	171258089	1000	+	promoter:8329	ENST00000459868.1	2326	FMO1	hg38_genes_promoters
1734	chr18	77087294	77087617	324	*	0.042807065110545	4.58419324724007e-06	0.00256943447807766	chr18	77087583	77088582	1000	-	promoter:207780	ENST00000580473.5	4155	MBP	hg38_genes_promoters
1735	chr18	77087294	77087617	324	*	0.042807065110545	4.58419324724007e-06	0.00256943447807766	chr18	77087610	77088609	1000	-	promoter:207803	ENST00000493247.1	4155	MBP	hg38_genes_promoters
1736	chr10	26939282	26945838	6557	*	0.00787123350188613	4.58876668922475e-06	0.00256943447807766	chr10	26942002	26943001	1000	-	promoter:123840	ENST00000640121.1	387644	FAM238C	hg38_genes_promoters
1737	chr10	26939282	26945838	6557	*	0.00787123350188613	4.58876668922475e-06	0.00256943447807766	chr10	26944419	26945418	1000	-	promoter:123841	ENST00000640224.1	387644	FAM238C	hg38_genes_promoters
1738	chr6	32197460	32197545	86	*	0.0537332598908451	4.61007817580718e-06	0.00257707964789923	chr6	32196978	32197977	1000	-	promoter:83995	ENST00000491215.1	4855	NOTCH4	hg38_genes_promoters
1739	chr19	50793692	50793693	2	*	0.0544784767068756	4.69981051022409e-06	0.00261421327626885	chr19	50793143	50794142	1000	-	promoter:220805	ENST00000636757.1	105372439	LOC105372439	hg38_genes_promoters
1740	chr19	50793692	50793693	2	*	0.0544784767068756	4.69981051022409e-06	0.00261421327626885	chr19	50793585	50794584	1000	-	promoter:220806	ENST00000594114.1	NA	NA	hg38_genes_promoters
1741	chr5	116449505	116476921	27417	*	0.0115968579439023	4.72005784764249e-06	0.00261619444851685	chr5	116448624	116449623	1000	+	promoter:68456	ENST00000510682.1	101927233	SEMA6A-AS1	hg38_genes_promoters
1742	chr5	116449505	116476921	27417	*	0.0115968579439023	4.72005784764249e-06	0.00261619444851685	chr5	116448628	116449627	1000	+	promoter:68457	ENST00000508640.1	101927233	SEMA6A-AS1	hg38_genes_promoters
1743	chr5	116449505	116476921	27417	*	0.0115968579439023	4.72005784764249e-06	0.00261619444851685	chr5	116448730	116449729	1000	+	promoter:68458	ENST00000514214.1	101927233	SEMA6A-AS1	hg38_genes_promoters
1744	chr5	116449505	116476921	27417	*	0.0115968579439023	4.72005784764249e-06	0.00261619444851685	chr5	116470190	116471189	1000	+	promoter:68459	ENST00000507558.1	NA	NA	hg38_genes_promoters
1745	chr5	116449505	116476921	27417	*	0.0115968579439023	4.72005784764249e-06	0.00261619444851685	chr5	116469545	116470544	1000	-	promoter:74190	ENST00000513137.5	57556	SEMA6A	hg38_genes_promoters
1746	chr5	116449505	116476921	27417	*	0.0115968579439023	4.72005784764249e-06	0.00261619444851685	chr5	116449647	116450646	1000	-	promoter:74192	ENST00000503865.1	57556	SEMA6A	hg38_genes_promoters
1747	chr1	47225488	47226174	687	*	0.0433691394933082	4.72544057356508e-06	0.00261619444851685	chr1	47224797	47225796	1000	+	promoter:3539	ENST00000422216.1	NA	NA	hg38_genes_promoters
1748	chr4	48907093	48907130	38	*	0.0485661470110295	4.81140993155434e-06	0.00265000804550964	chr4	48906775	48907774	1000	-	promoter:61632	ENST00000508632.6	132299	OCIAD2	hg38_genes_promoters
1749	chr4	48907093	48907130	38	*	0.0485661470110295	4.81140993155434e-06	0.00265000804550964	chr4	48906799	48907798	1000	-	promoter:61633	ENST00000514576.5	132299	OCIAD2	hg38_genes_promoters
1750	chr4	48907093	48907130	38	*	0.0485661470110295	4.81140993155434e-06	0.00265000804550964	chr4	48906938	48907937	1000	-	promoter:61634	ENST00000508069.6	132299	OCIAD2	hg38_genes_promoters
1751	chr4	48907093	48907130	38	*	0.0485661470110295	4.81140993155434e-06	0.00265000804550964	chr4	48906789	48907788	1000	-	promoter:61635	ENST00000273860.8	132299	OCIAD2	hg38_genes_promoters
1752	chr4	48907093	48907130	38	*	0.0485661470110295	4.81140993155434e-06	0.00265000804550964	chr4	48906829	48907828	1000	-	promoter:61636	ENST00000620187.4	132299	OCIAD2	hg38_genes_promoters
1753	chr4	48907093	48907130	38	*	0.0485661470110295	4.81140993155434e-06	0.00265000804550964	chr4	48906775	48907774	1000	-	promoter:61637	ENST00000506226.6	132299	OCIAD2	hg38_genes_promoters
1754	chr4	48907093	48907130	38	*	0.0485661470110295	4.81140993155434e-06	0.00265000804550964	chr4	48906758	48907757	1000	-	promoter:61638	ENST00000381464.6	132299	OCIAD2	hg38_genes_promoters
1755	chr4	48907093	48907130	38	*	0.0485661470110295	4.81140993155434e-06	0.00265000804550964	chr4	48906728	48907727	1000	-	promoter:61640	ENST00000510159.1	132299	OCIAD2	hg38_genes_promoters
1756	chr1	1281723	1282076	354	*	0.060065405881614	4.85537975137054e-06	0.0026632758586	chr1	1280925	1281924	1000	+	promoter:178	ENST00000470022.1	6339	SCNN1D	hg38_genes_promoters
1757	chr1	1281723	1282076	354	*	0.060065405881614	4.85537975137054e-06	0.0026632758586	chr1	1281109	1282108	1000	+	promoter:179	ENST00000325425.12	6339	SCNN1D	hg38_genes_promoters
1758	chr1	1281723	1282076	354	*	0.060065405881614	4.85537975137054e-06	0.0026632758586	chr1	1281164	1282163	1000	+	promoter:180	ENST00000467651.2	6339	SCNN1D	hg38_genes_promoters
1759	chr15	74129294	74129578	285	*	0.0301680448542438	4.85976912214395e-06	0.0026632758586	chr15	74128374	74129373	1000	+	promoter:171529	ENST00000361742.7	57611	ISLR2	hg38_genes_promoters
1760	chr15	74129294	74129578	285	*	0.0301680448542438	4.85976912214395e-06	0.0026632758586	chr15	74128646	74129645	1000	+	promoter:171530	ENST00000565068.1	NA	NA	hg38_genes_promoters
1761	chr15	74129294	74129578	285	*	0.0301680448542438	4.85976912214395e-06	0.0026632758586	chr15	74128659	74129658	1000	+	promoter:171531	ENST00000565159.5	57611	ISLR2	hg38_genes_promoters
1762	chr15	74129294	74129578	285	*	0.0301680448542438	4.85976912214395e-06	0.0026632758586	chr15	74128666	74129665	1000	+	promoter:171532	ENST00000567206.5	57611	ISLR2	hg38_genes_promoters
1763	chr15	74129294	74129578	285	*	0.0301680448542438	4.85976912214395e-06	0.0026632758586	chr15	74129246	74130245	1000	+	promoter:171533	ENST00000561740.5	57611	ISLR2	hg38_genes_promoters
1764	chr15	74129294	74129578	285	*	0.0301680448542438	4.85976912214395e-06	0.0026632758586	chr15	74129249	74130248	1000	+	promoter:171534	ENST00000435464.5	57611	ISLR2	hg38_genes_promoters
1765	chr15	74129294	74129578	285	*	0.0301680448542438	4.85976912214395e-06	0.0026632758586	chr15	74128839	74129838	1000	-	promoter:175880	ENST00000563727.1	NA	NA	hg38_genes_promoters
1766	chr15	74129294	74129578	285	*	0.0301680448542438	4.85976912214395e-06	0.0026632758586	chr15	74129279	74130278	1000	-	promoter:175881	ENST00000514871.1	283731	LOC283731	hg38_genes_promoters
1767	chr15	74129294	74129578	285	*	0.0301680448542438	4.85976912214395e-06	0.0026632758586	chr15	74129147	74130146	1000	-	promoter:175882	ENST00000668929.1	283731	LOC283731	hg38_genes_promoters
1768	chr15	74129294	74129578	285	*	0.0301680448542438	4.85976912214395e-06	0.0026632758586	chr15	74129342	74130341	1000	-	promoter:175883	ENST00000659491.1	283731	LOC283731	hg38_genes_promoters
1769	chr11	90224308	91157036	932729	*	0.00807664976043565	4.87407934111754e-06	0.0026632758586	chr11	90250204	90251203	1000	+	promoter:132680	ENST00000649150.1	101929222	DISC1FP1	hg38_genes_promoters
1770	chr11	90224308	91157036	932729	*	0.00807664976043565	4.87407934111754e-06	0.0026632758586	chr11	90250232	90251231	1000	+	promoter:132681	ENST00000562245.5	101929222	DISC1FP1	hg38_genes_promoters
1771	chr11	90224308	91157036	932729	*	0.00807664976043565	4.87407934111754e-06	0.0026632758586	chr11	90250285	90251284	1000	+	promoter:132682	ENST00000561596.5	101929222	DISC1FP1	hg38_genes_promoters
1772	chr11	90224308	91157036	932729	*	0.00807664976043565	4.87407934111754e-06	0.0026632758586	chr11	90281560	90282559	1000	+	promoter:132683	ENST00000530835.1	NA	NA	hg38_genes_promoters
1773	chr11	90224308	91157036	932729	*	0.00807664976043565	4.87407934111754e-06	0.0026632758586	chr11	90488310	90489309	1000	+	promoter:132684	ENST00000562678.5	101929222	DISC1FP1	hg38_genes_promoters
1774	chr11	90224308	91157036	932729	*	0.00807664976043565	4.87407934111754e-06	0.0026632758586	chr11	90490719	90491718	1000	+	promoter:132685	ENST00000563681.1	101929222	DISC1FP1	hg38_genes_promoters
1775	chr11	90224308	91157036	932729	*	0.00807664976043565	4.87407934111754e-06	0.0026632758586	chr11	90490732	90491731	1000	+	promoter:132686	ENST00000670926.1	101929222	DISC1FP1	hg38_genes_promoters
1776	chr11	90224308	91157036	932729	*	0.00807664976043565	4.87407934111754e-06	0.0026632758586	chr11	90730110	90731109	1000	+	promoter:132687	ENST00000623107.1	NA	NA	hg38_genes_promoters
1777	chr11	90224308	91157036	932729	*	0.00807664976043565	4.87407934111754e-06	0.0026632758586	chr11	90851065	90852064	1000	+	promoter:132688	ENST00000569513.1	NA	NA	hg38_genes_promoters
1778	chr11	90224308	91157036	932729	*	0.00807664976043565	4.87407934111754e-06	0.0026632758586	chr11	91012787	91013786	1000	+	promoter:132689	ENST00000625148.1	NA	NA	hg38_genes_promoters
1779	chr11	90224308	91157036	932729	*	0.00807664976043565	4.87407934111754e-06	0.0026632758586	chr11	91114961	91115960	1000	+	promoter:132690	ENST00000534523.1	NA	NA	hg38_genes_promoters
1780	chr11	90224308	91157036	932729	*	0.00807664976043565	4.87407934111754e-06	0.0026632758586	chr11	91156994	91157993	1000	+	promoter:132691	ENST00000666286.1	105369427	LINC02748	hg38_genes_promoters
1781	chr11	90224308	91157036	932729	*	0.00807664976043565	4.87407934111754e-06	0.0026632758586	chr11	91157024	91158023	1000	+	promoter:132692	ENST00000526509.2	105369427	LINC02748	hg38_genes_promoters
1782	chr11	90224308	91157036	932729	*	0.00807664976043565	4.87407934111754e-06	0.0026632758586	chr11	90555858	90556857	1000	-	promoter:139956	ENST00000582647.1	100616186	MIR4490	hg38_genes_promoters
1783	chr11	90224308	91157036	932729	*	0.00807664976043565	4.87407934111754e-06	0.0026632758586	chr11	90869203	90870202	1000	-	promoter:139957	ENST00000408659.1	100302228	MIR1261	hg38_genes_promoters
1784	chr11	90224308	91157036	932729	*	0.00807664976043565	4.87407934111754e-06	0.0026632758586	chr11	90972522	90973521	1000	-	promoter:139958	ENST00000623482.1	NA	NA	hg38_genes_promoters
1785	chr11	90224308	91157036	932729	*	0.00807664976043565	4.87407934111754e-06	0.0026632758586	chr11	91094261	91095260	1000	-	promoter:139959	ENST00000625137.1	NA	NA	hg38_genes_promoters
1786	chr11	90224308	91157036	932729	*	0.00807664976043565	4.87407934111754e-06	0.0026632758586	chr11	91115952	91116951	1000	-	promoter:139960	ENST00000526582.1	NA	NA	hg38_genes_promoters
1787	chr11	1870168	1870643	476	*	0.0629378697830849	4.87506962028741e-06	0.0026632758586	chr11	1869244	1870243	1000	+	promoter:127662	ENST00000418975.1	4046	LSP1	hg38_genes_promoters
1788	chr11	1870168	1870643	476	*	0.0629378697830849	4.87506962028741e-06	0.0026632758586	chr11	1869244	1870243	1000	+	promoter:127663	ENST00000406638.6	4046	LSP1	hg38_genes_promoters
1789	chr11	1870168	1870643	476	*	0.0629378697830849	4.87506962028741e-06	0.0026632758586	chr11	1869252	1870251	1000	+	promoter:127664	ENST00000612798.4	4046	LSP1	hg38_genes_promoters
1790	chr11	1870168	1870643	476	*	0.0629378697830849	4.87506962028741e-06	0.0026632758586	chr11	1869886	1870885	1000	+	promoter:127665	ENST00000417766.5	4046	LSP1	hg38_genes_promoters
1791	chr11	1870168	1870643	476	*	0.0629378697830849	4.87506962028741e-06	0.0026632758586	chr11	1870352	1871351	1000	+	promoter:127666	ENST00000472974.5	4046	LSP1	hg38_genes_promoters
1792	chr11	9091168	9091860	693	*	0.0173096780303096	4.94394085041453e-06	0.00269215979084935	chr11	9091600	9092599	1000	-	promoter:135613	ENST00000649792.2	57758	SCUBE2	hg38_genes_promoters
1793	chr11	9091168	9091860	693	*	0.0173096780303096	4.94394085041453e-06	0.00269215979084935	chr11	9091602	9092601	1000	-	promoter:135614	ENST00000309263.7	57758	SCUBE2	hg38_genes_promoters
1794	chr11	9091168	9091860	693	*	0.0173096780303096	4.94394085041453e-06	0.00269215979084935	chr11	9091547	9092546	1000	-	promoter:135616	ENST00000450649.6	57758	SCUBE2	hg38_genes_promoters
1795	chr11	9091168	9091860	693	*	0.0173096780303096	4.94394085041453e-06	0.00269215979084935	chr11	9091600	9092599	1000	-	promoter:135617	ENST00000520467.5	57758	SCUBE2	hg38_genes_promoters
1796	chr11	9091168	9091860	693	*	0.0173096780303096	4.94394085041453e-06	0.00269215979084935	chr11	9090380	9091379	1000	-	promoter:135627	ENST00000579525.1	100847015	MIR5691	hg38_genes_promoters
1797	chr11	92969497	92970020	524	*	0.07474937695121	4.97963238942196e-06	0.00270721455608697	chr11	92968651	92969650	1000	+	promoter:132714	ENST00000257068.3	4544	MTNR1B	hg38_genes_promoters
1798	chr11	92969497	92970020	524	*	0.07474937695121	4.97963238942196e-06	0.00270721455608697	chr11	92968726	92969725	1000	+	promoter:132715	ENST00000532482.1	4544	MTNR1B	hg38_genes_promoters
1799	chr11	92969497	92970020	524	*	0.07474937695121	4.97963238942196e-06	0.00270721455608697	chr11	92968784	92969783	1000	+	promoter:132716	ENST00000528076.1	4544	MTNR1B	hg38_genes_promoters
1800	chr3	193614943	193643996	29054	*	0.011662329947459	5.08253071696833e-06	0.00274470791379457	chr3	193614031	193615030	1000	+	promoter:47350	ENST00000644629.1	4976	OPA1	hg38_genes_promoters
1801	chr3	193614943	193643996	29054	*	0.011662329947459	5.08253071696833e-06	0.00274470791379457	chr3	193614703	193615702	1000	+	promoter:47351	ENST00000434811.2	4976	OPA1	hg38_genes_promoters
1802	chr3	193614943	193643996	29054	*	0.011662329947459	5.08253071696833e-06	0.00274470791379457	chr3	193617827	193618826	1000	+	promoter:47352	ENST00000497189.5	4976	OPA1	hg38_genes_promoters
1803	chr3	193614943	193643996	29054	*	0.011662329947459	5.08253071696833e-06	0.00274470791379457	chr3	193623189	193624188	1000	+	promoter:47353	ENST00000384640.1	NA	NA	hg38_genes_promoters
1804	chr3	193614943	193643996	29054	*	0.011662329947459	5.08253071696833e-06	0.00274470791379457	chr3	193625058	193626057	1000	+	promoter:47354	ENST00000495476.1	4976	OPA1	hg38_genes_promoters
1805	chr3	193614943	193643996	29054	*	0.011662329947459	5.08253071696833e-06	0.00274470791379457	chr3	193636216	193637215	1000	+	promoter:47355	ENST00000475899.1	4976	OPA1	hg38_genes_promoters
1806	chr3	193614943	193643996	29054	*	0.011662329947459	5.08253071696833e-06	0.00274470791379457	chr3	193637019	193638018	1000	+	promoter:47356	ENST00000646544.1	4976	OPA1	hg38_genes_promoters
1807	chr3	193614943	193643996	29054	*	0.011662329947459	5.08253071696833e-06	0.00274470791379457	chr3	193627333	193628332	1000	-	promoter:54645	ENST00000433105.5	100873941	OPA1-AS1	hg38_genes_promoters
1808	chr3	193614943	193643996	29054	*	0.011662329947459	5.08253071696833e-06	0.00274470791379457	chr3	193627338	193628337	1000	-	promoter:54646	ENST00000444085.1	100873941	OPA1-AS1	hg38_genes_promoters
1809	chr12	122979603	122979604	2	*	0.0406150224325517	5.08937769136171e-06	0.00274470791379457	chr12	122979060	122980059	1000	+	promoter:148018	ENST00000543566.6	51329	ARL6IP4	hg38_genes_promoters
1810	chr12	122979603	122979604	2	*	0.0406150224325517	5.08937769136171e-06	0.00274470791379457	chr12	122979179	122980178	1000	+	promoter:148019	ENST00000539770.6	51329	ARL6IP4	hg38_genes_promoters
1811	chr12	122979603	122979604	2	*	0.0406150224325517	5.08937769136171e-06	0.00274470791379457	chr12	122979189	122980188	1000	+	promoter:148020	ENST00000453766.7	51329	ARL6IP4	hg38_genes_promoters
1812	chr12	122979603	122979604	2	*	0.0406150224325517	5.08937769136171e-06	0.00274470791379457	chr12	122979191	122980190	1000	+	promoter:148021	ENST00000542099.5	51329	ARL6IP4	hg38_genes_promoters
1813	chr12	122979603	122979604	2	*	0.0406150224325517	5.08937769136171e-06	0.00274470791379457	chr12	122979191	122980190	1000	+	promoter:148022	ENST00000392435.7	51329	ARL6IP4	hg38_genes_promoters
1814	chr12	122979603	122979604	2	*	0.0406150224325517	5.08937769136171e-06	0.00274470791379457	chr12	122979231	122980230	1000	+	promoter:148023	ENST00000413381.6	51329	ARL6IP4	hg38_genes_promoters
1815	chr12	122979603	122979604	2	*	0.0406150224325517	5.08937769136171e-06	0.00274470791379457	chr12	122979263	122980262	1000	+	promoter:148024	ENST00000426960.6	51329	ARL6IP4	hg38_genes_promoters
1816	chr12	122979603	122979604	2	*	0.0406150224325517	5.08937769136171e-06	0.00274470791379457	chr12	122979495	122980494	1000	+	promoter:148025	ENST00000454885.6	51329	ARL6IP4	hg38_genes_promoters
1817	chr22	20246235	20249236	3002	*	0.0434137279723502	5.10216742908539e-06	0.00274720286704885	chr22	20249212	20250211	1000	-	promoter:234017	ENST00000408112.3	100302118	MIR1286	hg38_genes_promoters
1818	chr3	189631340	189631535	196	*	0.0200857085428719	5.15074853640583e-06	0.00276893051192561	chr3	189630389	189631388	1000	+	promoter:47231	ENST00000264731.8	8626	TP63	hg38_genes_promoters
1819	chr3	189631340	189631535	196	*	0.0200857085428719	5.15074853640583e-06	0.00276893051192561	chr3	189630416	189631415	1000	+	promoter:47232	ENST00000486398.1	8626	TP63	hg38_genes_promoters
1820	chr3	189631340	189631535	196	*	0.0200857085428719	5.15074853640583e-06	0.00276893051192561	chr3	189630488	189631487	1000	+	promoter:47233	ENST00000418709.6	8626	TP63	hg38_genes_promoters
1821	chr3	189631340	189631535	196	*	0.0200857085428719	5.15074853640583e-06	0.00276893051192561	chr3	189630488	189631487	1000	+	promoter:47234	ENST00000320472.9	8626	TP63	hg38_genes_promoters
1822	chr3	189631340	189631535	196	*	0.0200857085428719	5.15074853640583e-06	0.00276893051192561	chr3	189630516	189631515	1000	+	promoter:47235	ENST00000392460.7	8626	TP63	hg38_genes_promoters
1823	chr3	189631340	189631535	196	*	0.0200857085428719	5.15074853640583e-06	0.00276893051192561	chr3	189630516	189631515	1000	+	promoter:47236	ENST00000440651.6	8626	TP63	hg38_genes_promoters
1824	chr10	122019483	122019484	2	*	0.112105547308303	5.19938411743486e-06	0.00278175146968742	chr10	122018748	122019747	1000	+	promoter:122581	ENST00000489754.1	10579	TACC2	hg38_genes_promoters
1825	chr10	122019483	122019484	2	*	0.112105547308303	5.19938411743486e-06	0.00278175146968742	chr10	122019161	122020160	1000	-	promoter:126910	ENST00000647670.1	NA	NA	hg38_genes_promoters
1826	chrX	54439995	54440211	217	*	0.0413545766925078	5.24247119782688e-06	0.00279590709568541	chrX	54439404	54440403	1000	+	promoter:237595	ENST00000375151.5	90121	TSR2	hg38_genes_promoters
1827	chr3	62242521	62315482	72962	*	0.016298204128229	5.25495948293348e-06	0.00279752694554983	chr3	62242576	62243575	1000	+	promoter:42823	ENST00000485215.5	5793	PTPRG	hg38_genes_promoters
1828	chr3	62242521	62315482	72962	*	0.016298204128229	5.25495948293348e-06	0.00279752694554983	chr3	62242805	62243804	1000	+	promoter:42824	ENST00000468576.1	5793	PTPRG	hg38_genes_promoters
1829	chr3	62242521	62315482	72962	*	0.016298204128229	5.25495948293348e-06	0.00279752694554983	chr3	62262741	62263740	1000	-	promoter:50601	ENST00000469148.1	NA	NA	hg38_genes_promoters
1830	chr3	62242521	62315482	72962	*	0.016298204128229	5.25495948293348e-06	0.00279752694554983	chr3	62263506	62264505	1000	-	promoter:50603	ENST00000662235.1	NA	NA	hg38_genes_promoters
1831	chr9	3257092	3512934	255843	*	0.00950313233777684	5.37733103388986e-06	0.00283636512358739	chr9	3395597	3396596	1000	-	promoter:114465	ENST00000358730.6	5991	RFX3	hg38_genes_promoters
1832	chr9	3257092	3512934	255843	*	0.00950313233777684	5.37733103388986e-06	0.00283636512358739	chr9	3257200	3258199	1000	-	promoter:114466	ENST00000449234.1	5991	RFX3	hg38_genes_promoters
1833	chr9	3257092	3512934	255843	*	0.00950313233777684	5.37733103388986e-06	0.00283636512358739	chr9	3270739	3271738	1000	-	promoter:114467	ENST00000458034.1	5991	RFX3	hg38_genes_promoters
1834	chr9	3257092	3512934	255843	*	0.00950313233777684	5.37733103388986e-06	0.00283636512358739	chr9	3489488	3490487	1000	-	promoter:114468	ENST00000302303.5	5991	RFX3	hg38_genes_promoters
1835	chr9	3257092	3512934	255843	*	0.00950313233777684	5.37733103388986e-06	0.00283636512358739	chr9	3489417	3490416	1000	-	promoter:114469	ENST00000457373.5	5991	RFX3	hg38_genes_promoters
1836	chr9	3257092	3512934	255843	*	0.00950313233777684	5.37733103388986e-06	0.00283636512358739	chr9	3489429	3490428	1000	-	promoter:114470	ENST00000451859.5	5991	RFX3	hg38_genes_promoters
1837	chr9	3257092	3512934	255843	*	0.00950313233777684	5.37733103388986e-06	0.00283636512358739	chr9	3346765	3347764	1000	-	promoter:114471	ENST00000420720.5	5991	RFX3	hg38_genes_promoters
1838	chr9	3257092	3512934	255843	*	0.00950313233777684	5.37733103388986e-06	0.00283636512358739	chr9	3346765	3347764	1000	-	promoter:114472	ENST00000442560.5	5991	RFX3	hg38_genes_promoters
1839	chr9	3257092	3512934	255843	*	0.00950313233777684	5.37733103388986e-06	0.00283636512358739	chr9	3395589	3396588	1000	-	promoter:114474	ENST00000381984.2	5991	RFX3	hg38_genes_promoters
1840	chr9	3257092	3512934	255843	*	0.00950313233777684	5.37733103388986e-06	0.00283636512358739	chr9	3364793	3365792	1000	-	promoter:114475	ENST00000438600.1	NA	NA	hg38_genes_promoters
1841	chr3	182797045	182909636	112592	*	0.0120352955401646	5.41725497066453e-06	0.00285295197456637	chr3	182832673	182833672	1000	+	promoter:46675	ENST00000482794.1	23200	ATP11B	hg38_genes_promoters
1842	chr3	182797045	182909636	112592	*	0.0120352955401646	5.41725497066453e-06	0.00285295197456637	chr3	182836117	182837116	1000	+	promoter:46676	ENST00000498086.5	23200	ATP11B	hg38_genes_promoters
1843	chr3	182797045	182909636	112592	*	0.0120352955401646	5.41725497066453e-06	0.00285295197456637	chr3	182864527	182865526	1000	+	promoter:46677	ENST00000490303.5	23200	ATP11B	hg38_genes_promoters
1844	chr3	182797045	182909636	112592	*	0.0120352955401646	5.41725497066453e-06	0.00285295197456637	chr3	182872966	182873965	1000	+	promoter:46678	ENST00000466758.5	23200	ATP11B	hg38_genes_promoters
1845	chr3	182797045	182909636	112592	*	0.0120352955401646	5.41725497066453e-06	0.00285295197456637	chr3	182878539	182879538	1000	+	promoter:46679	ENST00000482070.1	23200	ATP11B	hg38_genes_promoters
1846	chr3	182797045	182909636	112592	*	0.0120352955401646	5.41725497066453e-06	0.00285295197456637	chr3	182896302	182897301	1000	+	promoter:46680	ENST00000491699.6	23200	ATP11B	hg38_genes_promoters
1847	chr3	182797045	182909636	112592	*	0.0120352955401646	5.41725497066453e-06	0.00285295197456637	chr3	182897607	182898606	1000	+	promoter:46681	ENST00000484691.1	23200	ATP11B	hg38_genes_promoters
1848	chr3	182797045	182909636	112592	*	0.0120352955401646	5.41725497066453e-06	0.00285295197456637	chr3	182897685	182898684	1000	+	promoter:46682	ENST00000475636.1	23200	ATP11B	hg38_genes_promoters
1849	chr3	182797045	182909636	112592	*	0.0120352955401646	5.41725497066453e-06	0.00285295197456637	chr3	182844620	182845619	1000	-	promoter:54212	ENST00000604149.1	NA	NA	hg38_genes_promoters
1850	chr21	36542902	36542903	2	*	0.133406413435789	5.4707387076362e-06	0.00286883316553841	chr21	36542601	36543600	1000	-	promoter:230305	ENST00000399136.5	23562	CLDN14	hg38_genes_promoters
1851	chr21	36542902	36542903	2	*	0.133406413435789	5.4707387076362e-06	0.00286883316553841	chr21	36542856	36543855	1000	-	promoter:230308	ENST00000478313.1	23562	CLDN14	hg38_genes_promoters
1852	chr8	87696437	87975232	278796	*	0.00621597429528181	5.47298526190006e-06	0.00286883316553841	chr8	87866601	87867600	1000	+	promoter:103061	ENST00000613582.1	NA	NA	hg38_genes_promoters
1853	chr8	87696437	87975232	278796	*	0.00621597429528181	5.47298526190006e-06	0.00286883316553841	chr8	87973165	87974164	1000	+	promoter:103062	ENST00000518129.1	NA	NA	hg38_genes_promoters
1854	chr8	87696437	87975232	278796	*	0.00621597429528181	5.47298526190006e-06	0.00286883316553841	chr8	87755696	87756695	1000	-	promoter:107572	ENST00000440763.6	NA	NA	hg38_genes_promoters
1855	chr8	87696437	87975232	278796	*	0.00621597429528181	5.47298526190006e-06	0.00286883316553841	chr8	87733855	87734854	1000	-	promoter:107573	ENST00000657849.1	NA	NA	hg38_genes_promoters
1856	chr8	87696437	87975232	278796	*	0.00621597429528181	5.47298526190006e-06	0.00286883316553841	chr8	87733844	87734843	1000	-	promoter:107574	ENST00000517711.5	NA	NA	hg38_genes_promoters
1857	chr8	87696437	87975232	278796	*	0.00621597429528181	5.47298526190006e-06	0.00286883316553841	chr8	87755719	87756718	1000	-	promoter:107575	ENST00000518494.1	NA	NA	hg38_genes_promoters
1858	chr8	87696437	87975232	278796	*	0.00621597429528181	5.47298526190006e-06	0.00286883316553841	chr8	87789689	87790688	1000	-	promoter:107578	ENST00000524155.2	NA	NA	hg38_genes_promoters
1859	chr8	87696437	87975232	278796	*	0.00621597429528181	5.47298526190006e-06	0.00286883316553841	chr8	87874016	87875015	1000	-	promoter:107579	ENST00000319675.5	138009	DCAF4L2	hg38_genes_promoters
1860	chr10	18400698	18401020	323	*	0.0768955158058438	5.48700984478779e-06	0.00286962366907406	chr10	18399707	18400706	1000	+	promoter:119075	ENST00000651928.1	783	CACNB2	hg38_genes_promoters
1861	chr10	18400698	18401020	323	*	0.0768955158058438	5.48700984478779e-06	0.00286962366907406	chr10	18400963	18401962	1000	+	promoter:119076	ENST00000651468.1	783	CACNB2	hg38_genes_promoters
1862	chrX	119871902	119872160	259	*	0.0378578528032845	5.49154783279557e-06	0.00286962366907406	chrX	119871734	119872733	1000	-	promoter:242815	ENST00000371442.4	7737	RNF113A	hg38_genes_promoters
1863	chr19	7636212	7636213	2	*	0.0690439645474089	5.50516187822118e-06	0.0028722776680721	chr19	7635881	7636880	1000	+	promoter:208869	ENST00000593535.5	6813	STXBP2	hg38_genes_promoters
1864	chr19	7636212	7636213	2	*	0.0690439645474089	5.50516187822118e-06	0.0028722776680721	chr19	7636105	7637104	1000	+	promoter:208870	ENST00000597467.1	6813	STXBP2	hg38_genes_promoters
1865	chr19	7636212	7636213	2	*	0.0690439645474089	5.50516187822118e-06	0.0028722776680721	chr19	7636105	7637104	1000	+	promoter:208871	ENST00000595950.5	6813	STXBP2	hg38_genes_promoters
1866	chr19	7636212	7636213	2	*	0.0690439645474089	5.50516187822118e-06	0.0028722776680721	chr19	7636110	7637109	1000	+	promoter:208872	ENST00000221283.10	6813	STXBP2	hg38_genes_promoters
1867	chr19	7636212	7636213	2	*	0.0690439645474089	5.50516187822118e-06	0.0028722776680721	chr19	7636113	7637112	1000	+	promoter:208873	ENST00000595181.5	6813	STXBP2	hg38_genes_promoters
1868	chr19	7636212	7636213	2	*	0.0690439645474089	5.50516187822118e-06	0.0028722776680721	chr19	7636113	7637112	1000	+	promoter:208874	ENST00000441779.6	6813	STXBP2	hg38_genes_promoters
1869	chr19	7636212	7636213	2	*	0.0690439645474089	5.50516187822118e-06	0.0028722776680721	chr19	7636115	7637114	1000	+	promoter:208875	ENST00000599905.1	6813	STXBP2	hg38_genes_promoters
1870	chr19	7636212	7636213	2	*	0.0690439645474089	5.50516187822118e-06	0.0028722776680721	chr19	7636122	7637121	1000	+	promoter:208876	ENST00000597068.5	6813	STXBP2	hg38_genes_promoters
1871	chr19	7636212	7636213	2	*	0.0690439645474089	5.50516187822118e-06	0.0028722776680721	chr19	7636127	7637126	1000	+	promoter:208877	ENST00000414284.6	6813	STXBP2	hg38_genes_promoters
1872	chr13	113449137	113449743	607	*	0.057371295522486	5.52745626628027e-06	0.0028752409632512	chr13	113449143	113450142	1000	-	promoter:159754	ENST00000356501.8	113622	ADPRHL1	hg38_genes_promoters
1873	chr13	113449137	113449743	607	*	0.057371295522486	5.52745626628027e-06	0.0028752409632512	chr13	113449278	113450277	1000	-	promoter:159756	ENST00000413169.2	113622	ADPRHL1	hg38_genes_promoters
1874	chr14	104085657	104085873	217	*	0.0509607434141684	5.53132900123996e-06	0.0028752409632512	chr14	104084686	104085685	1000	+	promoter:164353	ENST00000548372.5	374569	ASPG	hg38_genes_promoters
1875	chr14	104085657	104085873	217	*	0.0509607434141684	5.53132900123996e-06	0.0028752409632512	chr14	104084691	104085690	1000	+	promoter:164354	ENST00000546892.6	374569	ASPG	hg38_genes_promoters
1876	chr14	104085657	104085873	217	*	0.0509607434141684	5.53132900123996e-06	0.0028752409632512	chr14	104084700	104085699	1000	+	promoter:164355	ENST00000551177.6	374569	ASPG	hg38_genes_promoters
1877	chr16	67884777	67884938	162	*	0.0380748539661017	5.6133440297564e-06	0.00290163972785538	chr16	67883885	67884884	1000	+	promoter:182092	ENST00000339176.8	123904	NRN1L	hg38_genes_promoters
1878	chr16	67884777	67884938	162	*	0.0380748539661017	5.6133440297564e-06	0.00290163972785538	chr16	67883908	67884907	1000	+	promoter:182093	ENST00000576758.1	123904	NRN1L	hg38_genes_promoters
1879	chr16	67884777	67884938	162	*	0.0380748539661017	5.6133440297564e-06	0.00290163972785538	chr16	67884569	67885568	1000	+	promoter:182094	ENST00000576147.1	123904	NRN1L	hg38_genes_promoters
1880	chr10	18260677	18260850	174	*	0.0454696935585041	5.62179548133776e-06	0.00290163972785538	chr10	18259769	18260768	1000	+	promoter:119059	ENST00000615785.4	783	CACNB2	hg38_genes_promoters
1881	chr10	18260677	18260850	174	*	0.0454696935585041	5.62179548133776e-06	0.00290163972785538	chr10	18259769	18260768	1000	+	promoter:119060	ENST00000617363.4	783	CACNB2	hg38_genes_promoters
1882	chr10	18260677	18260850	174	*	0.0454696935585041	5.62179548133776e-06	0.00290163972785538	chr10	18259769	18260768	1000	+	promoter:119061	ENST00000396576.6	783	CACNB2	hg38_genes_promoters
1883	chr10	18260677	18260850	174	*	0.0454696935585041	5.62179548133776e-06	0.00290163972785538	chr10	18260080	18261079	1000	+	promoter:119062	ENST00000377319.8	783	CACNB2	hg38_genes_promoters
1884	chr10	18260677	18260850	174	*	0.0454696935585041	5.62179548133776e-06	0.00290163972785538	chr10	18260211	18261210	1000	+	promoter:119063	ENST00000651896.1	783	CACNB2	hg38_genes_promoters
1885	chr10	18260677	18260850	174	*	0.0454696935585041	5.62179548133776e-06	0.00290163972785538	chr10	18260211	18261210	1000	+	promoter:119064	ENST00000377331.8	783	CACNB2	hg38_genes_promoters
1886	chr11	69298312	69299189	878	*	0.0386742604528596	5.71669592616319e-06	0.00294152769723469	chr11	69298274	69299273	1000	+	promoter:131764	ENST00000535660.2	NA	NA	hg38_genes_promoters
1887	chr11	69298312	69299189	878	*	0.0386742604528596	5.71669592616319e-06	0.00294152769723469	chr11	69298274	69299273	1000	+	promoter:131765	ENST00000544781.5	NA	NA	hg38_genes_promoters
1888	chr17	81121608	81121901	294	*	0.0512335735753558	5.74697765057203e-06	0.00294152769723469	chr17	81121506	81122505	1000	-	promoter:202574	ENST00000570932.5	9625	AATK	hg38_genes_promoters
1889	chr2	15920273	15920285	13	*	0.0891514404236536	5.75028652961315e-06	0.00294152769723469	chr2	15919399	15920398	1000	+	promoter:22074	ENST00000433810.1	103752554	MYCNUT	hg38_genes_promoters
1890	chr3	101333364	101502117	168754	*	0.0109864376657261	5.7511556167525e-06	0.00294152769723469	chr3	101356292	101357291	1000	+	promoter:43572	ENST00000480493.1	NA	NA	hg38_genes_promoters
1891	chr3	101333364	101502117	168754	*	0.0109864376657261	5.7511556167525e-06	0.00294152769723469	chr3	101413228	101414227	1000	+	promoter:43573	ENST00000468519.1	NA	NA	hg38_genes_promoters
1892	chr3	101333364	101502117	168754	*	0.0109864376657261	5.7511556167525e-06	0.00294152769723469	chr3	101457530	101458529	1000	+	promoter:43574	ENST00000364684.1	NA	NA	hg38_genes_promoters
1893	chr3	101333364	101502117	168754	*	0.0109864376657261	5.7511556167525e-06	0.00294152769723469	chr3	101333270	101334269	1000	-	promoter:51258	ENST00000394085.7	57337	SENP7	hg38_genes_promoters
1894	chr3	101333364	101502117	168754	*	0.0109864376657261	5.7511556167525e-06	0.00294152769723469	chr3	101340426	101341425	1000	-	promoter:51260	ENST00000460107.1	57337	SENP7	hg38_genes_promoters
1895	chr3	101333364	101502117	168754	*	0.0109864376657261	5.7511556167525e-06	0.00294152769723469	chr3	101347914	101348913	1000	-	promoter:51261	ENST00000366089.2	57337	SENP7	hg38_genes_promoters
1896	chr3	101333364	101502117	168754	*	0.0109864376657261	5.7511556167525e-06	0.00294152769723469	chr3	101457733	101458732	1000	-	promoter:51262	ENST00000635481.1	NA	NA	hg38_genes_promoters
1897	chr5	36961135	37064738	103604	*	0.0179077105503111	5.88573660366995e-06	0.0029874685140474	chr5	36960506	36961505	1000	+	promoter:66212	ENST00000504430.5	25836	NIPBL	hg38_genes_promoters
1898	chr5	36961135	37064738	103604	*	0.0179077105503111	5.88573660366995e-06	0.0029874685140474	chr5	36994150	36995149	1000	+	promoter:66213	ENST00000503274.1	25836	NIPBL	hg38_genes_promoters
1899	chr5	36961135	37064738	103604	*	0.0179077105503111	5.88573660366995e-06	0.0029874685140474	chr5	36994750	36995749	1000	+	promoter:66214	ENST00000509429.1	25836	NIPBL	hg38_genes_promoters
1900	chr5	36961135	37064738	103604	*	0.0179077105503111	5.88573660366995e-06	0.0029874685140474	chr5	37049943	37050942	1000	+	promoter:66215	ENST00000514335.1	25836	NIPBL	hg38_genes_promoters
1901	chr5	36961135	37064738	103604	*	0.0179077105503111	5.88573660366995e-06	0.0029874685140474	chr5	37057903	37058902	1000	+	promoter:66216	ENST00000513819.1	25836	NIPBL	hg38_genes_promoters
1902	chr9	121651114	121651235	122	*	0.055602626623846	5.98067863503155e-06	0.00302012678574306	chr9	121650594	121651593	1000	+	promoter:112827	ENST00000408936.7	153090	DAB2IP	hg38_genes_promoters
1903	chr9	121651114	121651235	122	*	0.055602626623846	5.98067863503155e-06	0.00302012678574306	chr9	121650685	121651684	1000	+	promoter:112828	ENST00000465078.1	153090	DAB2IP	hg38_genes_promoters
1904	chr6	131637004	131640833	3830	*	0.0174503104375045	5.98331351117511e-06	0.00302012678574306	chr6	131636302	131637301	1000	+	promoter:81266	ENST00000358229.6	5169	ENPP3	hg38_genes_promoters
1905	chr6	131637004	131640833	3830	*	0.0174503104375045	5.98331351117511e-06	0.00302012678574306	chr6	131636302	131637301	1000	+	promoter:81267	ENST00000357639.8	5169	ENPP3	hg38_genes_promoters
1906	chr6	131637004	131640833	3830	*	0.0174503104375045	5.98331351117511e-06	0.00302012678574306	chr6	131636304	131637303	1000	+	promoter:81268	ENST00000423831.5	5169	ENPP3	hg38_genes_promoters
1907	chr6	131637004	131640833	3830	*	0.0174503104375045	5.98331351117511e-06	0.00302012678574306	chr6	131640455	131641454	1000	+	promoter:81269	ENST00000470930.5	5169	ENPP3	hg38_genes_promoters
1908	chr14	66496440	66496495	56	*	-0.104698305501622	6.09660848206534e-06	0.00306674898777064	chr14	66495683	66496682	1000	+	promoter:162109	ENST00000436570.2	440184	CCDC196	hg38_genes_promoters
1909	chr14	66496440	66496495	56	*	-0.104698305501622	6.09660848206534e-06	0.00306674898777064	chr14	66496326	66497325	1000	-	promoter:166680	ENST00000556361.1	NA	NA	hg38_genes_promoters
1910	chr8	9151837	9151880	44	*	0.0841874057016505	6.15219856926114e-06	0.00308548803475713	chr8	9151575	9152574	1000	-	promoter:105172	ENST00000519699.1	79660	PPP1R3B	hg38_genes_promoters
1911	chr20	63461303	63461526	224	*	0.0311486133728832	6.38526164647533e-06	0.00315999829558515	chr20	63461015	63462014	1000	-	promoter:227683	ENST00000636959.1	3785	KCNQ2	hg38_genes_promoters
1912	chr20	63461303	63461526	224	*	0.0311486133728832	6.38526164647533e-06	0.00315999829558515	chr20	63460935	63461934	1000	-	promoter:227684	ENST00000637639.1	NA	NA	hg38_genes_promoters
1913	chr8	11801988	11802939	952	*	0.0137733951146428	6.38527665485344e-06	0.00315999829558515	chr8	11801239	11802238	1000	+	promoter:100421	ENST00000530337.5	2222	FDFT1	hg38_genes_promoters
1914	chr8	11801988	11802939	952	*	0.0137733951146428	6.38527665485344e-06	0.00315999829558515	chr8	11801611	11802610	1000	+	promoter:100422	ENST00000623368.3	2222	FDFT1	hg38_genes_promoters
1915	chr8	11801988	11802939	952	*	0.0137733951146428	6.38527665485344e-06	0.00315999829558515	chr8	11801643	11802642	1000	+	promoter:100423	ENST00000446331.6	2222	FDFT1	hg38_genes_promoters
1916	chr8	11801988	11802939	952	*	0.0137733951146428	6.38527665485344e-06	0.00315999829558515	chr8	11801739	11802738	1000	+	promoter:100424	ENST00000443614.6	2222	FDFT1	hg38_genes_promoters
1917	chr8	11801988	11802939	952	*	0.0137733951146428	6.38527665485344e-06	0.00315999829558515	chr8	11801741	11802740	1000	+	promoter:100425	ENST00000525283.5	2222	FDFT1	hg38_genes_promoters
1918	chr8	11801988	11802939	952	*	0.0137733951146428	6.38527665485344e-06	0.00315999829558515	chr8	11801741	11802740	1000	+	promoter:100426	ENST00000525607.5	2222	FDFT1	hg38_genes_promoters
1919	chr8	11801988	11802939	952	*	0.0137733951146428	6.38527665485344e-06	0.00315999829558515	chr8	11801741	11802740	1000	+	promoter:100427	ENST00000220584.9	2222	FDFT1	hg38_genes_promoters
1920	chr8	11801988	11802939	952	*	0.0137733951146428	6.38527665485344e-06	0.00315999829558515	chr8	11801746	11802745	1000	+	promoter:100428	ENST00000529464.5	2222	FDFT1	hg38_genes_promoters
1921	chr8	11801988	11802939	952	*	0.0137733951146428	6.38527665485344e-06	0.00315999829558515	chr8	11801766	11802765	1000	+	promoter:100429	ENST00000525900.5	2222	FDFT1	hg38_genes_promoters
1922	chr8	11801988	11802939	952	*	0.0137733951146428	6.38527665485344e-06	0.00315999829558515	chr8	11801768	11802767	1000	+	promoter:100430	ENST00000525571.1	2222	FDFT1	hg38_genes_promoters
1923	chr8	11801988	11802939	952	*	0.0137733951146428	6.38527665485344e-06	0.00315999829558515	chr8	11801784	11802783	1000	+	promoter:100431	ENST00000527045.1	2222	FDFT1	hg38_genes_promoters
1924	chr8	11801988	11802939	952	*	0.0137733951146428	6.38527665485344e-06	0.00315999829558515	chr8	11802012	11803011	1000	+	promoter:100432	ENST00000528812.5	2222	FDFT1	hg38_genes_promoters
1925	chr8	11801988	11802939	952	*	0.0137733951146428	6.38527665485344e-06	0.00315999829558515	chr8	11802089	11803088	1000	+	promoter:100433	ENST00000622850.2	2222	FDFT1	hg38_genes_promoters
1926	chr8	11801988	11802939	952	*	0.0137733951146428	6.38527665485344e-06	0.00315999829558515	chr8	11802095	11803094	1000	+	promoter:100434	ENST00000525551.1	2222	FDFT1	hg38_genes_promoters
1927	chr8	11801988	11802939	952	*	0.0137733951146428	6.38527665485344e-06	0.00315999829558515	chr8	11802513	11803512	1000	-	promoter:105266	ENST00000531395.1	NA	NA	hg38_genes_promoters
1928	chr8	11801988	11802939	952	*	0.0137733951146428	6.38527665485344e-06	0.00315999829558515	chr8	11802569	11803568	1000	-	promoter:105267	ENST00000533405.1	NA	NA	hg38_genes_promoters
1929	chr20	33402177	33402224	48	*	0.0587587707277583	6.46509215935559e-06	0.00319418246136933	chr20	33401480	33402479	1000	-	promoter:226217	ENST00000481964.5	51654	CDK5RAP1	hg38_genes_promoters
1930	chr20	33402177	33402224	48	*	0.0587587707277583	6.46509215935559e-06	0.00319418246136933	chr20	33401505	33402504	1000	-	promoter:226218	ENST00000482967.5	51654	CDK5RAP1	hg38_genes_promoters
1931	chr20	33402177	33402224	48	*	0.0587587707277583	6.46509215935559e-06	0.00319418246136933	chr20	33401518	33402517	1000	-	promoter:226219	ENST00000473997.5	51654	CDK5RAP1	hg38_genes_promoters
1932	chr20	33402177	33402224	48	*	0.0587587707277583	6.46509215935559e-06	0.00319418246136933	chr20	33401520	33402519	1000	-	promoter:226220	ENST00000346416.7	51654	CDK5RAP1	hg38_genes_promoters
1933	chr20	33402177	33402224	48	*	0.0587587707277583	6.46509215935559e-06	0.00319418246136933	chr20	33401562	33402561	1000	-	promoter:226221	ENST00000339269.5	51654	CDK5RAP1	hg38_genes_promoters
1934	chr20	33402177	33402224	48	*	0.0587587707277583	6.46509215935559e-06	0.00319418246136933	chr20	33401562	33402561	1000	-	promoter:226222	ENST00000357886.8	51654	CDK5RAP1	hg38_genes_promoters
1935	chr20	33402177	33402224	48	*	0.0587587707277583	6.46509215935559e-06	0.00319418246136933	chr20	33401479	33402478	1000	-	promoter:226225	ENST00000496381.5	51654	CDK5RAP1	hg38_genes_promoters
1936	chr20	33402177	33402224	48	*	0.0587587707277583	6.46509215935559e-06	0.00319418246136933	chr20	33401509	33402508	1000	-	promoter:226226	ENST00000460043.5	51654	CDK5RAP1	hg38_genes_promoters
1937	chr20	33402177	33402224	48	*	0.0587587707277583	6.46509215935559e-06	0.00319418246136933	chr20	33401453	33402452	1000	-	promoter:226227	ENST00000471264.5	51654	CDK5RAP1	hg38_genes_promoters
1938	chr20	33402177	33402224	48	*	0.0587587707277583	6.46509215935559e-06	0.00319418246136933	chr20	33401506	33402505	1000	-	promoter:226229	ENST00000477105.5	51654	CDK5RAP1	hg38_genes_promoters
1939	chr20	33402177	33402224	48	*	0.0587587707277583	6.46509215935559e-06	0.00319418246136933	chr20	33401487	33402486	1000	-	promoter:226230	ENST00000461356.5	51654	CDK5RAP1	hg38_genes_promoters
1940	chr20	33402177	33402224	48	*	0.0587587707277583	6.46509215935559e-06	0.00319418246136933	chr20	33401524	33402523	1000	-	promoter:226231	ENST00000488723.1	51654	CDK5RAP1	hg38_genes_promoters
1941	chr20	23452866	23452972	107	*	0.0579556090190222	6.47333455757654e-06	0.00319418246136933	chr20	23452858	23453857	1000	-	promoter:225806	ENST00000377007.3	140880	CST11	hg38_genes_promoters
1942	chr20	23452866	23452972	107	*	0.0579556090190222	6.47333455757654e-06	0.00319418246136933	chr20	23452877	23453876	1000	-	promoter:225807	ENST00000377009.8	140880	CST11	hg38_genes_promoters
1943	chr4	150587790	150774589	186800	*	0.0143522027191238	6.64471916069152e-06	0.00324073546497472	chr4	150719981	150720980	1000	+	promoter:59309	ENST00000342688.4	NA	NA	hg38_genes_promoters
1944	chr4	150587790	150774589	186800	*	0.0143522027191238	6.64471916069152e-06	0.00324073546497472	chr4	150679668	150680667	1000	-	promoter:64275	ENST00000513021.1	987	LRBA	hg38_genes_promoters
1945	chr4	150587790	150774589	186800	*	0.0143522027191238	6.64471916069152e-06	0.00324073546497472	chr4	150683964	150684963	1000	-	promoter:64276	ENST00000508396.1	987	LRBA	hg38_genes_promoters
1946	chr17	352797	352900	104	*	0.0653496042983936	6.79354121089992e-06	0.00330374228678741	chr17	352808	353807	1000	-	promoter:195735	ENST00000331302.12	9501	RPH3AL	hg38_genes_promoters
1947	chr17	352797	352900	104	*	0.0653496042983936	6.79354121089992e-06	0.00330374228678741	chr17	352843	353842	1000	-	promoter:195736	ENST00000618002.4	9501	RPH3AL	hg38_genes_promoters
1948	chr17	352797	352900	104	*	0.0653496042983936	6.79354121089992e-06	0.00330374228678741	chr17	352843	353842	1000	-	promoter:195739	ENST00000536489.6	9501	RPH3AL	hg38_genes_promoters
1949	chr17	352797	352900	104	*	0.0653496042983936	6.79354121089992e-06	0.00330374228678741	chr17	352791	353790	1000	-	promoter:195745	ENST00000577079.5	9501	RPH3AL	hg38_genes_promoters
1950	chr17	352797	352900	104	*	0.0653496042983936	6.79354121089992e-06	0.00330374228678741	chr17	352802	353801	1000	-	promoter:195756	ENST00000572866.1	9501	RPH3AL	hg38_genes_promoters
1951	chr6	133240618	133240677	60	*	0.0746295759787974	6.82383319729087e-06	0.00330975294149023	chr6	133239884	133240883	1000	+	promoter:81365	ENST00000683422.1	2070	EYA4	hg38_genes_promoters
1952	chr6	133240618	133240677	60	*	0.0746295759787974	6.82383319729087e-06	0.00330975294149023	chr6	133240070	133241069	1000	+	promoter:81366	ENST00000683832.1	2070	EYA4	hg38_genes_promoters
1953	chr6	133240618	133240677	60	*	0.0746295759787974	6.82383319729087e-06	0.00330975294149023	chr6	133240077	133241076	1000	+	promoter:81367	ENST00000682730.1	2070	EYA4	hg38_genes_promoters
1954	chr6	133240618	133240677	60	*	0.0746295759787974	6.82383319729087e-06	0.00330975294149023	chr6	133240303	133241302	1000	+	promoter:81368	ENST00000684040.1	2070	EYA4	hg38_genes_promoters
1955	chr6	133240618	133240677	60	*	0.0746295759787974	6.82383319729087e-06	0.00330975294149023	chr6	133240331	133241330	1000	+	promoter:81369	ENST00000683580.1	2070	EYA4	hg38_genes_promoters
1956	chr6	133240618	133240677	60	*	0.0746295759787974	6.82383319729087e-06	0.00330975294149023	chr6	133240351	133241350	1000	+	promoter:81370	ENST00000430974.6	2070	EYA4	hg38_genes_promoters
1957	chr6	133240618	133240677	60	*	0.0746295759787974	6.82383319729087e-06	0.00330975294149023	chr6	133240357	133241356	1000	+	promoter:81371	ENST00000355286.12	2070	EYA4	hg38_genes_promoters
1958	chr6	133240618	133240677	60	*	0.0746295759787974	6.82383319729087e-06	0.00330975294149023	chr6	133240373	133241372	1000	+	promoter:81372	ENST00000441015.1	2070	EYA4	hg38_genes_promoters
1959	chr6	133240618	133240677	60	*	0.0746295759787974	6.82383319729087e-06	0.00330975294149023	chr6	133240377	133241376	1000	+	promoter:81373	ENST00000355167.8	2070	EYA4	hg38_genes_promoters
1960	chr6	133240618	133240677	60	*	0.0746295759787974	6.82383319729087e-06	0.00330975294149023	chr6	133240418	133241417	1000	+	promoter:81374	ENST00000431403.3	2070	EYA4	hg38_genes_promoters
1961	chr6	133240618	133240677	60	*	0.0746295759787974	6.82383319729087e-06	0.00330975294149023	chr6	133240586	133241585	1000	+	promoter:81375	ENST00000531901.5	2070	EYA4	hg38_genes_promoters
1962	chr6	133240618	133240677	60	*	0.0746295759787974	6.82383319729087e-06	0.00330975294149023	chr6	133240631	133241630	1000	+	promoter:81376	ENST00000525849.6	2070	EYA4	hg38_genes_promoters
1963	chr6	133240618	133240677	60	*	0.0746295759787974	6.82383319729087e-06	0.00330975294149023	chr6	133240632	133241631	1000	+	promoter:81377	ENST00000684773.1	2070	EYA4	hg38_genes_promoters
1964	chr17	65182973	65201787	18815	*	0.0211651384907304	6.90752532189896e-06	0.00333917147962738	chr17	65187704	65188703	1000	+	promoter:194089	ENST00000577595.1	8787	RGS9	hg38_genes_promoters
1965	chr17	65182973	65201787	18815	*	0.0211651384907304	6.90752532189896e-06	0.00333917147962738	chr17	65185483	65186482	1000	-	promoter:201355	ENST00000582031.1	NA	NA	hg38_genes_promoters
1966	chr5	643941	664300	20360	*	0.00625064406640037	6.90857455215266e-06	0.00333917147962738	chr5	643138	644137	1000	+	promoter:65287	ENST00000512038.1	55722	CEP72	hg38_genes_promoters
1967	chr5	643941	664300	20360	*	0.00625064406640037	6.90857455215266e-06	0.00333917147962738	chr5	652026	653025	1000	+	promoter:65288	ENST00000499639.2	55722	CEP72	hg38_genes_promoters
1968	chr5	643941	664300	20360	*	0.00625064406640037	6.90857455215266e-06	0.00333917147962738	chr5	654455	655454	1000	+	promoter:65289	ENST00000514507.1	55722	CEP72	hg38_genes_promoters
1969	chr20	58851734	58851976	243	*	0.0268029460400195	6.91600753973055e-06	0.00333917147962738	chr20	58851714	58852713	1000	+	promoter:224415	ENST00000481768.6	2778	GNAS	hg38_genes_promoters
1970	chr20	58851734	58851976	243	*	0.0268029460400195	6.91600753973055e-06	0.00333917147962738	chr20	58851714	58852713	1000	+	promoter:224416	ENST00000676826.2	2778	GNAS	hg38_genes_promoters
1971	chr20	58851734	58851976	243	*	0.0268029460400195	6.91600753973055e-06	0.00333917147962738	chr20	58851716	58852715	1000	+	promoter:224417	ENST00000371100.9	2778	GNAS	hg38_genes_promoters
1972	chr20	58851734	58851976	243	*	0.0268029460400195	6.91600753973055e-06	0.00333917147962738	chr20	58850865	58851864	1000	-	promoter:227413	ENST00000691748.1	149775	GNAS-AS1	hg38_genes_promoters
1973	chr20	58851734	58851976	243	*	0.0268029460400195	6.91600753973055e-06	0.00333917147962738	chr20	58850879	58851878	1000	-	promoter:227414	ENST00000685926.1	149775	GNAS-AS1	hg38_genes_promoters
1974	chr20	58851734	58851976	243	*	0.0268029460400195	6.91600753973055e-06	0.00333917147962738	chr20	58850904	58851903	1000	-	promoter:227415	ENST00000424094.6	149775	GNAS-AS1	hg38_genes_promoters
1975	chr20	58851734	58851976	243	*	0.0268029460400195	6.91600753973055e-06	0.00333917147962738	chr20	58850879	58851878	1000	-	promoter:227417	ENST00000598163.1	149775	GNAS-AS1	hg38_genes_promoters
1976	chr12	55827694	55827695	2	*	0.0508707196344603	6.95578081382243e-06	0.00334876564033015	chr12	55827547	55828546	1000	-	promoter:151756	ENST00000546837.5	85406	DNAJC14	hg38_genes_promoters
1977	chr4	145731881	145732422	542	*	0.0147621165585534	7.09786382762707e-06	0.00340256627739085	chr4	145731453	145732452	1000	+	promoter:59229	ENST00000508981.1	646603	C4orf51	hg38_genes_promoters
1978	chr4	145731881	145732422	542	*	0.0147621165585534	7.09786382762707e-06	0.00340256627739085	chr4	145731454	145732453	1000	+	promoter:59230	ENST00000510096.1	646603	C4orf51	hg38_genes_promoters
1979	chr14	103103003	103103061	59	*	0.0813973333537059	7.16864495868232e-06	0.00342859754037258	chr14	103102552	103103551	1000	+	promoter:164143	ENST00000560102.1	91828	EXOC3L4	hg38_genes_promoters
1980	chr8	58595009	58595010	2	*	-0.190843360665016	7.17254242913521e-06	0.00342859754037258	chr8	58594301	58595300	1000	-	promoter:106801	ENST00000519166.5	8439	NSMAF	hg38_genes_promoters
1981	chr8	58595009	58595010	2	*	-0.190843360665016	7.17254242913521e-06	0.00342859754037258	chr8	58594879	58595878	1000	-	promoter:106802	ENST00000524148.5	8439	NSMAF	hg38_genes_promoters
1982	chr8	58595009	58595010	2	*	-0.190843360665016	7.17254242913521e-06	0.00342859754037258	chr8	58594748	58595747	1000	-	promoter:106804	ENST00000519174.1	8439	NSMAF	hg38_genes_promoters
1983	chr15	72560891	72560892	2	*	-0.101666091438607	7.1901767337213e-06	0.00343202538726914	chr15	72560452	72561451	1000	+	promoter:171423	ENST00000561987.5	25820	ARIH1	hg38_genes_promoters
1984	chr6	2961411	2962119	709	*	0.0250759329996253	7.31434514134921e-06	0.00348154552241499	chr6	2961328	2962327	1000	-	promoter:82594	ENST00000643314.1	5269	SERPINB6	hg38_genes_promoters
1985	chr6	2961411	2962119	709	*	0.0250759329996253	7.31434514134921e-06	0.00348154552241499	chr6	2962109	2963108	1000	-	promoter:82595	ENST00000380524.5	5269	SERPINB6	hg38_genes_promoters
1986	chr12	2691280	2691298	19	*	0.102864273299563	7.34782859213634e-06	0.00348761730485203	chr12	2691119	2692118	1000	-	promoter:148802	ENST00000501371.5	100652846	CACNA1C-AS1	hg38_genes_promoters
1987	chr12	2691280	2691298	19	*	0.102864273299563	7.34782859213634e-06	0.00348761730485203	chr12	2691201	2692200	1000	-	promoter:148803	ENST00000544517.1	100652846	CACNA1C-AS1	hg38_genes_promoters
1988	chr12	2691280	2691298	19	*	0.102864273299563	7.34782859213634e-06	0.00348761730485203	chr12	2691158	2692157	1000	-	promoter:148804	ENST00000541673.1	100652846	CACNA1C-AS1	hg38_genes_promoters
1989	chr4	124252731	124530817	278087	*	0.00431030117294229	7.38625903588101e-06	0.00350092033209975	chr4	124252045	124253044	1000	-	promoter:63671	ENST00000507299.1	105377407	LOC105377407	hg38_genes_promoters
1990	chr4	124252731	124530817	278087	*	0.00431030117294229	7.38625903588101e-06	0.00350092033209975	chr4	124339048	124340047	1000	-	promoter:63672	ENST00000669259.1	NA	NA	hg38_genes_promoters
1991	chr4	124252731	124530817	278087	*	0.00431030117294229	7.38625903588101e-06	0.00350092033209975	chr4	124437121	124438120	1000	-	promoter:63673	ENST00000506481.1	NA	NA	hg38_genes_promoters
1992	chr4	124252731	124530817	278087	*	0.00431030117294229	7.38625903588101e-06	0.00350092033209975	chr4	124463791	124464790	1000	-	promoter:63674	ENST00000503270.2	NA	NA	hg38_genes_promoters
1993	chr4	124252731	124530817	278087	*	0.00431030117294229	7.38625903588101e-06	0.00350092033209975	chr4	124522124	124523123	1000	-	promoter:63678	ENST00000657976.1	101927087	LINC02516	hg38_genes_promoters
1994	chr4	24795297	24795555	259	*	0.0301430108585548	7.40525182309474e-06	0.003504985885394	chr4	24794573	24795572	1000	+	promoter:56166	ENST00000382120.4	6649	SOD3	hg38_genes_promoters
1995	chr15	46659362	46721875	62514	*	-0.00937218387780696	7.41623980318069e-06	0.00350525657798536	chr15	46659658	46660657	1000	+	promoter:170385	ENST00000383940.2	NA	NA	hg38_genes_promoters
1996	chr15	46659362	46721875	62514	*	-0.00937218387780696	7.41623980318069e-06	0.00350525657798536	chr15	46692288	46693287	1000	+	promoter:170386	ENST00000559148.1	NA	NA	hg38_genes_promoters
1997	chr15	46659362	46721875	62514	*	-0.00937218387780696	7.41623980318069e-06	0.00350525657798536	chr15	46720513	46721512	1000	-	promoter:174393	ENST00000411376.1	NA	NA	hg38_genes_promoters
1998	chr18	5891603	5892215	613	*	0.0564751012978607	7.46086981375115e-06	0.00351524406487682	chr18	5892105	5893104	1000	-	promoter:205871	ENST00000383490.2	NA	NA	hg38_genes_promoters
1999	chr9	69120732	69120751	20	*	0.0558430111189623	7.47428172019463e-06	0.00351524406487682	chr9	69120264	69121263	1000	+	promoter:111426	ENST00000643713.1	9414	TJP2	hg38_genes_promoters
[truncated: 8,892 more rows]
