# Supplementary material for: Transcriptome and DNA methylome analyses reveal underlying mechanisms for the racial disparity in uterine fibroids
Source: JCI Insight. 2022 Oct 24;7(20):e160274. doi: 10.1172/jci.insight.160274 (PMC9714787; doi:10.1172/jci.insight.160274)
Supplement: Supplemental table 6 [file jciinsight-7-160274-s013.txt]

	seqnames	start	end	width	strand	Seg_Est	Seg_Pval	Seg_Pval_adj	annot.seqnames	annot.start	annot.end	annot.width	annot.strand	annot.id	annot.tx_id	annot.gene_id	annot.symbol	annot.type
1	chr2	197786241	197786775	535	*	-0.368636703523276	6.10879721980952e-60	2.06431530050413e-54	chr2	197786313	197787312	1000	-	promoter:37860	ENST00000282278.12	66037	BOLL	hg38_genes_promoters
2	chr2	197786241	197786775	535	*	-0.368636703523276	6.10879721980952e-60	2.06431530050413e-54	chr2	197786575	197787574	1000	-	promoter:37861	ENST00000321801.11	66037	BOLL	hg38_genes_promoters
3	chr2	197786241	197786775	535	*	-0.368636703523276	6.10879721980952e-60	2.06431530050413e-54	chr2	197785320	197786319	1000	-	promoter:37862	ENST00000392296.9	66037	BOLL	hg38_genes_promoters
4	chr2	197786241	197786775	535	*	-0.368636703523276	6.10879721980952e-60	2.06431530050413e-54	chr2	197786313	197787312	1000	-	promoter:37863	ENST00000434976.5	66037	BOLL	hg38_genes_promoters
5	chr2	197786241	197786775	535	*	-0.368636703523276	6.10879721980952e-60	2.06431530050413e-54	chr2	197786763	197787762	1000	-	promoter:37866	ENST00000486206.1	NA	NA	hg38_genes_promoters
6	chr11	102317245	102317709	465	*	0.242985958596571	2.32148494414624e-57	3.92243899875309e-52	chr11	102316450	102317449	1000	+	promoter:132957	ENST00000615299.4	330	BIRC3	hg38_genes_promoters
7	chr11	102317245	102317709	465	*	0.242985958596571	2.32148494414624e-57	3.92243899875309e-52	chr11	102316484	102317483	1000	+	promoter:132958	ENST00000527309.2	330	BIRC3	hg38_genes_promoters
8	chr11	102317245	102317709	465	*	0.242985958596571	2.32148494414624e-57	3.92243899875309e-52	chr11	102316484	102317483	1000	+	promoter:132959	ENST00000526421.6	330	BIRC3	hg38_genes_promoters
9	chr11	102317245	102317709	465	*	0.242985958596571	2.32148494414624e-57	3.92243899875309e-52	chr11	102316484	102317483	1000	+	promoter:132960	ENST00000263464.9	330	BIRC3	hg38_genes_promoters
10	chr11	102317245	102317709	465	*	0.242985958596571	2.32148494414624e-57	3.92243899875309e-52	chr11	102316494	102317493	1000	+	promoter:132961	ENST00000673846.1	330	BIRC3	hg38_genes_promoters
11	chr11	102317245	102317709	465	*	0.242985958596571	2.32148494414624e-57	3.92243899875309e-52	chr11	102316502	102317501	1000	+	promoter:132962	ENST00000528940.1	330	BIRC3	hg38_genes_promoters
12	chr11	102317245	102317709	465	*	0.242985958596571	2.32148494414624e-57	3.92243899875309e-52	chr11	102316563	102317562	1000	+	promoter:132963	ENST00000532808.5	330	BIRC3	hg38_genes_promoters
13	chr5	136080516	136080925	410	*	0.456984513507483	2.37928444513429e-47	2.68006565374002e-42	chr5	136080598	136081597	1000	-	promoter:74838	ENST00000602301.2	100126299	VTRNA2-1	hg38_genes_promoters
14	chr5	136080516	136080925	410	*	0.456984513507483	2.37928444513429e-47	2.68006565374002e-42	chr5	136080598	136081597	1000	-	promoter:74839	ENST00000365160.1	100126299	VTRNA2-1	hg38_genes_promoters
15	chr18	31041524	31042975	1452	*	0.27445106540808	1.37590154484574e-35	1.16237882385499e-30	chr18	31042743	31043742	1000	-	promoter:206459	ENST00000360428.9	1825	DSC3	hg38_genes_promoters
16	chr18	31041524	31042975	1452	*	0.27445106540808	1.37590154484574e-35	1.16237882385499e-30	chr18	31042816	31043815	1000	-	promoter:206460	ENST00000434452.5	1825	DSC3	hg38_genes_promoters
17	chr10	91632642	91633482	841	*	0.0646958919735392	8.49493380543009e-32	5.74130101239992e-27	chr10	91633072	91634071	1000	-	promoter:125695	ENST00000238994.6	5507	PPP1R3C	hg38_genes_promoters
18	chr2	43676331	43676873	543	*	0.102363777531858	4.33496479613064e-22	1.62765886525827e-17	chr2	43676430	43677429	1000	-	promoter:32542	ENST00000475092.4	728819	C1GALT1C1L	hg38_genes_promoters
19	chr4	173525050	173530318	5269	*	0.0700886886304534	9.41808595561303e-21	3.18260669655053e-16	chr4	173526270	173527269	1000	+	promoter:59957	ENST00000512099.5	79804	HAND2-AS1	hg38_genes_promoters
20	chr4	173525050	173530318	5269	*	0.0700886886304534	9.41808595561303e-21	3.18260669655053e-16	chr4	173527451	173528450	1000	+	promoter:59958	ENST00000647267.1	79804	HAND2-AS1	hg38_genes_promoters
21	chr4	173525050	173530318	5269	*	0.0700886886304534	9.41808595561303e-21	3.18260669655053e-16	chr4	173527600	173528599	1000	+	promoter:59959	ENST00000515310.5	79804	HAND2-AS1	hg38_genes_promoters
22	chr4	173525050	173530318	5269	*	0.0700886886304534	9.41808595561303e-21	3.18260669655053e-16	chr4	173527617	173528616	1000	+	promoter:59960	ENST00000645435.1	79804	HAND2-AS1	hg38_genes_promoters
23	chr4	173525050	173530318	5269	*	0.0700886886304534	9.41808595561303e-21	3.18260669655053e-16	chr4	173527642	173528641	1000	+	promoter:59961	ENST00000561655.2	79804	HAND2-AS1	hg38_genes_promoters
24	chr4	173525050	173530318	5269	*	0.0700886886304534	9.41808595561303e-21	3.18260669655053e-16	chr4	173527666	173528665	1000	+	promoter:59962	ENST00000689680.1	79804	HAND2-AS1	hg38_genes_promoters
25	chr4	173525050	173530318	5269	*	0.0700886886304534	9.41808595561303e-21	3.18260669655053e-16	chr4	173527699	173528698	1000	+	promoter:59963	ENST00000647106.1	79804	HAND2-AS1	hg38_genes_promoters
26	chr4	173525050	173530318	5269	*	0.0700886886304534	9.41808595561303e-21	3.18260669655053e-16	chr4	173529353	173530352	1000	+	promoter:59964	ENST00000686742.1	79804	HAND2-AS1	hg38_genes_promoters
27	chr4	173525050	173530318	5269	*	0.0700886886304534	9.41808595561303e-21	3.18260669655053e-16	chr4	173529353	173530352	1000	+	promoter:59965	ENST00000503198.6	79804	HAND2-AS1	hg38_genes_promoters
28	chr4	173525050	173530318	5269	*	0.0700886886304534	9.41808595561303e-21	3.18260669655053e-16	chr4	173529353	173530352	1000	+	promoter:59966	ENST00000688225.1	79804	HAND2-AS1	hg38_genes_promoters
29	chr4	173525050	173530318	5269	*	0.0700886886304534	9.41808595561303e-21	3.18260669655053e-16	chr4	173529353	173530352	1000	+	promoter:59967	ENST00000690926.1	79804	HAND2-AS1	hg38_genes_promoters
30	chr4	173525050	173530318	5269	*	0.0700886886304534	9.41808595561303e-21	3.18260669655053e-16	chr4	173529353	173530352	1000	+	promoter:59968	ENST00000507062.6	79804	HAND2-AS1	hg38_genes_promoters
31	chr4	173525050	173530318	5269	*	0.0700886886304534	9.41808595561303e-21	3.18260669655053e-16	chr4	173529353	173530352	1000	+	promoter:59969	ENST00000509640.6	79804	HAND2-AS1	hg38_genes_promoters
32	chr4	173525050	173530318	5269	*	0.0700886886304534	9.41808595561303e-21	3.18260669655053e-16	chr4	173529353	173530352	1000	+	promoter:59970	ENST00000692444.1	79804	HAND2-AS1	hg38_genes_promoters
33	chr4	173525050	173530318	5269	*	0.0700886886304534	9.41808595561303e-21	3.18260669655053e-16	chr4	173529441	173530440	1000	+	promoter:59971	ENST00000512929.5	79804	HAND2-AS1	hg38_genes_promoters
34	chr4	173525050	173530318	5269	*	0.0700886886304534	9.41808595561303e-21	3.18260669655053e-16	chr4	173529451	173530450	1000	+	promoter:59972	ENST00000689927.1	79804	HAND2-AS1	hg38_genes_promoters
35	chr4	173525050	173530318	5269	*	0.0700886886304534	9.41808595561303e-21	3.18260669655053e-16	chr4	173529458	173530457	1000	+	promoter:59973	ENST00000507322.5	79804	HAND2-AS1	hg38_genes_promoters
36	chr4	173525050	173530318	5269	*	0.0700886886304534	9.41808595561303e-21	3.18260669655053e-16	chr4	173529458	173530457	1000	+	promoter:59974	ENST00000507636.5	79804	HAND2-AS1	hg38_genes_promoters
37	chr4	173525050	173530318	5269	*	0.0700886886304534	9.41808595561303e-21	3.18260669655053e-16	chr4	173529458	173530457	1000	+	promoter:59975	ENST00000510221.5	79804	HAND2-AS1	hg38_genes_promoters
38	chr4	173525050	173530318	5269	*	0.0700886886304534	9.41808595561303e-21	3.18260669655053e-16	chr4	173529458	173530457	1000	+	promoter:59976	ENST00000512246.5	79804	HAND2-AS1	hg38_genes_promoters
39	chr4	173525050	173530318	5269	*	0.0700886886304534	9.41808595561303e-21	3.18260669655053e-16	chr4	173529458	173530457	1000	+	promoter:59977	ENST00000502896.5	79804	HAND2-AS1	hg38_genes_promoters
40	chr4	173525050	173530318	5269	*	0.0700886886304534	9.41808595561303e-21	3.18260669655053e-16	chr4	173529458	173530457	1000	+	promoter:59978	ENST00000505621.5	79804	HAND2-AS1	hg38_genes_promoters
41	chr4	173525050	173530318	5269	*	0.0700886886304534	9.41808595561303e-21	3.18260669655053e-16	chr4	173529458	173530457	1000	+	promoter:59979	ENST00000507571.5	79804	HAND2-AS1	hg38_genes_promoters
42	chr4	173525050	173530318	5269	*	0.0700886886304534	9.41808595561303e-21	3.18260669655053e-16	chr4	173529458	173530457	1000	+	promoter:59980	ENST00000508534.5	79804	HAND2-AS1	hg38_genes_promoters
43	chr4	173525050	173530318	5269	*	0.0700886886304534	9.41808595561303e-21	3.18260669655053e-16	chr4	173529458	173530457	1000	+	promoter:59981	ENST00000510339.5	79804	HAND2-AS1	hg38_genes_promoters
44	chr4	173525050	173530318	5269	*	0.0700886886304534	9.41808595561303e-21	3.18260669655053e-16	chr4	173529458	173530457	1000	+	promoter:59982	ENST00000515350.5	79804	HAND2-AS1	hg38_genes_promoters
45	chr4	173525050	173530318	5269	*	0.0700886886304534	9.41808595561303e-21	3.18260669655053e-16	chr4	173529458	173530457	1000	+	promoter:59983	ENST00000502941.6	79804	HAND2-AS1	hg38_genes_promoters
46	chr4	173525050	173530318	5269	*	0.0700886886304534	9.41808595561303e-21	3.18260669655053e-16	chr4	173529458	173530457	1000	+	promoter:59984	ENST00000505817.2	79804	HAND2-AS1	hg38_genes_promoters
47	chr4	173525050	173530318	5269	*	0.0700886886304534	9.41808595561303e-21	3.18260669655053e-16	chr4	173529459	173530458	1000	+	promoter:59985	ENST00000616485.4	79804	HAND2-AS1	hg38_genes_promoters
48	chr4	173525050	173530318	5269	*	0.0700886886304534	9.41808595561303e-21	3.18260669655053e-16	chr4	173529460	173530459	1000	+	promoter:59986	ENST00000511196.5	79804	HAND2-AS1	hg38_genes_promoters
49	chr4	173525050	173530318	5269	*	0.0700886886304534	9.41808595561303e-21	3.18260669655053e-16	chr4	173529460	173530459	1000	+	promoter:59987	ENST00000515376.5	79804	HAND2-AS1	hg38_genes_promoters
50	chr4	173525050	173530318	5269	*	0.0700886886304534	9.41808595561303e-21	3.18260669655053e-16	chr4	173529462	173530461	1000	+	promoter:59988	ENST00000505032.5	79804	HAND2-AS1	hg38_genes_promoters
51	chr4	173525050	173530318	5269	*	0.0700886886304534	9.41808595561303e-21	3.18260669655053e-16	chr4	173529462	173530461	1000	+	promoter:59989	ENST00000515741.5	79804	HAND2-AS1	hg38_genes_promoters
52	chr4	173525050	173530318	5269	*	0.0700886886304534	9.41808595561303e-21	3.18260669655053e-16	chr4	173529462	173530461	1000	+	promoter:59990	ENST00000511728.5	79804	HAND2-AS1	hg38_genes_promoters
53	chr4	173525050	173530318	5269	*	0.0700886886304534	9.41808595561303e-21	3.18260669655053e-16	chr4	173529462	173530461	1000	+	promoter:59991	ENST00000509866.5	79804	HAND2-AS1	hg38_genes_promoters
54	chr4	173525050	173530318	5269	*	0.0700886886304534	9.41808595561303e-21	3.18260669655053e-16	chr4	173529462	173530461	1000	+	promoter:59992	ENST00000690436.1	79804	HAND2-AS1	hg38_genes_promoters
55	chr4	173525050	173530318	5269	*	0.0700886886304534	9.41808595561303e-21	3.18260669655053e-16	chr4	173529462	173530461	1000	+	promoter:59993	ENST00000645869.2	79804	HAND2-AS1	hg38_genes_promoters
56	chr4	173525050	173530318	5269	*	0.0700886886304534	9.41808595561303e-21	3.18260669655053e-16	chr4	173529463	173530462	1000	+	promoter:59994	ENST00000512943.5	79804	HAND2-AS1	hg38_genes_promoters
57	chr4	173525050	173530318	5269	*	0.0700886886304534	9.41808595561303e-21	3.18260669655053e-16	chr4	173529463	173530462	1000	+	promoter:59995	ENST00000503474.5	79804	HAND2-AS1	hg38_genes_promoters
58	chr4	173525050	173530318	5269	*	0.0700886886304534	9.41808595561303e-21	3.18260669655053e-16	chr4	173529474	173530473	1000	+	promoter:59996	ENST00000515345.5	79804	HAND2-AS1	hg38_genes_promoters
59	chr4	173525050	173530318	5269	*	0.0700886886304534	9.41808595561303e-21	3.18260669655053e-16	chr4	173529475	173530474	1000	+	promoter:59997	ENST00000503309.5	79804	HAND2-AS1	hg38_genes_promoters
60	chr4	173525050	173530318	5269	*	0.0700886886304534	9.41808595561303e-21	3.18260669655053e-16	chr4	173529475	173530474	1000	+	promoter:59998	ENST00000502334.6	79804	HAND2-AS1	hg38_genes_promoters
61	chr4	173525050	173530318	5269	*	0.0700886886304534	9.41808595561303e-21	3.18260669655053e-16	chr4	173529475	173530474	1000	+	promoter:59999	ENST00000512209.6	79804	HAND2-AS1	hg38_genes_promoters
62	chr4	173525050	173530318	5269	*	0.0700886886304534	9.41808595561303e-21	3.18260669655053e-16	chr4	173529479	173530478	1000	+	promoter:60000	ENST00000504740.5	79804	HAND2-AS1	hg38_genes_promoters
63	chr4	173525050	173530318	5269	*	0.0700886886304534	9.41808595561303e-21	3.18260669655053e-16	chr4	173529484	173530483	1000	+	promoter:60001	ENST00000508887.5	79804	HAND2-AS1	hg38_genes_promoters
64	chr4	173525050	173530318	5269	*	0.0700886886304534	9.41808595561303e-21	3.18260669655053e-16	chr4	173529487	173530486	1000	+	promoter:60002	ENST00000687193.1	79804	HAND2-AS1	hg38_genes_promoters
65	chr4	173525050	173530318	5269	*	0.0700886886304534	9.41808595561303e-21	3.18260669655053e-16	chr4	173529515	173530514	1000	+	promoter:60003	ENST00000514431.5	79804	HAND2-AS1	hg38_genes_promoters
66	chr4	173525050	173530318	5269	*	0.0700886886304534	9.41808595561303e-21	3.18260669655053e-16	chr4	173529520	173530519	1000	+	promoter:60004	ENST00000643969.1	79804	HAND2-AS1	hg38_genes_promoters
67	chr4	173525050	173530318	5269	*	0.0700886886304534	9.41808595561303e-21	3.18260669655053e-16	chr4	173529542	173530541	1000	+	promoter:60005	ENST00000691459.1	79804	HAND2-AS1	hg38_genes_promoters
68	chr4	173525050	173530318	5269	*	0.0700886886304534	9.41808595561303e-21	3.18260669655053e-16	chr4	173529704	173530703	1000	+	promoter:60006	ENST00000688988.1	79804	HAND2-AS1	hg38_genes_promoters
69	chr4	173525050	173530318	5269	*	0.0700886886304534	9.41808595561303e-21	3.18260669655053e-16	chr4	173529734	173530733	1000	+	promoter:60007	ENST00000688174.1	79804	HAND2-AS1	hg38_genes_promoters
70	chr4	173525050	173530318	5269	*	0.0700886886304534	9.41808595561303e-21	3.18260669655053e-16	chr4	173529744	173530743	1000	+	promoter:60008	ENST00000645615.2	79804	HAND2-AS1	hg38_genes_promoters
71	chr4	173525050	173530318	5269	*	0.0700886886304534	9.41808595561303e-21	3.18260669655053e-16	chr4	173529744	173530743	1000	+	promoter:60009	ENST00000686295.1	79804	HAND2-AS1	hg38_genes_promoters
72	chr4	173525050	173530318	5269	*	0.0700886886304534	9.41808595561303e-21	3.18260669655053e-16	chr4	173529752	173530751	1000	+	promoter:60010	ENST00000686274.1	79804	HAND2-AS1	hg38_genes_promoters
73	chr4	173525050	173530318	5269	*	0.0700886886304534	9.41808595561303e-21	3.18260669655053e-16	chr4	173530070	173531069	1000	+	promoter:60011	ENST00000644355.1	79804	HAND2-AS1	hg38_genes_promoters
74	chr4	173525050	173530318	5269	*	0.0700886886304534	9.41808595561303e-21	3.18260669655053e-16	chr4	173530175	173531174	1000	+	promoter:60012	ENST00000510268.1	79804	HAND2-AS1	hg38_genes_promoters
75	chr4	173525050	173530318	5269	*	0.0700886886304534	9.41808595561303e-21	3.18260669655053e-16	chr4	173528913	173529912	1000	-	promoter:64729	ENST00000503024.1	9464	HAND2	hg38_genes_promoters
76	chr4	173525050	173530318	5269	*	0.0700886886304534	9.41808595561303e-21	3.18260669655053e-16	chr4	173530230	173531229	1000	-	promoter:64730	ENST00000359562.4	9464	HAND2	hg38_genes_promoters
77	chr4	173525050	173530318	5269	*	0.0700886886304534	9.41808595561303e-21	3.18260669655053e-16	chr4	173530207	173531206	1000	-	promoter:64731	ENST00000505300.1	NA	NA	hg38_genes_promoters
78	chr19	49451737	49452010	274	*	0.16907536759658	4.45483027933578e-20	1.36854411104049e-15	chr19	49450837	49451836	1000	-	promoter:220526	ENST00000596916.5	55011	PIH1D1	hg38_genes_promoters
79	chr19	49451737	49452010	274	*	0.16907536759658	4.45483027933578e-20	1.36854411104049e-15	chr19	49451815	49452814	1000	-	promoter:220527	ENST00000262265.10	55011	PIH1D1	hg38_genes_promoters
80	chr19	49451737	49452010	274	*	0.16907536759658	4.45483027933578e-20	1.36854411104049e-15	chr19	49451602	49452601	1000	-	promoter:220538	ENST00000601807.5	55011	PIH1D1	hg38_genes_promoters
81	chr19	49451737	49452010	274	*	0.16907536759658	4.45483027933578e-20	1.36854411104049e-15	chr19	49451531	49452530	1000	-	promoter:220539	ENST00000601053.5	55011	PIH1D1	hg38_genes_promoters
82	chr19	49451737	49452010	274	*	0.16907536759658	4.45483027933578e-20	1.36854411104049e-15	chr19	49451801	49452800	1000	-	promoter:220541	ENST00000595516.5	55011	PIH1D1	hg38_genes_promoters
83	chr19	49451737	49452010	274	*	0.16907536759658	4.45483027933578e-20	1.36854411104049e-15	chr19	49451818	49452817	1000	-	promoter:220544	ENST00000593900.5	55011	PIH1D1	hg38_genes_promoters
84	chr19	49451737	49452010	274	*	0.16907536759658	4.45483027933578e-20	1.36854411104049e-15	chr19	49451792	49452791	1000	-	promoter:220545	ENST00000595074.1	55011	PIH1D1	hg38_genes_promoters
85	chr19	49451737	49452010	274	*	0.16907536759658	4.45483027933578e-20	1.36854411104049e-15	chr19	49451749	49452748	1000	-	promoter:220546	ENST00000599791.1	55011	PIH1D1	hg38_genes_promoters
86	chr19	49451737	49452010	274	*	0.16907536759658	4.45483027933578e-20	1.36854411104049e-15	chr19	49451902	49452901	1000	-	promoter:220548	ENST00000595550.1	55011	PIH1D1	hg38_genes_promoters
87	chr19	11419345	11419390	46	*	0.0871023760083214	4.88785950657995e-19	1.27056147981618e-14	chr19	11419274	11420273	1000	-	promoter:216581	ENST00000562663.5	57139	RGL3	hg38_genes_promoters
88	chr19	11419345	11419390	46	*	0.0871023760083214	4.88785950657995e-19	1.27056147981618e-14	chr19	11419311	11420310	1000	-	promoter:216582	ENST00000563726.5	57139	RGL3	hg38_genes_promoters
89	chr19	11419345	11419390	46	*	0.0871023760083214	4.88785950657995e-19	1.27056147981618e-14	chr19	11419315	11420314	1000	-	promoter:216584	ENST00000380456.8	57139	RGL3	hg38_genes_promoters
90	chr19	11419345	11419390	46	*	0.0871023760083214	4.88785950657995e-19	1.27056147981618e-14	chr19	11419329	11420328	1000	-	promoter:216586	ENST00000393423.7	57139	RGL3	hg38_genes_promoters
91	chr19	11419345	11419390	46	*	0.0871023760083214	4.88785950657995e-19	1.27056147981618e-14	chr19	11419315	11420314	1000	-	promoter:216589	ENST00000453604.6	57139	RGL3	hg38_genes_promoters
92	chr19	11419345	11419390	46	*	0.0871023760083214	4.88785950657995e-19	1.27056147981618e-14	chr19	11419318	11420317	1000	-	promoter:216591	ENST00000569439.5	57139	RGL3	hg38_genes_promoters
93	chr19	11419345	11419390	46	*	0.0871023760083214	4.88785950657995e-19	1.27056147981618e-14	chr19	11418574	11419573	1000	-	promoter:216593	ENST00000567431.5	57139	RGL3	hg38_genes_promoters
94	chr19	11419345	11419390	46	*	0.0871023760083214	4.88785950657995e-19	1.27056147981618e-14	chr19	11419315	11420314	1000	-	promoter:216595	ENST00000567080.1	57139	RGL3	hg38_genes_promoters
95	chr19	11419345	11419390	46	*	0.0871023760083214	4.88785950657995e-19	1.27056147981618e-14	chr19	11419306	11420305	1000	-	promoter:216596	ENST00000568420.1	57139	RGL3	hg38_genes_promoters
96	chr19	11419345	11419390	46	*	0.0871023760083214	4.88785950657995e-19	1.27056147981618e-14	chr19	11419318	11420317	1000	-	promoter:216597	ENST00000561570.1	57139	RGL3	hg38_genes_promoters
97	chr3	40309277	40309398	122	*	0.191507534194254	7.58271583253704e-19	1.83027803407863e-14	chr3	40308707	40309706	1000	+	promoter:41483	ENST00000232905.4	10289	EIF1B	hg38_genes_promoters
98	chr3	40309277	40309398	122	*	0.191507534194254	7.58271583253704e-19	1.83027803407863e-14	chr3	40308722	40309721	1000	+	promoter:41484	ENST00000462088.1	10289	EIF1B	hg38_genes_promoters
99	chr3	40309277	40309398	122	*	0.191507534194254	7.58271583253704e-19	1.83027803407863e-14	chr3	40308826	40309825	1000	+	promoter:41485	ENST00000488260.1	10289	EIF1B	hg38_genes_promoters
100	chr3	40309277	40309398	122	*	0.191507534194254	7.58271583253704e-19	1.83027803407863e-14	chr3	40309201	40310200	1000	-	promoter:49037	ENST00000668232.1	440952	EIF1B-AS1	hg38_genes_promoters
101	chr19	19528744	19529267	524	*	0.249139724997942	4.47474248960022e-18	9.45079597373847e-14	chr19	19527861	19528860	1000	+	promoter:210653	ENST00000436027.9	374887	YJEFN3	hg38_genes_promoters
102	chr19	19528744	19529267	524	*	0.249139724997942	4.47474248960022e-18	9.45079597373847e-14	chr19	19527882	19528881	1000	+	promoter:210654	ENST00000458210.7	374887	YJEFN3	hg38_genes_promoters
103	chr19	19528744	19529267	524	*	0.249139724997942	4.47474248960022e-18	9.45079597373847e-14	chr19	19527911	19528910	1000	+	promoter:210655	ENST00000514277.6	374887	YJEFN3	hg38_genes_promoters
104	chr20	31485734	31485774	41	*	-0.207121042523186	5.0410363109404e-18	1.00205423257326e-13	chr20	31484778	31485777	1000	+	promoter:222893	ENST00000435497.1	140875	LINC00028	hg38_genes_promoters
105	chr22	43862692	43862833	142	*	0.083011834569105	5.85077798278781e-18	1.09840230546309e-13	chr22	43862514	43863513	1000	-	promoter:235717	ENST00000330884.9	25830	SULT4A1	hg38_genes_promoters
106	chr22	43862692	43862833	142	*	0.083011834569105	5.85077798278781e-18	1.09840230546309e-13	chr22	43862407	43863406	1000	-	promoter:235718	ENST00000432404.5	25830	SULT4A1	hg38_genes_promoters
107	chr22	43862692	43862833	142	*	0.083011834569105	5.85077798278781e-18	1.09840230546309e-13	chr22	43862471	43863470	1000	-	promoter:235719	ENST00000422525.1	25830	SULT4A1	hg38_genes_promoters
108	chr1	25659145	25659328	184	*	0.62261837857694	1.55990137050275e-16	2.77436668751126e-12	chr1	25659112	25660111	1000	-	promoter:12835	ENST00000436991.1	NA	NA	hg38_genes_promoters
109	chr2	66432458	66440418	7961	*	0.0764063651347629	2.54187000181119e-16	4.29480710181023e-12	chr2	66432452	66433451	1000	+	promoter:23865	ENST00000496248.5	4211	MEIS1	hg38_genes_promoters
110	chr2	66432458	66440418	7961	*	0.0764063651347629	2.54187000181119e-16	4.29480710181023e-12	chr2	66434125	66435124	1000	+	promoter:23866	ENST00000272369.14	4211	MEIS1	hg38_genes_promoters
111	chr2	66432458	66440418	7961	*	0.0764063651347629	2.54187000181119e-16	4.29480710181023e-12	chr2	66434133	66435132	1000	+	promoter:23867	ENST00000560281.6	4211	MEIS1	hg38_genes_promoters
112	chr2	66432458	66440418	7961	*	0.0764063651347629	2.54187000181119e-16	4.29480710181023e-12	chr2	66434169	66435168	1000	+	promoter:23868	ENST00000491706.5	4211	MEIS1	hg38_genes_promoters
113	chr2	66432458	66440418	7961	*	0.0764063651347629	2.54187000181119e-16	4.29480710181023e-12	chr2	66434558	66435557	1000	+	promoter:23869	ENST00000488550.5	4211	MEIS1	hg38_genes_promoters
114	chr2	66432458	66440418	7961	*	0.0764063651347629	2.54187000181119e-16	4.29480710181023e-12	chr2	66435917	66436916	1000	+	promoter:23870	ENST00000490726.2	4211	MEIS1	hg38_genes_promoters
115	chr2	66432458	66440418	7961	*	0.0764063651347629	2.54187000181119e-16	4.29480710181023e-12	chr2	66436393	66437392	1000	+	promoter:23871	ENST00000398506.6	4211	MEIS1	hg38_genes_promoters
116	chr2	66432458	66440418	7961	*	0.0764063651347629	2.54187000181119e-16	4.29480710181023e-12	chr2	66438321	66439320	1000	+	promoter:23872	ENST00000495021.6	4211	MEIS1	hg38_genes_promoters
117	chr2	66432458	66440418	7961	*	0.0764063651347629	2.54187000181119e-16	4.29480710181023e-12	chr2	66439097	66440096	1000	+	promoter:23873	ENST00000409622.5	4211	MEIS1	hg38_genes_promoters
118	chr2	66432458	66440418	7961	*	0.0764063651347629	2.54187000181119e-16	4.29480710181023e-12	chr2	66439678	66440677	1000	+	promoter:23874	ENST00000437869.1	4211	MEIS1	hg38_genes_promoters
119	chr2	66432458	66440418	7961	*	0.0764063651347629	2.54187000181119e-16	4.29480710181023e-12	chr2	66439707	66440706	1000	+	promoter:23875	ENST00000466811.2	4211	MEIS1	hg38_genes_promoters
120	chr2	66432458	66440418	7961	*	0.0764063651347629	2.54187000181119e-16	4.29480710181023e-12	chr2	66433471	66434470	1000	-	promoter:33413	ENST00000454167.1	730198	MEIS1-AS3	hg38_genes_promoters
121	chr2	66432458	66440418	7961	*	0.0764063651347629	2.54187000181119e-16	4.29480710181023e-12	chr2	66440313	66441312	1000	-	promoter:33414	ENST00000439433.1	100873998	MEIS1-AS2	hg38_genes_promoters
122	chr1	203351062	203351534	473	*	0.102946395589552	6.82026973452748e-16	1.09749507144771e-11	chr1	203351123	203352122	1000	-	promoter:19814	ENST00000354955.5	2331	FMOD	hg38_genes_promoters
123	chr1	203351062	203351534	473	*	0.102946395589552	6.82026973452748e-16	1.09749507144771e-11	chr1	203351089	203352088	1000	-	promoter:19816	ENST00000493296.1	2331	FMOD	hg38_genes_promoters
124	chr1	203351062	203351534	473	*	0.102946395589552	6.82026973452748e-16	1.09749507144771e-11	chr1	203351087	203352086	1000	-	promoter:19817	ENST00000461936.1	2331	FMOD	hg38_genes_promoters
125	chr10	101843713	101844113	401	*	0.148184301185933	1.39968336762801e-15	1.9707833416904e-11	chr10	101843801	101844800	1000	-	promoter:126236	ENST00000356640.7	30819	KCNIP2	hg38_genes_promoters
126	chr10	101843713	101844113	401	*	0.148184301185933	1.39968336762801e-15	1.9707833416904e-11	chr10	101843921	101844920	1000	-	promoter:126237	ENST00000355657.6	30819	KCNIP2	hg38_genes_promoters
127	chr10	101843713	101844113	401	*	0.148184301185933	1.39968336762801e-15	1.9707833416904e-11	chr10	101843921	101844920	1000	-	promoter:126238	ENST00000358038.7	30819	KCNIP2	hg38_genes_promoters
128	chr10	101843713	101844113	401	*	0.148184301185933	1.39968336762801e-15	1.9707833416904e-11	chr10	101843770	101844769	1000	-	promoter:126240	ENST00000370046.5	30819	KCNIP2	hg38_genes_promoters
129	chr10	101843713	101844113	401	*	0.148184301185933	1.39968336762801e-15	1.9707833416904e-11	chr10	101843569	101844568	1000	-	promoter:126241	ENST00000472764.5	30819	KCNIP2	hg38_genes_promoters
130	chr10	101843713	101844113	401	*	0.148184301185933	1.39968336762801e-15	1.9707833416904e-11	chr10	101843569	101844568	1000	-	promoter:126244	ENST00000343195.8	30819	KCNIP2	hg38_genes_promoters
131	chr10	101843713	101844113	401	*	0.148184301185933	1.39968336762801e-15	1.9707833416904e-11	chr10	101843569	101844568	1000	-	promoter:126245	ENST00000353068.7	30819	KCNIP2	hg38_genes_promoters
132	chr10	101843713	101844113	401	*	0.148184301185933	1.39968336762801e-15	1.9707833416904e-11	chr10	101843569	101844568	1000	-	promoter:126246	ENST00000461105.5	30819	KCNIP2	hg38_genes_promoters
133	chr10	101843713	101844113	401	*	0.148184301185933	1.39968336762801e-15	1.9707833416904e-11	chr10	101843569	101844568	1000	-	promoter:126247	ENST00000239117.3	30819	KCNIP2	hg38_genes_promoters
134	chr3	111998710	111999289	580	*	0.0648088299647831	2.12555096951166e-15	2.87310724548891e-11	chr3	111997739	111998738	1000	+	promoter:43819	ENST00000393917.6	29114	TAGLN3	hg38_genes_promoters
135	chr3	111998710	111999289	580	*	0.0648088299647831	2.12555096951166e-15	2.87310724548891e-11	chr3	111997795	111998794	1000	+	promoter:43820	ENST00000273368.8	29114	TAGLN3	hg38_genes_promoters
136	chr3	111998710	111999289	580	*	0.0648088299647831	2.12555096951166e-15	2.87310724548891e-11	chr3	111997922	111998921	1000	+	promoter:43821	ENST00000478951.6	29114	TAGLN3	hg38_genes_promoters
137	chr3	111998710	111999289	580	*	0.0648088299647831	2.12555096951166e-15	2.87310724548891e-11	chr3	111998189	111999188	1000	+	promoter:43822	ENST00000455401.6	29114	TAGLN3	hg38_genes_promoters
138	chr3	111998710	111999289	580	*	0.0648088299647831	2.12555096951166e-15	2.87310724548891e-11	chr3	111998348	111999347	1000	+	promoter:43823	ENST00000494932.1	29114	TAGLN3	hg38_genes_promoters
139	chr1	179877785	179877786	2	*	0.844400446669134	3.21095889908296e-15	4.17332033066388e-11	chr1	179877783	179878782	1000	-	promoter:19206	ENST00000474318.1	163590	TOR1AIP2	hg38_genes_promoters
140	chr1	179877785	179877786	2	*	0.844400446669134	3.21095889908296e-15	4.17332033066388e-11	chr1	179877773	179878772	1000	-	promoter:19207	ENST00000483123.1	163590	TOR1AIP2	hg38_genes_promoters
141	chr2	120012895	120012896	2	*	-0.929384986076155	3.7236905138499e-15	4.6604745070101e-11	chr2	120012077	120013076	1000	+	promoter:26066	ENST00000443902.6	57669	EPB41L5	hg38_genes_promoters
142	chr2	120012895	120012896	2	*	-0.929384986076155	3.7236905138499e-15	4.6604745070101e-11	chr2	120012077	120013076	1000	+	promoter:26067	ENST00000263713.10	57669	EPB41L5	hg38_genes_promoters
143	chr2	120012895	120012896	2	*	-0.929384986076155	3.7236905138499e-15	4.6604745070101e-11	chr2	120012119	120013118	1000	+	promoter:26068	ENST00000331393.8	57669	EPB41L5	hg38_genes_promoters
144	chr2	120012895	120012896	2	*	-0.929384986076155	3.7236905138499e-15	4.6604745070101e-11	chr2	120012211	120013210	1000	+	promoter:26069	ENST00000443124.5	57669	EPB41L5	hg38_genes_promoters
145	chr16	67183821	67183822	2	*	0.92987419921504	3.87164160793349e-15	4.67258746557473e-11	chr16	67183587	67184586	1000	-	promoter:187345	ENST00000563831.2	653319	KIAA0895L	hg38_genes_promoters
146	chr17	40309029	40309142	114	*	0.323858180072312	4.39877896039588e-15	5.12571510410957e-11	chr17	40308180	40309179	1000	+	promoter:192026	ENST00000254066.10	5914	RARA	hg38_genes_promoters
147	chr17	40309029	40309142	114	*	0.323858180072312	4.39877896039588e-15	5.12571510410957e-11	chr17	40308192	40309191	1000	+	promoter:192027	ENST00000577646.5	5914	RARA	hg38_genes_promoters
148	chr12	9064483	9065264	782	*	0.157795559967307	4.61199953844967e-15	5.19503314676868e-11	chr12	9064163	9065162	1000	+	promoter:142596	ENST00000667950.1	144571	A2M-AS1	hg38_genes_promoters
149	chr12	9064483	9065264	782	*	0.157795559967307	4.61199953844967e-15	5.19503314676868e-11	chr12	9064174	9065173	1000	+	promoter:142597	ENST00000670582.1	144571	A2M-AS1	hg38_genes_promoters
150	chr12	9064483	9065264	782	*	0.157795559967307	4.61199953844967e-15	5.19503314676868e-11	chr12	9064177	9065176	1000	+	promoter:142598	ENST00000499762.2	144571	A2M-AS1	hg38_genes_promoters
151	chr12	9064483	9065264	782	*	0.157795559967307	4.61199953844967e-15	5.19503314676868e-11	chr12	9064202	9065201	1000	+	promoter:142599	ENST00000648157.1	144571	A2M-AS1	hg38_genes_promoters
152	chr12	9064483	9065264	782	*	0.157795559967307	4.61199953844967e-15	5.19503314676868e-11	chr12	9065071	9066070	1000	-	promoter:149427	ENST00000538094.2	253128	LINC00612	hg38_genes_promoters
153	chr12	9064483	9065264	782	*	0.157795559967307	4.61199953844967e-15	5.19503314676868e-11	chr12	9065053	9066052	1000	-	promoter:149428	ENST00000675544.1	253128	LINC00612	hg38_genes_promoters
154	chr19	11538647	11539985	1339	*	0.0892753193832551	5.04479606420154e-15	5.49923454837196e-11	chr19	11537767	11538766	1000	+	promoter:209467	ENST00000592923.5	1264	CNN1	hg38_genes_promoters
155	chr19	11538647	11539985	1339	*	0.0892753193832551	5.04479606420154e-15	5.49923454837196e-11	chr19	11537775	11538774	1000	+	promoter:209468	ENST00000535659.6	1264	CNN1	hg38_genes_promoters
156	chr19	11538647	11539985	1339	*	0.0892753193832551	5.04479606420154e-15	5.49923454837196e-11	chr19	11537851	11538850	1000	+	promoter:209469	ENST00000252456.7	1264	CNN1	hg38_genes_promoters
157	chr19	11538647	11539985	1339	*	0.0892753193832551	5.04479606420154e-15	5.49923454837196e-11	chr19	11537853	11538852	1000	+	promoter:209470	ENST00000588468.1	1264	CNN1	hg38_genes_promoters
158	chr19	11538647	11539985	1339	*	0.0892753193832551	5.04479606420154e-15	5.49923454837196e-11	chr19	11538894	11539893	1000	+	promoter:209471	ENST00000586059.5	1264	CNN1	hg38_genes_promoters
159	chr19	11538647	11539985	1339	*	0.0892753193832551	5.04479606420154e-15	5.49923454837196e-11	chr19	11539236	11540235	1000	+	promoter:209472	ENST00000585869.1	1264	CNN1	hg38_genes_promoters
160	chr6	27595868	27596282	415	*	0.416365762380462	7.15642502926666e-15	7.55729665004668e-11	chr6	27595412	27596411	1000	+	promoter:77894	ENST00000383944.1	NA	NA	hg38_genes_promoters
161	chr13	110129197	110129768	572	*	-0.125356931263432	1.04679983919016e-14	1.04041128134804e-10	chr13	110129137	110130136	1000	-	promoter:159607	ENST00000670698.1	101927646	LOC101927646	hg38_genes_promoters
162	chr2	33726580	33726581	2	*	0.853617890434356	1.11091806084587e-14	1.07259138774669e-10	chr2	33726566	33727565	1000	+	promoter:22788	ENST00000671333.1	104355287	LINC01317	hg38_genes_promoters
163	chr2	66440458	66445557	5100	*	0.191434159953678	1.72910286409424e-14	1.56047951091747e-10	chr2	66439678	66440677	1000	+	promoter:23874	ENST00000437869.1	4211	MEIS1	hg38_genes_promoters
164	chr2	66440458	66445557	5100	*	0.191434159953678	1.72910286409424e-14	1.56047951091747e-10	chr2	66439707	66440706	1000	+	promoter:23875	ENST00000466811.2	4211	MEIS1	hg38_genes_promoters
165	chr2	66440458	66445557	5100	*	0.191434159953678	1.72910286409424e-14	1.56047951091747e-10	chr2	66441775	66442774	1000	+	promoter:23876	ENST00000498705.5	4211	MEIS1	hg38_genes_promoters
166	chr2	66440458	66445557	5100	*	0.191434159953678	1.72910286409424e-14	1.56047951091747e-10	chr2	66441965	66442964	1000	+	promoter:23877	ENST00000606455.5	4211	MEIS1	hg38_genes_promoters
167	chr2	66440458	66445557	5100	*	0.191434159953678	1.72910286409424e-14	1.56047951091747e-10	chr2	66444193	66445192	1000	+	promoter:23878	ENST00000475239.5	4211	MEIS1	hg38_genes_promoters
168	chr2	66440458	66445557	5100	*	0.191434159953678	1.72910286409424e-14	1.56047951091747e-10	chr2	66440313	66441312	1000	-	promoter:33414	ENST00000439433.1	100873998	MEIS1-AS2	hg38_genes_promoters
169	chr2	66440458	66445557	5100	*	0.191434159953678	1.72910286409424e-14	1.56047951091747e-10	chr2	66441837	66442836	1000	-	promoter:33415	ENST00000454595.1	100873998	MEIS1-AS2	hg38_genes_promoters
170	chr2	66440458	66445557	5100	*	0.191434159953678	1.72910286409424e-14	1.56047951091747e-10	chr2	66444222	66445221	1000	-	promoter:33416	ENST00000666153.1	NA	NA	hg38_genes_promoters
171	chr20	2840676	2840677	2	*	0.731840066922818	1.78301276356796e-14	1.56047951091747e-10	chr20	2839703	2840702	1000	+	promoter:222087	ENST00000380469.7	64601	VPS16	hg38_genes_promoters
172	chr20	2840676	2840677	2	*	0.731840066922818	1.78301276356796e-14	1.56047951091747e-10	chr20	2839745	2840744	1000	+	promoter:222088	ENST00000380445.8	64601	VPS16	hg38_genes_promoters
173	chr20	2840676	2840677	2	*	0.731840066922818	1.78301276356796e-14	1.56047951091747e-10	chr20	2839760	2840759	1000	+	promoter:222089	ENST00000453689.5	64601	VPS16	hg38_genes_promoters
174	chr20	2840676	2840677	2	*	0.731840066922818	1.78301276356796e-14	1.56047951091747e-10	chr20	2839763	2840762	1000	+	promoter:222090	ENST00000417508.1	64601	VPS16	hg38_genes_promoters
175	chr20	2840676	2840677	2	*	0.731840066922818	1.78301276356796e-14	1.56047951091747e-10	chr20	2840656	2841655	1000	-	promoter:225220	ENST00000360652.7	64773	PCED1A	hg38_genes_promoters
176	chr20	2840676	2840677	2	*	0.731840066922818	1.78301276356796e-14	1.56047951091747e-10	chr20	2840672	2841671	1000	-	promoter:225222	ENST00000448755.5	64773	PCED1A	hg38_genes_promoters
177	chr6	52151528	52151535	8	*	0.0241888194428736	1.80095290155453e-14	1.56047951091747e-10	chr6	52151120	52152119	1000	-	promoter:84895	ENST00000418518.2	101154644	LINCMD1	hg38_genes_promoters
178	chr1	153625415	153627681	2267	*	0.0763439874853139	2.02150674349027e-14	1.6712005374739e-10	chr1	153626926	153627925	1000	+	promoter:6904	ENST00000368698.3	6271	S100A1	hg38_genes_promoters
179	chr1	153625415	153627681	2267	*	0.0763439874853139	2.02150674349027e-14	1.6712005374739e-10	chr1	153627384	153628383	1000	+	promoter:6905	ENST00000469893.2	6271	S100A1	hg38_genes_promoters
180	chr1	153625415	153627681	2267	*	0.0763439874853139	2.02150674349027e-14	1.6712005374739e-10	chr1	153627422	153628421	1000	+	promoter:6906	ENST00000368696.3	6271	S100A1	hg38_genes_promoters
181	chr1	153625415	153627681	2267	*	0.0763439874853139	2.02150674349027e-14	1.6712005374739e-10	chr1	153627434	153628433	1000	+	promoter:6907	ENST00000292169.6	6271	S100A1	hg38_genes_promoters
182	chr1	153625415	153627681	2267	*	0.0763439874853139	2.02150674349027e-14	1.6712005374739e-10	chr1	153627464	153628463	1000	+	promoter:6908	ENST00000436839.1	6271	S100A1	hg38_genes_promoters
183	chr1	153625415	153627681	2267	*	0.0763439874853139	2.02150674349027e-14	1.6712005374739e-10	chr1	153627506	153628505	1000	-	promoter:17566	ENST00000476133.6	6284	S100A13	hg38_genes_promoters
184	chr1	153625415	153627681	2267	*	0.0763439874853139	2.02150674349027e-14	1.6712005374739e-10	chr1	153627049	153628048	1000	-	promoter:17568	ENST00000392622.3	6284	S100A13	hg38_genes_promoters
185	chr1	153625415	153627681	2267	*	0.0763439874853139	2.02150674349027e-14	1.6712005374739e-10	chr1	153627269	153628268	1000	-	promoter:17569	ENST00000392623.5	6284	S100A13	hg38_genes_promoters
186	chr12	65881762	65882322	561	*	0.0694821452358159	2.02764583965169e-14	1.6712005374739e-10	chr12	65882168	65883167	1000	-	promoter:152444	ENST00000439236.6	100129940	HMGA2-AS1	hg38_genes_promoters
187	chr12	65881762	65882322	561	*	0.0694821452358159	2.02764583965169e-14	1.6712005374739e-10	chr12	65882042	65883041	1000	-	promoter:152445	ENST00000356215.5	100129940	HMGA2-AS1	hg38_genes_promoters
188	chr12	65881762	65882322	561	*	0.0694821452358159	2.02764583965169e-14	1.6712005374739e-10	chr12	65881579	65882578	1000	-	promoter:152446	ENST00000536648.5	100129940	HMGA2-AS1	hg38_genes_promoters
189	chr12	65881762	65882322	561	*	0.0694821452358159	2.02764583965169e-14	1.6712005374739e-10	chr12	65881579	65882578	1000	-	promoter:152447	ENST00000504038.2	100129940	HMGA2-AS1	hg38_genes_promoters
190	chr5	170353170	170353603	434	*	0.0911112982146881	2.54729701966492e-14	2.04951272707207e-10	chr5	170352487	170353486	1000	+	promoter:70591	ENST00000518527.1	30820	KCNIP1	hg38_genes_promoters
191	chr5	170353170	170353603	434	*	0.0911112982146881	2.54729701966492e-14	2.04951272707207e-10	chr5	170352487	170353486	1000	+	promoter:70592	ENST00000377360.8	30820	KCNIP1	hg38_genes_promoters
192	chr5	170353170	170353603	434	*	0.0911112982146881	2.54729701966492e-14	2.04951272707207e-10	chr5	170352689	170353688	1000	+	promoter:70593	ENST00000517344.1	30820	KCNIP1	hg38_genes_promoters
193	chr4	176195582	176195583	2	*	-0.517569637033712	2.74849824206827e-14	2.15996806616493e-10	chr4	176194878	176195877	1000	-	promoter:64811	ENST00000515234.1	132851	SPATA4	hg38_genes_promoters
194	chr4	176195582	176195583	2	*	-0.517569637033712	2.74849824206827e-14	2.15996806616493e-10	chr4	176195542	176196541	1000	-	promoter:64812	ENST00000508699.1	132851	SPATA4	hg38_genes_promoters
195	chr11	20364015	20364094	80	*	0.215007193474138	2.92593786481422e-14	2.24715352947124e-10	chr11	20363141	20364140	1000	+	promoter:128691	ENST00000532081.1	10553	HTATIP2	hg38_genes_promoters
196	chr11	20364015	20364094	80	*	0.215007193474138	2.92593786481422e-14	2.24715352947124e-10	chr11	20363180	20364179	1000	+	promoter:128692	ENST00000531058.1	10553	HTATIP2	hg38_genes_promoters
197	chr5	79689611	79690338	728	*	0.207870939438196	3.18593575157142e-14	2.34045073662994e-10	chr5	79688836	79689835	1000	+	promoter:67605	ENST00000446378.3	202333	CMYA5	hg38_genes_promoters
198	chr12	98516350	98516351	2	*	-0.926198351010886	3.60505100250375e-14	2.59199331919379e-10	chr12	98516211	98517210	1000	-	promoter:153362	ENST00000546421.2	100128191	TMPO-AS1	hg38_genes_promoters
199	chr17	40309162	40309259	98	*	0.154588997291893	5.81675183723719e-14	4.01148135632322e-10	chr17	40308180	40309179	1000	+	promoter:192026	ENST00000254066.10	5914	RARA	hg38_genes_promoters
200	chr17	40309162	40309259	98	*	0.154588997291893	5.81675183723719e-14	4.01148135632322e-10	chr17	40308192	40309191	1000	+	promoter:192027	ENST00000577646.5	5914	RARA	hg38_genes_promoters
201	chr7	27168666	27169964	1299	*	0.141602166379517	6.22658879341686e-14	4.20824003603079e-10	chr7	27167899	27168898	1000	+	promoter:89156	ENST00000519935.1	100874323	HOXA10-AS	hg38_genes_promoters
202	chr7	27168666	27169964	1299	*	0.141602166379517	6.22658879341686e-14	4.20824003603079e-10	chr7	27168094	27169093	1000	+	promoter:89157	ENST00000523790.1	100874323	HOXA10-AS	hg38_genes_promoters
203	chr7	27168666	27169964	1299	*	0.141602166379517	6.22658879341686e-14	4.20824003603079e-10	chr7	27169445	27170444	1000	-	promoter:95032	ENST00000497089.1	3205	HOXA9	hg38_genes_promoters
204	chr7	27168666	27169964	1299	*	0.141602166379517	6.22658879341686e-14	4.20824003603079e-10	chr7	27169738	27170737	1000	-	promoter:95039	ENST00000489695.1	3205	HOXA9	hg38_genes_promoters
205	chr7	27168666	27169964	1299	*	0.141602166379517	6.22658879341686e-14	4.20824003603079e-10	chr7	27169564	27170563	1000	-	promoter:95040	ENST00000384852.2	442920	MIR196B	hg38_genes_promoters
206	chr17	80101180	80101181	2	*	-0.862008577024069	7.28171226814474e-14	4.82484827100551e-10	chr17	80100556	80101555	1000	+	promoter:195120	ENST00000570803.5	2548	GAA	hg38_genes_promoters
207	chr17	80101180	80101181	2	*	-0.862008577024069	7.28171226814474e-14	4.82484827100551e-10	chr17	80100581	80101580	1000	+	promoter:195121	ENST00000302262.8	2548	GAA	hg38_genes_promoters
208	chr17	80101180	80101181	2	*	-0.862008577024069	7.28171226814474e-14	4.82484827100551e-10	chr17	80100587	80101586	1000	+	promoter:195122	ENST00000577106.5	2548	GAA	hg38_genes_promoters
209	chr17	80101180	80101181	2	*	-0.862008577024069	7.28171226814474e-14	4.82484827100551e-10	chr17	80100594	80101593	1000	+	promoter:195123	ENST00000390015.7	2548	GAA	hg38_genes_promoters
210	chr17	80101180	80101181	2	*	-0.862008577024069	7.28171226814474e-14	4.82484827100551e-10	chr17	80100597	80101596	1000	+	promoter:195124	ENST00000574376.1	2548	GAA	hg38_genes_promoters
211	chr3	113441583	113441708	126	*	-0.192010146852284	1.27914666591726e-13	8.15576673736019e-10	chr3	113441494	113442493	1000	-	promoter:51723	ENST00000393845.9	55779	CFAP44	hg38_genes_promoters
212	chr3	113441583	113441708	126	*	-0.192010146852284	1.27914666591726e-13	8.15576673736019e-10	chr3	113441514	113442513	1000	-	promoter:51730	ENST00000488854.6	55779	CFAP44	hg38_genes_promoters
213	chr3	113441583	113441708	126	*	-0.192010146852284	1.27914666591726e-13	8.15576673736019e-10	chr3	113441611	113442610	1000	-	promoter:51731	ENST00000295868.6	55779	CFAP44	hg38_genes_promoters
214	chr3	113441583	113441708	126	*	-0.192010146852284	1.27914666591726e-13	8.15576673736019e-10	chr3	113441516	113442515	1000	-	promoter:51735	ENST00000479422.1	55779	CFAP44	hg38_genes_promoters
215	chr11	7019849	7020791	943	*	0.0427021433509169	1.47415938852675e-13	9.22509835866485e-10	chr11	7019479	7020478	1000	+	promoter:128105	ENST00000299481.5	338323	NLRP14	hg38_genes_promoters
216	chr11	7019849	7020791	943	*	0.0427021433509169	1.47415938852675e-13	9.22509835866485e-10	chr11	7020347	7021346	1000	-	promoter:135433	ENST00000278314.5	7761	ZNF214	hg38_genes_promoters
217	chr11	7019849	7020791	943	*	0.0427021433509169	1.47415938852675e-13	9.22509835866485e-10	chr11	7020236	7021235	1000	-	promoter:135434	ENST00000536068.5	7761	ZNF214	hg38_genes_promoters
218	chr11	7019849	7020791	943	*	0.0427021433509169	1.47415938852675e-13	9.22509835866485e-10	chr11	7020315	7021314	1000	-	promoter:135435	ENST00000531083.5	7761	ZNF214	hg38_genes_promoters
219	chr11	7019849	7020791	943	*	0.0427021433509169	1.47415938852675e-13	9.22509835866485e-10	chr11	7020343	7021342	1000	-	promoter:135436	ENST00000525017.1	7761	ZNF214	hg38_genes_promoters
220	chr1	75796852	75797173	322	*	-0.404260571949793	1.80014779564606e-13	1.1060271706249e-09	chr1	75795882	75796881	1000	+	promoter:4543	ENST00000263187.4	4438	MSH4	hg38_genes_promoters
221	chr6	31652174	31652175	2	*	0.885990601481016	2.06625700873529e-13	1.2468569637087e-09	chr6	31651416	31652415	1000	+	promoter:78449	ENST00000375918.6	55937	APOM	hg38_genes_promoters
222	chr6	31652174	31652175	2	*	0.885990601481016	2.06625700873529e-13	1.2468569637087e-09	chr6	31651417	31652416	1000	+	promoter:78450	ENST00000375920.8	55937	APOM	hg38_genes_promoters
223	chr6	31652174	31652175	2	*	0.885990601481016	2.06625700873529e-13	1.2468569637087e-09	chr6	31651921	31652920	1000	-	promoter:83769	ENST00000434444.5	7917	BAG6	hg38_genes_promoters
224	chr6	31652174	31652175	2	*	0.885990601481016	2.06625700873529e-13	1.2468569637087e-09	chr6	31652159	31653158	1000	-	promoter:83770	ENST00000452994.5	7917	BAG6	hg38_genes_promoters
225	chr6	31652174	31652175	2	*	0.885990601481016	2.06625700873529e-13	1.2468569637087e-09	chr6	31652154	31653153	1000	-	promoter:83772	ENST00000428326.5	7917	BAG6	hg38_genes_promoters
226	chr6	31652174	31652175	2	*	0.885990601481016	2.06625700873529e-13	1.2468569637087e-09	chr6	31651976	31652975	1000	-	promoter:83774	ENST00000433828.5	7917	BAG6	hg38_genes_promoters
227	chr6	31652174	31652175	2	*	0.885990601481016	2.06625700873529e-13	1.2468569637087e-09	chr6	31651980	31652979	1000	-	promoter:83778	ENST00000456286.5	7917	BAG6	hg38_genes_promoters
228	chr6	31652174	31652175	2	*	0.885990601481016	2.06625700873529e-13	1.2468569637087e-09	chr6	31652116	31653115	1000	-	promoter:83779	ENST00000454165.1	7917	BAG6	hg38_genes_promoters
229	chr19	54448661	54448662	2	*	-0.413982021852849	4.49145587830477e-13	2.44802456076797e-09	chr19	54447887	54448886	1000	+	promoter:214287	ENST00000616932.4	114823	LENG8	hg38_genes_promoters
230	chr19	54448661	54448662	2	*	-0.413982021852849	4.49145587830477e-13	2.44802456076797e-09	chr19	54448190	54449189	1000	+	promoter:214288	ENST00000439657.5	114823	LENG8	hg38_genes_promoters
231	chr19	54448661	54448662	2	*	-0.413982021852849	4.49145587830477e-13	2.44802456076797e-09	chr19	54448199	54449198	1000	+	promoter:214289	ENST00000326764.10	114823	LENG8	hg38_genes_promoters
232	chr19	54448661	54448662	2	*	-0.413982021852849	4.49145587830477e-13	2.44802456076797e-09	chr19	54448224	54449223	1000	+	promoter:214290	ENST00000376514.6	114823	LENG8	hg38_genes_promoters
233	chr19	54448661	54448662	2	*	-0.413982021852849	4.49145587830477e-13	2.44802456076797e-09	chr19	54448228	54449227	1000	+	promoter:214291	ENST00000436479.1	114823	LENG8	hg38_genes_promoters
234	chr19	54448661	54448662	2	*	-0.413982021852849	4.49145587830477e-13	2.44802456076797e-09	chr19	54448612	54449611	1000	+	promoter:214292	ENST00000443957.5	114823	LENG8	hg38_genes_promoters
235	chr19	54448661	54448662	2	*	-0.413982021852849	4.49145587830477e-13	2.44802456076797e-09	chr19	54448603	54449602	1000	-	promoter:221435	ENST00000416022.1	104355426	LENG8-AS1	hg38_genes_promoters
236	chr19	42324004	42324891	888	*	0.165634025921088	5.60867292675926e-13	3.00842983932559e-09	chr19	42324609	42325608	1000	+	promoter:212660	ENST00000334370.8	1954	MEGF8	hg38_genes_promoters
237	chr19	42324004	42324891	888	*	0.165634025921088	5.60867292675926e-13	3.00842983932559e-09	chr19	42324609	42325608	1000	+	promoter:212661	ENST00000378073.5	1954	MEGF8	hg38_genes_promoters
238	chr19	42324004	42324891	888	*	0.165634025921088	5.60867292675926e-13	3.00842983932559e-09	chr19	42324635	42325634	1000	+	promoter:212662	ENST00000251268.11	1954	MEGF8	hg38_genes_promoters
239	chr19	46298385	46298416	32	*	0.157182016656152	6.4999474735152e-13	3.43202304685566e-09	chr19	46297390	46298389	1000	+	promoter:213096	ENST00000244303.10	64344	HIF3A	hg38_genes_promoters
240	chr19	46298385	46298416	32	*	0.157182016656152	6.4999474735152e-13	3.43202304685566e-09	chr19	46297394	46298393	1000	+	promoter:213097	ENST00000528563.5	64344	HIF3A	hg38_genes_promoters
241	chr19	46298385	46298416	32	*	0.157182016656152	6.4999474735152e-13	3.43202304685566e-09	chr19	46297422	46298421	1000	+	promoter:213098	ENST00000533145.5	64344	HIF3A	hg38_genes_promoters
242	chr19	46298385	46298416	32	*	0.157182016656152	6.4999474735152e-13	3.43202304685566e-09	chr19	46297426	46298425	1000	+	promoter:213099	ENST00000472815.5	64344	HIF3A	hg38_genes_promoters
243	chr19	46298385	46298416	32	*	0.157182016656152	6.4999474735152e-13	3.43202304685566e-09	chr19	46297433	46298432	1000	+	promoter:213100	ENST00000526506.5	64344	HIF3A	hg38_genes_promoters
244	chr19	46298385	46298416	32	*	0.157182016656152	6.4999474735152e-13	3.43202304685566e-09	chr19	46297458	46298457	1000	+	promoter:213101	ENST00000291300.8	64344	HIF3A	hg38_genes_promoters
245	chr10	21517210	21520276	3067	*	0.0968694753616865	7.33903730973512e-13	3.81545258906499e-09	chr10	21517920	21518919	1000	-	promoter:123737	ENST00000444772.3	NA	NA	hg38_genes_promoters
246	chr4	153702449	153702450	2	*	-0.386368054374937	8.94342662230255e-13	4.57910218385089e-09	chr4	153701908	153702907	1000	+	promoter:59507	ENST00000643087.1	NA	NA	hg38_genes_promoters
247	chr18	74533943	74533944	2	*	0.414213306193531	1.12621395505756e-12	5.68023657854963e-09	chr18	74533500	74534499	1000	+	promoter:205374	ENST00000358821.8	84735	CNDP1	hg38_genes_promoters
248	chr18	74533943	74533944	2	*	0.414213306193531	1.12621395505756e-12	5.68023657854963e-09	chr18	74533503	74534502	1000	+	promoter:205375	ENST00000585136.1	84735	CNDP1	hg38_genes_promoters
249	chr18	74533943	74533944	2	*	0.414213306193531	1.12621395505756e-12	5.68023657854963e-09	chr18	74533602	74534601	1000	+	promoter:205376	ENST00000582365.1	84735	CNDP1	hg38_genes_promoters
250	chr5	157977434	157977435	2	*	0.434826298300467	1.15638540393603e-12	5.74664025919238e-09	chr5	157976957	157977956	1000	-	promoter:75891	ENST00000410694.1	NA	NA	hg38_genes_promoters
251	chr1	41918719	41918894	176	*	0.088964706020252	1.7897398599325e-12	8.76518611837232e-09	chr1	41918708	41919707	1000	-	promoter:13907	ENST00000372584.5	59269	HIVEP3	hg38_genes_promoters
252	chr1	41918719	41918894	176	*	0.088964706020252	1.7897398599325e-12	8.76518611837232e-09	chr1	41918670	41919669	1000	-	promoter:13911	ENST00000491442.5	59269	HIVEP3	hg38_genes_promoters
253	chr3	155665556	155676515	10960	*	0.25273828669254	2.66352969697271e-12	1.2677088349993e-08	chr3	155676417	155677416	1000	-	promoter:53440	ENST00000494598.5	23007	PLCH1	hg38_genes_promoters
254	chr3	155665556	155676515	10960	*	0.25273828669254	2.66352969697271e-12	1.2677088349993e-08	chr3	155676040	155677039	1000	-	promoter:53446	ENST00000340059.11	23007	PLCH1	hg38_genes_promoters
255	chr3	155665556	155676515	10960	*	0.25273828669254	2.66352969697271e-12	1.2677088349993e-08	chr3	155676040	155677039	1000	-	promoter:53447	ENST00000447496.6	23007	PLCH1	hg38_genes_promoters
256	chr13	95677179	95677180	2	*	0.765346750128563	2.97516854342933e-12	1.39636643060883e-08	chr13	95676908	95677907	1000	-	promoter:159322	ENST00000685997.1	NA	NA	hg38_genes_promoters
257	chr13	95677179	95677180	2	*	0.765346750128563	2.97516854342933e-12	1.39636643060883e-08	chr13	95676795	95677794	1000	-	promoter:159323	ENST00000606011.1	NA	NA	hg38_genes_promoters
258	chr13	95677179	95677180	2	*	0.765346750128563	2.97516854342933e-12	1.39636643060883e-08	chr13	95676378	95677377	1000	-	promoter:159324	ENST00000662244.1	100289274	DNAJC3-DT	hg38_genes_promoters
259	chr13	95677179	95677180	2	*	0.765346750128563	2.97516854342933e-12	1.39636643060883e-08	chr13	95676974	95677973	1000	-	promoter:159325	ENST00000692031.1	100289274	DNAJC3-DT	hg38_genes_promoters
260	chr13	95677179	95677180	2	*	0.765346750128563	2.97516854342933e-12	1.39636643060883e-08	chr13	95676926	95677925	1000	-	promoter:159326	ENST00000499499.2	100289274	DNAJC3-DT	hg38_genes_promoters
261	chr13	95677179	95677180	2	*	0.765346750128563	2.97516854342933e-12	1.39636643060883e-08	chr13	95676974	95677973	1000	-	promoter:159327	ENST00000671463.2	100289274	DNAJC3-DT	hg38_genes_promoters
262	chr13	95677179	95677180	2	*	0.765346750128563	2.97516854342933e-12	1.39636643060883e-08	chr13	95676940	95677939	1000	-	promoter:159328	ENST00000690245.1	NA	NA	hg38_genes_promoters
263	chr13	95677179	95677180	2	*	0.765346750128563	2.97516854342933e-12	1.39636643060883e-08	chr13	95676940	95677939	1000	-	promoter:159329	ENST00000691290.1	NA	NA	hg38_genes_promoters
264	chr13	95677179	95677180	2	*	0.765346750128563	2.97516854342933e-12	1.39636643060883e-08	chr13	95676891	95677890	1000	-	promoter:159330	ENST00000684970.1	NA	NA	hg38_genes_promoters
265	chr13	95677179	95677180	2	*	0.765346750128563	2.97516854342933e-12	1.39636643060883e-08	chr13	95676891	95677890	1000	-	promoter:159331	ENST00000692147.1	NA	NA	hg38_genes_promoters
266	chr13	95677179	95677180	2	*	0.765346750128563	2.97516854342933e-12	1.39636643060883e-08	chr13	95676927	95677926	1000	-	promoter:159332	ENST00000686137.1	NA	NA	hg38_genes_promoters
267	chr13	95677179	95677180	2	*	0.765346750128563	2.97516854342933e-12	1.39636643060883e-08	chr13	95676927	95677926	1000	-	promoter:159333	ENST00000686597.1	NA	NA	hg38_genes_promoters
268	chr13	95677179	95677180	2	*	0.765346750128563	2.97516854342933e-12	1.39636643060883e-08	chr13	95676933	95677932	1000	-	promoter:159334	ENST00000689452.1	NA	NA	hg38_genes_promoters
269	chr13	95677179	95677180	2	*	0.765346750128563	2.97516854342933e-12	1.39636643060883e-08	chr13	95676933	95677932	1000	-	promoter:159335	ENST00000693443.1	NA	NA	hg38_genes_promoters
270	chr13	95677179	95677180	2	*	0.765346750128563	2.97516854342933e-12	1.39636643060883e-08	chr13	95676939	95677938	1000	-	promoter:159336	ENST00000690104.1	NA	NA	hg38_genes_promoters
271	chr13	95677179	95677180	2	*	0.765346750128563	2.97516854342933e-12	1.39636643060883e-08	chr13	95676939	95677938	1000	-	promoter:159337	ENST00000693436.1	NA	NA	hg38_genes_promoters
272	chr13	95677179	95677180	2	*	0.765346750128563	2.97516854342933e-12	1.39636643060883e-08	chr13	95676946	95677945	1000	-	promoter:159338	ENST00000686224.1	NA	NA	hg38_genes_promoters
273	chr13	95677179	95677180	2	*	0.765346750128563	2.97516854342933e-12	1.39636643060883e-08	chr13	95676946	95677945	1000	-	promoter:159339	ENST00000691965.1	NA	NA	hg38_genes_promoters
274	chr3	61251549	61251550	2	*	0.560014132458622	3.91908202313369e-12	1.7658077235566e-08	chr3	61251453	61252452	1000	-	promoter:50582	ENST00000492590.6	2272	FHIT	hg38_genes_promoters
275	chr3	61251549	61251550	2	*	0.560014132458622	3.91908202313369e-12	1.7658077235566e-08	chr3	61251414	61252413	1000	-	promoter:50583	ENST00000476844.5	2272	FHIT	hg38_genes_promoters
276	chr3	61251549	61251550	2	*	0.560014132458622	3.91908202313369e-12	1.7658077235566e-08	chr3	61251460	61252459	1000	-	promoter:50585	ENST00000468189.5	2272	FHIT	hg38_genes_promoters
277	chr3	61251549	61251550	2	*	0.560014132458622	3.91908202313369e-12	1.7658077235566e-08	chr3	61251414	61252413	1000	-	promoter:50587	ENST00000488467.5	2272	FHIT	hg38_genes_promoters
278	chr3	61251549	61251550	2	*	0.560014132458622	3.91908202313369e-12	1.7658077235566e-08	chr3	61251385	61252384	1000	-	promoter:50588	ENST00000490952.1	2272	FHIT	hg38_genes_promoters
279	chr3	61251549	61251550	2	*	0.560014132458622	3.91908202313369e-12	1.7658077235566e-08	chr3	61251413	61252412	1000	-	promoter:50594	ENST00000465330.1	2272	FHIT	hg38_genes_promoters
280	chr12	123973158	123973159	2	*	-0.445754152695177	4.1328819316543e-12	1.83763700888721e-08	chr12	123972212	123973211	1000	+	promoter:148143	ENST00000392404.7	144348	ZNF664	hg38_genes_promoters
281	chr12	123973158	123973159	2	*	-0.445754152695177	4.1328819316543e-12	1.83763700888721e-08	chr12	123972215	123973214	1000	+	promoter:148144	ENST00000541448.5	144348	ZNF664	hg38_genes_promoters
282	chr12	123973158	123973159	2	*	-0.445754152695177	4.1328819316543e-12	1.83763700888721e-08	chr12	123972215	123973214	1000	+	promoter:148145	ENST00000337815.9	144348	ZNF664	hg38_genes_promoters
283	chr12	123973158	123973159	2	*	-0.445754152695177	4.1328819316543e-12	1.83763700888721e-08	chr12	123972215	123973214	1000	+	promoter:148146	ENST00000538932.6	144348	ZNF664	hg38_genes_promoters
284	chr12	123973158	123973159	2	*	-0.445754152695177	4.1328819316543e-12	1.83763700888721e-08	chr12	123972215	123973214	1000	+	promoter:148147	ENST00000618862.2	144348	ZNF664	hg38_genes_promoters
285	chr12	123973158	123973159	2	*	-0.445754152695177	4.1328819316543e-12	1.83763700888721e-08	chr12	123972219	123973218	1000	+	promoter:148148	ENST00000540009.1	100533183	ZNF664-RFLNA	hg38_genes_promoters
286	chr12	123973158	123973159	2	*	-0.445754152695177	4.1328819316543e-12	1.83763700888721e-08	chr12	123972219	123973218	1000	+	promoter:148149	ENST00000542820.5	100533183	ZNF664-RFLNA	hg38_genes_promoters
287	chr12	123973158	123973159	2	*	-0.445754152695177	4.1328819316543e-12	1.83763700888721e-08	chr12	123972241	123973240	1000	+	promoter:148150	ENST00000542493.5	144348	ZNF664	hg38_genes_promoters
288	chr12	123973158	123973159	2	*	-0.445754152695177	4.1328819316543e-12	1.83763700888721e-08	chr12	123972241	123973240	1000	+	promoter:148151	ENST00000389727.8	100533183	ZNF664-RFLNA	hg38_genes_promoters
289	chr12	123973158	123973159	2	*	-0.445754152695177	4.1328819316543e-12	1.83763700888721e-08	chr12	123972245	123973244	1000	+	promoter:148152	ENST00000545615.1	100533183	ZNF664-RFLNA	hg38_genes_promoters
290	chr12	123973158	123973159	2	*	-0.445754152695177	4.1328819316543e-12	1.83763700888721e-08	chr12	123972273	123973272	1000	+	promoter:148153	ENST00000543017.5	144348	ZNF664	hg38_genes_promoters
291	chr12	123973158	123973159	2	*	-0.445754152695177	4.1328819316543e-12	1.83763700888721e-08	chr12	123972275	123973274	1000	+	promoter:148154	ENST00000539257.5	144348	ZNF664	hg38_genes_promoters
292	chr12	123973158	123973159	2	*	-0.445754152695177	4.1328819316543e-12	1.83763700888721e-08	chr12	123972485	123973484	1000	+	promoter:148155	ENST00000546098.5	144348	ZNF664	hg38_genes_promoters
293	chr12	123973158	123973159	2	*	-0.445754152695177	4.1328819316543e-12	1.83763700888721e-08	chr12	123972832	123973831	1000	-	promoter:154792	ENST00000238156.8	80212	CCDC92	hg38_genes_promoters
294	chr12	123973158	123973159	2	*	-0.445754152695177	4.1328819316543e-12	1.83763700888721e-08	chr12	123972735	123973734	1000	-	promoter:154794	ENST00000545891.5	80212	CCDC92	hg38_genes_promoters
295	chr12	123973158	123973159	2	*	-0.445754152695177	4.1328819316543e-12	1.83763700888721e-08	chr12	123972617	123973616	1000	-	promoter:154796	ENST00000535556.5	80212	CCDC92	hg38_genes_promoters
296	chr12	123973158	123973159	2	*	-0.445754152695177	4.1328819316543e-12	1.83763700888721e-08	chr12	123972832	123973831	1000	-	promoter:154798	ENST00000545037.1	80212	CCDC92	hg38_genes_promoters
297	chr4	16226439	16226440	2	*	0.884262937862629	4.92145068322245e-12	2.15984574302331e-08	chr4	16225685	16226684	1000	+	promoter:56026	ENST00000573308.5	202020	TAPT1-AS1	hg38_genes_promoters
298	chr4	16226439	16226440	2	*	0.884262937862629	4.92145068322245e-12	2.15984574302331e-08	chr4	16226007	16227006	1000	+	promoter:56027	ENST00000573950.5	202020	TAPT1-AS1	hg38_genes_promoters
299	chr4	16226439	16226440	2	*	0.884262937862629	4.92145068322245e-12	2.15984574302331e-08	chr4	16226045	16227044	1000	+	promoter:56028	ENST00000570786.1	202020	TAPT1-AS1	hg38_genes_promoters
300	chr4	16226439	16226440	2	*	0.884262937862629	4.92145068322245e-12	2.15984574302331e-08	chr4	16226031	16227030	1000	-	promoter:61036	ENST00000510868.5	202018	TAPT1	hg38_genes_promoters
301	chr4	16226439	16226440	2	*	0.884262937862629	4.92145068322245e-12	2.15984574302331e-08	chr4	16226061	16227060	1000	-	promoter:61041	ENST00000511156.1	202018	TAPT1	hg38_genes_promoters
302	chr14	56816718	56816719	2	*	0.281087315530704	5.59389608500323e-12	2.42348376221117e-08	chr14	56816694	56817693	1000	-	promoter:166369	ENST00000673035.1	5015	OTX2	hg38_genes_promoters
303	chr3	123584617	123584618	2	*	0.862205789188692	6.72101210881019e-12	2.8389975210871e-08	chr3	123584300	123585299	1000	+	promoter:44242	ENST00000662316.1	100506826	MYLK-AS1	hg38_genes_promoters
304	chr3	123584617	123584618	2	*	0.862205789188692	6.72101210881019e-12	2.8389975210871e-08	chr3	123584314	123585313	1000	+	promoter:44243	ENST00000664745.1	100506826	MYLK-AS1	hg38_genes_promoters
305	chr3	123584617	123584618	2	*	0.862205789188692	6.72101210881019e-12	2.8389975210871e-08	chr3	123584471	123585470	1000	+	promoter:44244	ENST00000686858.1	100506826	MYLK-AS1	hg38_genes_promoters
306	chr3	123584617	123584618	2	*	0.862205789188692	6.72101210881019e-12	2.8389975210871e-08	chr3	123584479	123585478	1000	+	promoter:44245	ENST00000687846.1	100506826	MYLK-AS1	hg38_genes_promoters
307	chr3	123584617	123584618	2	*	0.862205789188692	6.72101210881019e-12	2.8389975210871e-08	chr3	123584513	123585512	1000	+	promoter:44246	ENST00000685895.1	100506826	MYLK-AS1	hg38_genes_promoters
308	chr3	123584617	123584618	2	*	0.862205789188692	6.72101210881019e-12	2.8389975210871e-08	chr3	123584526	123585525	1000	+	promoter:44247	ENST00000685086.1	100506826	MYLK-AS1	hg38_genes_promoters
309	chr3	123584617	123584618	2	*	0.862205789188692	6.72101210881019e-12	2.8389975210871e-08	chr3	123584530	123585529	1000	+	promoter:44248	ENST00000657993.1	100506826	MYLK-AS1	hg38_genes_promoters
310	chr3	123584617	123584618	2	*	0.862205789188692	6.72101210881019e-12	2.8389975210871e-08	chr3	123584531	123585530	1000	+	promoter:44249	ENST00000665710.1	100506826	MYLK-AS1	hg38_genes_promoters
311	chr3	123584617	123584618	2	*	0.862205789188692	6.72101210881019e-12	2.8389975210871e-08	chr3	123584536	123585535	1000	+	promoter:44250	ENST00000685242.1	NA	NA	hg38_genes_promoters
312	chr3	123584617	123584618	2	*	0.862205789188692	6.72101210881019e-12	2.8389975210871e-08	chr3	123584536	123585535	1000	+	promoter:44251	ENST00000687974.1	NA	NA	hg38_genes_promoters
313	chr3	123584617	123584618	2	*	0.862205789188692	6.72101210881019e-12	2.8389975210871e-08	chr3	123584536	123585535	1000	+	promoter:44252	ENST00000691647.1	100506826	MYLK-AS1	hg38_genes_promoters
314	chr3	123584617	123584618	2	*	0.862205789188692	6.72101210881019e-12	2.8389975210871e-08	chr3	123584539	123585538	1000	+	promoter:44253	ENST00000664237.1	100506826	MYLK-AS1	hg38_genes_promoters
315	chr3	123584617	123584618	2	*	0.862205789188692	6.72101210881019e-12	2.8389975210871e-08	chr3	123584539	123585538	1000	+	promoter:44254	ENST00000692354.1	100506826	MYLK-AS1	hg38_genes_promoters
316	chr3	123584617	123584618	2	*	0.862205789188692	6.72101210881019e-12	2.8389975210871e-08	chr3	123584542	123585541	1000	+	promoter:44255	ENST00000485162.5	100506826	MYLK-AS1	hg38_genes_promoters
317	chr3	123584617	123584618	2	*	0.862205789188692	6.72101210881019e-12	2.8389975210871e-08	chr3	123584544	123585543	1000	+	promoter:44256	ENST00000687610.1	100506826	MYLK-AS1	hg38_genes_promoters
318	chr3	123584617	123584618	2	*	0.862205789188692	6.72101210881019e-12	2.8389975210871e-08	chr3	123584546	123585545	1000	+	promoter:44257	ENST00000470449.2	100506826	MYLK-AS1	hg38_genes_promoters
319	chr3	123584617	123584618	2	*	0.862205789188692	6.72101210881019e-12	2.8389975210871e-08	chr3	123584556	123585555	1000	+	promoter:44258	ENST00000463408.1	100506826	MYLK-AS1	hg38_genes_promoters
320	chr3	123584617	123584618	2	*	0.862205789188692	6.72101210881019e-12	2.8389975210871e-08	chr3	123584564	123585563	1000	+	promoter:44259	ENST00000686121.1	NA	NA	hg38_genes_promoters
321	chr3	123584617	123584618	2	*	0.862205789188692	6.72101210881019e-12	2.8389975210871e-08	chr3	123584556	123585555	1000	-	promoter:52125	ENST00000469317.1	201562	HACD2	hg38_genes_promoters
322	chr1	47225309	47225930	622	*	0.128463860586127	8.16905067444416e-12	3.3664956697092e-08	chr1	47224797	47225796	1000	+	promoter:3539	ENST00000422216.1	NA	NA	hg38_genes_promoters
323	chr1	201739430	201740263	834	*	0.187605607232603	9.88818169736627e-12	3.93113388245e-08	chr1	201738868	201739867	1000	+	promoter:9105	ENST00000367295.5	89796	NAV1	hg38_genes_promoters
324	chr2	176104086	176104496	411	*	0.0927451711361454	1.05325207679403e-11	4.13860707035607e-08	chr2	176103216	176104215	1000	+	promoter:27775	ENST00000498438.1	3237	HOXD11	hg38_genes_promoters
325	chr14	73522818	73522819	2	*	-0.370362852584899	1.1259930273541e-11	4.36320986990148e-08	chr14	73521878	73522877	1000	+	promoter:162450	ENST00000555972.2	NA	NA	hg38_genes_promoters
326	chr17	76537894	76537895	2	*	0.868069174974816	1.13623575808635e-11	4.36320986990148e-08	chr17	76537064	76538063	1000	+	promoter:194753	ENST00000590555.5	768206	PRCD	hg38_genes_promoters
327	chr17	76537894	76537895	2	*	0.868069174974816	1.13623575808635e-11	4.36320986990148e-08	chr17	76537416	76538415	1000	+	promoter:194754	ENST00000465808.7	768206	PRCD	hg38_genes_promoters
328	chr17	76537894	76537895	2	*	0.868069174974816	1.13623575808635e-11	4.36320986990148e-08	chr17	76537710	76538709	1000	-	promoter:202216	ENST00000293230.10	114757	CYGB	hg38_genes_promoters
329	chr17	76537894	76537895	2	*	0.868069174974816	1.13623575808635e-11	4.36320986990148e-08	chr17	76537653	76538652	1000	-	promoter:202218	ENST00000589342.1	114757	CYGB	hg38_genes_promoters
330	chr6	28863611	28864408	798	*	-0.0636912447277838	1.14943942482273e-11	4.36431817565418e-08	chr6	28863351	28864350	1000	-	promoter:83392	ENST00000440244.1	401242	LINC01623	hg38_genes_promoters
331	chr6	28863611	28864408	798	*	-0.0636912447277838	1.14943942482273e-11	4.36431817565418e-08	chr6	28863678	28864677	1000	-	promoter:83393	ENST00000606727.1	401242	LINC01623	hg38_genes_promoters
332	chr2	70768395	70768396	2	*	0.763672222554194	1.74999069380056e-11	6.18377820221239e-08	chr2	70768199	70769198	1000	-	promoter:33867	ENST00000403045.6	119	ADD2	hg38_genes_promoters
333	chr2	70768395	70768396	2	*	0.763672222554194	1.74999069380056e-11	6.18377820221239e-08	chr2	70768201	70769200	1000	-	promoter:33868	ENST00000264436.9	119	ADD2	hg38_genes_promoters
334	chr2	70768395	70768396	2	*	0.763672222554194	1.74999069380056e-11	6.18377820221239e-08	chr2	70767716	70768715	1000	-	promoter:33869	ENST00000407644.6	119	ADD2	hg38_genes_promoters
335	chr2	70768395	70768396	2	*	0.763672222554194	1.74999069380056e-11	6.18377820221239e-08	chr2	70768178	70769177	1000	-	promoter:33870	ENST00000355733.7	119	ADD2	hg38_genes_promoters
336	chr2	70768395	70768396	2	*	0.763672222554194	1.74999069380056e-11	6.18377820221239e-08	chr2	70768213	70769212	1000	-	promoter:33874	ENST00000413157.6	119	ADD2	hg38_genes_promoters
337	chr2	70768395	70768396	2	*	0.763672222554194	1.74999069380056e-11	6.18377820221239e-08	chr2	70768198	70769197	1000	-	promoter:33875	ENST00000430656.5	119	ADD2	hg38_genes_promoters
338	chr2	70768395	70768396	2	*	0.763672222554194	1.74999069380056e-11	6.18377820221239e-08	chr2	70767470	70768469	1000	-	promoter:33877	ENST00000425976.5	119	ADD2	hg38_genes_promoters
339	chr2	70768395	70768396	2	*	0.763672222554194	1.74999069380056e-11	6.18377820221239e-08	chr2	70768197	70769196	1000	-	promoter:33878	ENST00000447731.6	119	ADD2	hg38_genes_promoters
340	chr2	70768395	70768396	2	*	0.763672222554194	1.74999069380056e-11	6.18377820221239e-08	chr2	70768201	70769200	1000	-	promoter:33879	ENST00000473232.1	119	ADD2	hg38_genes_promoters
341	chr2	70768395	70768396	2	*	0.763672222554194	1.74999069380056e-11	6.18377820221239e-08	chr2	70768226	70769225	1000	-	promoter:33880	ENST00000496178.1	119	ADD2	hg38_genes_promoters
342	chr8	11002860	11002861	2	*	0.377943852220205	2.59149463959751e-11	8.67060223847512e-08	chr8	11002482	11003481	1000	-	promoter:105237	ENST00000382461.7	286046	XKR6	hg38_genes_promoters
343	chr3	64561302	64561671	370	*	0.254079138986115	2.66246687475318e-11	8.73508853059191e-08	chr3	64560322	64561321	1000	+	promoter:42895	ENST00000626014.2	101929335	ADAMTS9-AS1	hg38_genes_promoters
344	chr3	64561302	64561671	370	*	0.254079138986115	2.66246687475318e-11	8.73508853059191e-08	chr3	64560322	64561321	1000	+	promoter:42896	ENST00000594810.3	101929335	ADAMTS9-AS1	hg38_genes_promoters
345	chr3	64561302	64561671	370	*	0.254079138986115	2.66246687475318e-11	8.73508853059191e-08	chr3	64560338	64561337	1000	+	promoter:42897	ENST00000480831.1	101929335	ADAMTS9-AS1	hg38_genes_promoters
346	chr3	64561302	64561671	370	*	0.254079138986115	2.66246687475318e-11	8.73508853059191e-08	chr3	64560346	64561345	1000	+	promoter:42898	ENST00000470447.1	101929335	ADAMTS9-AS1	hg38_genes_promoters
347	chr3	64561302	64561671	370	*	0.254079138986115	2.66246687475318e-11	8.73508853059191e-08	chr3	64560348	64561347	1000	+	promoter:42899	ENST00000647631.2	101929335	ADAMTS9-AS1	hg38_genes_promoters
348	chr3	64561302	64561671	370	*	0.254079138986115	2.66246687475318e-11	8.73508853059191e-08	chr3	64560354	64561353	1000	+	promoter:42900	ENST00000493124.3	101929335	ADAMTS9-AS1	hg38_genes_promoters
349	chr3	64561302	64561671	370	*	0.254079138986115	2.66246687475318e-11	8.73508853059191e-08	chr3	64560455	64561454	1000	+	promoter:42901	ENST00000626280.1	101929335	ADAMTS9-AS1	hg38_genes_promoters
350	chr3	64561302	64561671	370	*	0.254079138986115	2.66246687475318e-11	8.73508853059191e-08	chr3	64560624	64561623	1000	+	promoter:42902	ENST00000625328.1	101929335	ADAMTS9-AS1	hg38_genes_promoters
351	chr3	64561302	64561671	370	*	0.254079138986115	2.66246687475318e-11	8.73508853059191e-08	chr3	64560711	64561710	1000	+	promoter:42903	ENST00000474313.1	101929335	ADAMTS9-AS1	hg38_genes_promoters
352	chr3	64561302	64561671	370	*	0.254079138986115	2.66246687475318e-11	8.73508853059191e-08	chr3	64560731	64561730	1000	+	promoter:42904	ENST00000601022.1	101929335	ADAMTS9-AS1	hg38_genes_promoters
353	chr19	51887557	51888052	496	*	0.0620159027232031	3.11686994301164e-11	1.01275795720405e-07	chr19	51887025	51888024	1000	+	promoter:213934	ENST00000600329.1	101928571	ZNF649-AS1	hg38_genes_promoters
354	chr19	51887557	51888052	496	*	0.0620159027232031	3.11686994301164e-11	1.01275795720405e-07	chr19	51887975	51888974	1000	-	promoter:221000	ENST00000638827.1	84765	ZNF577	hg38_genes_promoters
355	chr19	51887557	51888052	496	*	0.0620159027232031	3.11686994301164e-11	1.01275795720405e-07	chr19	51887981	51888980	1000	-	promoter:221003	ENST00000639703.1	84765	ZNF577	hg38_genes_promoters
356	chr19	51887557	51888052	496	*	0.0620159027232031	3.11686994301164e-11	1.01275795720405e-07	chr19	51887952	51888951	1000	-	promoter:221007	ENST00000640955.1	84765	ZNF577	hg38_genes_promoters
357	chr19	51887557	51888052	496	*	0.0620159027232031	3.11686994301164e-11	1.01275795720405e-07	chr19	51887937	51888936	1000	-	promoter:221009	ENST00000451628.9	84765	ZNF577	hg38_genes_promoters
358	chr19	51887557	51888052	496	*	0.0620159027232031	3.11686994301164e-11	1.01275795720405e-07	chr19	51887937	51888936	1000	-	promoter:221010	ENST00000639636.2	84765	ZNF577	hg38_genes_promoters
359	chr19	51887557	51888052	496	*	0.0620159027232031	3.11686994301164e-11	1.01275795720405e-07	chr19	51887952	51888951	1000	-	promoter:221011	ENST00000301399.12	84765	ZNF577	hg38_genes_promoters
360	chr19	51887557	51888052	496	*	0.0620159027232031	3.11686994301164e-11	1.01275795720405e-07	chr19	51887952	51888951	1000	-	promoter:221012	ENST00000638348.2	84765	ZNF577	hg38_genes_promoters
361	chr19	51887557	51888052	496	*	0.0620159027232031	3.11686994301164e-11	1.01275795720405e-07	chr19	51887943	51888942	1000	-	promoter:221014	ENST00000638814.1	84765	ZNF577	hg38_genes_promoters
362	chr19	51887557	51888052	496	*	0.0620159027232031	3.11686994301164e-11	1.01275795720405e-07	chr19	51887890	51888889	1000	-	promoter:221015	ENST00000638538.1	84765	ZNF577	hg38_genes_promoters
363	chr19	51887557	51888052	496	*	0.0620159027232031	3.11686994301164e-11	1.01275795720405e-07	chr19	51887977	51888976	1000	-	promoter:221016	ENST00000638423.1	84765	ZNF577	hg38_genes_promoters
364	chr19	51887557	51888052	496	*	0.0620159027232031	3.11686994301164e-11	1.01275795720405e-07	chr19	51887943	51888942	1000	-	promoter:221017	ENST00000640429.1	84765	ZNF577	hg38_genes_promoters
365	chr19	51887557	51888052	496	*	0.0620159027232031	3.11686994301164e-11	1.01275795720405e-07	chr19	51887936	51888935	1000	-	promoter:221018	ENST00000638684.1	84765	ZNF577	hg38_genes_promoters
366	chr19	51887557	51888052	496	*	0.0620159027232031	3.11686994301164e-11	1.01275795720405e-07	chr19	51887892	51888891	1000	-	promoter:221020	ENST00000638721.1	84765	ZNF577	hg38_genes_promoters
367	chr3	181967368	181967369	2	*	-0.35172808894919	4.5577132355565e-11	1.41299563772975e-07	chr3	181966858	181967857	1000	+	promoter:46652	ENST00000609852.5	100996490	LINC01206	hg38_genes_promoters
368	chr2	236215176	236215177	2	*	0.356335353995849	4.9876406743454e-11	1.53222588625288e-07	chr2	236214602	236215601	1000	-	promoter:39267	ENST00000447030.1	401036	ASB18	hg38_genes_promoters
369	chr2	219418192	219419674	1483	*	0.100313384301146	5.28515793650448e-11	1.59463124615471e-07	chr2	219417377	219418376	1000	+	promoter:29552	ENST00000373960.4	1674	DES	hg38_genes_promoters
370	chr2	219418192	219419674	1483	*	0.100313384301146	5.28515793650448e-11	1.59463124615471e-07	chr2	219419043	219420042	1000	+	promoter:29553	ENST00000477226.6	1674	DES	hg38_genes_promoters
371	chr2	219418192	219419674	1483	*	0.100313384301146	5.28515793650448e-11	1.59463124615471e-07	chr2	219419122	219420121	1000	+	promoter:29554	ENST00000492726.1	1674	DES	hg38_genes_promoters
372	chr2	219418192	219419674	1483	*	0.100313384301146	5.28515793650448e-11	1.59463124615471e-07	chr2	219419224	219420223	1000	+	promoter:29555	ENST00000683013.1	1674	DES	hg38_genes_promoters
373	chr6	27893157	27895572	2416	*	0.0369798284225323	5.55746450264219e-11	1.66195238234988e-07	chr6	27892425	27893424	1000	+	promoter:77925	ENST00000616182.2	8348	H2BC17	hg38_genes_promoters
374	chr6	27893157	27895572	2416	*	0.0369798284225323	5.55746450264219e-11	1.66195238234988e-07	chr6	27893107	27894106	1000	-	promoter:83336	ENST00000479986.1	NA	NA	hg38_genes_promoters
375	chr6	27893157	27895572	2416	*	0.0369798284225323	5.55746450264219e-11	1.66195238234988e-07	chr6	27893186	27894185	1000	-	promoter:83337	ENST00000359611.4	8336	H2AC17	hg38_genes_promoters
376	chr20	1946900	1947266	367	*	0.159136822287	6.47798158514572e-11	1.89813542995728e-07	chr20	1946246	1947245	1000	+	promoter:222029	ENST00000446562.1	727993	PDYN-AS1	hg38_genes_promoters
377	chr7	35254258	35254259	2	*	0.633556868562471	6.51575674706057e-11	1.89813542995728e-07	chr7	35253711	35254710	1000	+	promoter:89504	ENST00000692895.1	NA	NA	hg38_genes_promoters
378	chr7	35254258	35254259	2	*	0.633556868562471	6.51575674706057e-11	1.89813542995728e-07	chr7	35254101	35255100	1000	-	promoter:95296	ENST00000408931.4	57057	TBX20	hg38_genes_promoters
379	chr7	35254258	35254259	2	*	0.633556868562471	6.51575674706057e-11	1.89813542995728e-07	chr7	35253632	35254631	1000	-	promoter:95297	ENST00000492961.1	57057	TBX20	hg38_genes_promoters
380	chr10	98434621	98434622	2	*	0.302379579335751	9.02889866724937e-11	2.50089391977889e-07	chr10	98434092	98435091	1000	-	promoter:126049	ENST00000478087.5	3257	HPS1	hg38_genes_promoters
381	chr10	98434621	98434622	2	*	0.302379579335751	9.02889866724937e-11	2.50089391977889e-07	chr10	98434092	98435091	1000	-	promoter:126050	ENST00000470095.5	3257	HPS1	hg38_genes_promoters
382	chr10	98434621	98434622	2	*	0.302379579335751	9.02889866724937e-11	2.50089391977889e-07	chr10	98434092	98435091	1000	-	promoter:126054	ENST00000414009.1	3257	HPS1	hg38_genes_promoters
383	chr17	48589564	48590451	888	*	0.261386369682777	9.90040473752041e-11	2.71999534221674e-07	chr17	48589420	48590419	1000	+	promoter:192922	ENST00000476204.5	404266	HOXB-AS3	hg38_genes_promoters
384	chr17	48589564	48590451	888	*	0.261386369682777	9.90040473752041e-11	2.71999534221674e-07	chr17	48589442	48590441	1000	+	promoter:192923	ENST00000474040.5	404266	HOXB-AS3	hg38_genes_promoters
385	chr17	48589564	48590451	888	*	0.261386369682777	9.90040473752041e-11	2.71999534221674e-07	chr17	48589477	48590476	1000	+	promoter:192924	ENST00000467155.6	404266	HOXB-AS3	hg38_genes_promoters
386	chr17	48589564	48590451	888	*	0.261386369682777	9.90040473752041e-11	2.71999534221674e-07	chr17	48589481	48590480	1000	+	promoter:192925	ENST00000480872.5	404266	HOXB-AS3	hg38_genes_promoters
387	chr17	48589564	48590451	888	*	0.261386369682777	9.90040473752041e-11	2.71999534221674e-07	chr17	48590242	48591241	1000	-	promoter:200236	ENST00000498678.6	3213	HOXB3	hg38_genes_promoters
388	chr17	48589564	48590451	888	*	0.261386369682777	9.90040473752041e-11	2.71999534221674e-07	chr17	48590242	48591241	1000	-	promoter:200237	ENST00000472863.5	3213	HOXB3	hg38_genes_promoters
389	chr17	48589564	48590451	888	*	0.261386369682777	9.90040473752041e-11	2.71999534221674e-07	chr17	48590239	48591238	1000	-	promoter:200240	ENST00000460160.5	3213	HOXB3	hg38_genes_promoters
390	chr17	48589564	48590451	888	*	0.261386369682777	9.90040473752041e-11	2.71999534221674e-07	chr17	48590236	48591235	1000	-	promoter:200242	ENST00000476342.1	3213	HOXB3	hg38_genes_promoters
391	chr14	97458420	97458554	135	*	-0.202654543433868	1.15727661383252e-10	3.12858159783483e-07	chr14	97457816	97458815	1000	+	promoter:163611	ENST00000554862.1	101929241	LINC02325	hg38_genes_promoters
392	chr14	97458420	97458554	135	*	-0.202654543433868	1.15727661383252e-10	3.12858159783483e-07	chr14	97457828	97458827	1000	+	promoter:163612	ENST00000499910.3	101929241	LINC02325	hg38_genes_promoters
393	chr14	97458420	97458554	135	*	-0.202654543433868	1.15727661383252e-10	3.12858159783483e-07	chr14	97457831	97458830	1000	+	promoter:163613	ENST00000688997.1	101929241	LINC02325	hg38_genes_promoters
394	chr14	97458420	97458554	135	*	-0.202654543433868	1.15727661383252e-10	3.12858159783483e-07	chr14	97457831	97458830	1000	+	promoter:163614	ENST00000554260.1	101929241	LINC02325	hg38_genes_promoters
395	chr14	97458420	97458554	135	*	-0.202654543433868	1.15727661383252e-10	3.12858159783483e-07	chr14	97457858	97458857	1000	+	promoter:163615	ENST00000673994.1	101929241	LINC02325	hg38_genes_promoters
396	chr19	49666242	49666243	2	*	-0.849103225256205	1.20392157248352e-10	3.20342675103538e-07	chr19	49665876	49666875	1000	-	promoter:220571	ENST00000377135.8	3661	IRF3	hg38_genes_promoters
397	chr19	49666242	49666243	2	*	-0.849103225256205	1.20392157248352e-10	3.20342675103538e-07	chr19	49665756	49666755	1000	-	promoter:220574	ENST00000596822.5	3661	IRF3	hg38_genes_promoters
398	chr19	49666242	49666243	2	*	-0.849103225256205	1.20392157248352e-10	3.20342675103538e-07	chr19	49665803	49666802	1000	-	promoter:220575	ENST00000601291.5	3661	IRF3	hg38_genes_promoters
399	chr19	49666242	49666243	2	*	-0.849103225256205	1.20392157248352e-10	3.20342675103538e-07	chr19	49665858	49666857	1000	-	promoter:220576	ENST00000377139.8	3661	IRF3	hg38_genes_promoters
400	chr19	49666242	49666243	2	*	-0.849103225256205	1.20392157248352e-10	3.20342675103538e-07	chr19	49665858	49666857	1000	-	promoter:220577	ENST00000597198.5	3661	IRF3	hg38_genes_promoters
401	chr19	49666242	49666243	2	*	-0.849103225256205	1.20392157248352e-10	3.20342675103538e-07	chr19	49665858	49666857	1000	-	promoter:220579	ENST00000597636.5	3661	IRF3	hg38_genes_promoters
402	chr19	49666242	49666243	2	*	-0.849103225256205	1.20392157248352e-10	3.20342675103538e-07	chr19	49665706	49666705	1000	-	promoter:220580	ENST00000593922.5	3661	IRF3	hg38_genes_promoters
403	chr19	49666242	49666243	2	*	-0.849103225256205	1.20392157248352e-10	3.20342675103538e-07	chr19	49665706	49666705	1000	-	promoter:220581	ENST00000596765.5	3661	IRF3	hg38_genes_promoters
404	chr19	49666242	49666243	2	*	-0.849103225256205	1.20392157248352e-10	3.20342675103538e-07	chr19	49665706	49666705	1000	-	promoter:220582	ENST00000599223.5	3661	IRF3	hg38_genes_promoters
405	chr19	49666242	49666243	2	*	-0.849103225256205	1.20392157248352e-10	3.20342675103538e-07	chr19	49665706	49666705	1000	-	promoter:220583	ENST00000600022.5	3661	IRF3	hg38_genes_promoters
406	chr19	49666242	49666243	2	*	-0.849103225256205	1.20392157248352e-10	3.20342675103538e-07	chr19	49665732	49666731	1000	-	promoter:220584	ENST00000599144.5	3661	IRF3	hg38_genes_promoters
407	chr19	49666242	49666243	2	*	-0.849103225256205	1.20392157248352e-10	3.20342675103538e-07	chr19	49665843	49666842	1000	-	promoter:220585	ENST00000598808.5	3661	IRF3	hg38_genes_promoters
408	chr19	49666242	49666243	2	*	-0.849103225256205	1.20392157248352e-10	3.20342675103538e-07	chr19	49665614	49666613	1000	-	promoter:220586	ENST00000596756.5	3661	IRF3	hg38_genes_promoters
409	chr19	49666242	49666243	2	*	-0.849103225256205	1.20392157248352e-10	3.20342675103538e-07	chr19	49665780	49666779	1000	-	promoter:220588	ENST00000598108.5	3661	IRF3	hg38_genes_promoters
410	chr19	49666242	49666243	2	*	-0.849103225256205	1.20392157248352e-10	3.20342675103538e-07	chr19	49665789	49666788	1000	-	promoter:220589	ENST00000595034.5	3661	IRF3	hg38_genes_promoters
411	chr19	49666242	49666243	2	*	-0.849103225256205	1.20392157248352e-10	3.20342675103538e-07	chr19	49665848	49666847	1000	-	promoter:220590	ENST00000593818.5	3661	IRF3	hg38_genes_promoters
412	chr19	49666242	49666243	2	*	-0.849103225256205	1.20392157248352e-10	3.20342675103538e-07	chr19	49665785	49666784	1000	-	promoter:220591	ENST00000601373.5	3661	IRF3	hg38_genes_promoters
413	chr19	49666242	49666243	2	*	-0.849103225256205	1.20392157248352e-10	3.20342675103538e-07	chr19	49665836	49666835	1000	-	promoter:220592	ENST00000593337.5	3661	IRF3	hg38_genes_promoters
414	chr19	49666242	49666243	2	*	-0.849103225256205	1.20392157248352e-10	3.20342675103538e-07	chr19	49665781	49666780	1000	-	promoter:220594	ENST00000594387.1	3661	IRF3	hg38_genes_promoters
415	chr19	49666242	49666243	2	*	-0.849103225256205	1.20392157248352e-10	3.20342675103538e-07	chr19	49665860	49666859	1000	-	promoter:220595	ENST00000601809.5	3661	IRF3	hg38_genes_promoters
416	chr19	49666242	49666243	2	*	-0.849103225256205	1.20392157248352e-10	3.20342675103538e-07	chr19	49665844	49666843	1000	-	promoter:220599	ENST00000600453.1	3661	IRF3	hg38_genes_promoters
417	chr19	49666242	49666243	2	*	-0.849103225256205	1.20392157248352e-10	3.20342675103538e-07	chr19	49665755	49666754	1000	-	promoter:220600	ENST00000597180.1	3661	IRF3	hg38_genes_promoters
418	chr17	864140	864188	49	*	-0.155558268499159	1.34380944913014e-10	3.51724446381328e-07	chr17	864112	865111	1000	-	promoter:195862	ENST00000575801.5	64359	NXN	hg38_genes_promoters
419	chr17	864140	864188	49	*	-0.155558268499159	1.34380944913014e-10	3.51724446381328e-07	chr17	864098	865097	1000	-	promoter:195865	ENST00000537628.6	64359	NXN	hg38_genes_promoters
420	chr11	32431062	32433295	2234	*	0.13647045810414	1.35308657333943e-10	3.51724446381328e-07	chr11	32430814	32431813	1000	-	promoter:136510	ENST00000379079.8	7490	WT1	hg38_genes_promoters
421	chr11	32431062	32433295	2234	*	0.13647045810414	1.35308657333943e-10	3.51724446381328e-07	chr11	32430814	32431813	1000	-	promoter:136513	ENST00000530998.5	7490	WT1	hg38_genes_promoters
422	chr13	45850808	45851770	963	*	0.0612702343901667	1.62053761979448e-10	4.05644574199296e-07	chr13	45851754	45852753	1000	-	promoter:158547	ENST00000400405.4	283514	SIAH3	hg38_genes_promoters
423	chr6	146027717	146027718	2	*	-0.266599435730663	1.79966820214325e-10	4.43907209641795e-07	chr6	146026782	146027781	1000	+	promoter:81733	ENST00000492807.6	2911	GRM1	hg38_genes_promoters
424	chr6	146027717	146027718	2	*	-0.266599435730663	1.79966820214325e-10	4.43907209641795e-07	chr6	146026782	146027781	1000	+	promoter:81734	ENST00000361719.6	2911	GRM1	hg38_genes_promoters
425	chr11	18412624	18412625	2	*	0.435757789851408	1.82540548139771e-10	4.46992860363277e-07	chr11	18411718	18412717	1000	+	promoter:128629	ENST00000535809.1	3948	LDHC	hg38_genes_promoters
426	chr11	18412624	18412625	2	*	0.435757789851408	1.82540548139771e-10	4.46992860363277e-07	chr11	18411718	18412717	1000	+	promoter:128630	ENST00000536880.5	3948	LDHC	hg38_genes_promoters
427	chr11	18412624	18412625	2	*	0.435757789851408	1.82540548139771e-10	4.46992860363277e-07	chr11	18411718	18412717	1000	+	promoter:128631	ENST00000537486.5	3948	LDHC	hg38_genes_promoters
428	chr11	18412624	18412625	2	*	0.435757789851408	1.82540548139771e-10	4.46992860363277e-07	chr11	18411718	18412717	1000	+	promoter:128632	ENST00000544105.5	3948	LDHC	hg38_genes_promoters
429	chr11	18412624	18412625	2	*	0.435757789851408	1.82540548139771e-10	4.46992860363277e-07	chr11	18411718	18412717	1000	+	promoter:128633	ENST00000546146.5	3948	LDHC	hg38_genes_promoters
430	chr10	5775980	5775981	2	*	-0.77191878390107	2.12760212120078e-10	5.17244566048038e-07	chr10	5775071	5776070	1000	+	promoter:118638	ENST00000603087.1	NA	NA	hg38_genes_promoters
431	chr5	35617777	35618282	506	*	0.0312227151560253	2.17550573811686e-10	5.25112697537957e-07	chr5	35616844	35617843	1000	+	promoter:66090	ENST00000282469.10	79925	SPEF2	hg38_genes_promoters
432	chr5	35617777	35618282	506	*	0.0312227151560253	2.17550573811686e-10	5.25112697537957e-07	chr5	35616844	35617843	1000	+	promoter:66091	ENST00000509059.5	79925	SPEF2	hg38_genes_promoters
433	chr5	35617777	35618282	506	*	0.0312227151560253	2.17550573811686e-10	5.25112697537957e-07	chr5	35616844	35617843	1000	+	promoter:66092	ENST00000637569.1	79925	SPEF2	hg38_genes_promoters
434	chr5	35617777	35618282	506	*	0.0312227151560253	2.17550573811686e-10	5.25112697537957e-07	chr5	35616863	35617862	1000	+	promoter:66093	ENST00000356031.8	79925	SPEF2	hg38_genes_promoters
435	chr5	35617777	35618282	506	*	0.0312227151560253	2.17550573811686e-10	5.25112697537957e-07	chr5	35616889	35617888	1000	+	promoter:66094	ENST00000505847.5	79925	SPEF2	hg38_genes_promoters
436	chr5	35617777	35618282	506	*	0.0312227151560253	2.17550573811686e-10	5.25112697537957e-07	chr5	35616901	35617900	1000	+	promoter:66095	ENST00000505088.1	79925	SPEF2	hg38_genes_promoters
437	chr5	35617777	35618282	506	*	0.0312227151560253	2.17550573811686e-10	5.25112697537957e-07	chr5	35616920	35617919	1000	+	promoter:66096	ENST00000510777.5	79925	SPEF2	hg38_genes_promoters
438	chr5	35617777	35618282	506	*	0.0312227151560253	2.17550573811686e-10	5.25112697537957e-07	chr5	35616998	35617997	1000	+	promoter:66097	ENST00000440995.6	79925	SPEF2	hg38_genes_promoters
439	chr18	79951560	79951561	2	*	0.739038197618665	2.51671155534621e-10	5.98915318549555e-07	chr18	79950818	79951817	1000	-	promoter:207847	ENST00000351365.7	80148	SLC66A2	hg38_genes_promoters
440	chr18	79951560	79951561	2	*	0.739038197618665	2.51671155534621e-10	5.98915318549555e-07	chr18	79950867	79951866	1000	-	promoter:207856	ENST00000478144.5	80148	SLC66A2	hg38_genes_promoters
441	chr19	7069696	7069697	2	*	0.734818151328637	3.12855021289602e-10	7.34177312981172e-07	chr19	7068703	7069702	1000	+	promoter:208798	ENST00000252840.11	79230	ZNF557	hg38_genes_promoters
442	chr19	7069696	7069697	2	*	0.734818151328637	3.12855021289602e-10	7.34177312981172e-07	chr19	7068705	7069704	1000	+	promoter:208799	ENST00000414706.2	79230	ZNF557	hg38_genes_promoters
443	chr19	7069696	7069697	2	*	0.734818151328637	3.12855021289602e-10	7.34177312981172e-07	chr19	7069666	7070665	1000	-	promoter:216027	ENST00000689071.1	653657	MBD3L3	hg38_genes_promoters
444	chr10	76887882	76887951	70	*	-0.100706311359936	3.18758687493837e-10	7.42872617043826e-07	chr10	76887044	76888043	1000	+	promoter:120833	ENST00000429850.2	101929328	KCNMA1-AS1	hg38_genes_promoters
445	chr10	76887882	76887951	70	*	-0.100706311359936	3.18758687493837e-10	7.42872617043826e-07	chr10	76887062	76888061	1000	+	promoter:120834	ENST00000609102.5	101929328	KCNMA1-AS1	hg38_genes_promoters
446	chr10	76887882	76887951	70	*	-0.100706311359936	3.18758687493837e-10	7.42872617043826e-07	chr10	76887062	76888061	1000	+	promoter:120835	ENST00000595702.1	101929328	KCNMA1-AS1	hg38_genes_promoters
447	chr10	76887882	76887951	70	*	-0.100706311359936	3.18758687493837e-10	7.42872617043826e-07	chr10	76887076	76888075	1000	+	promoter:120836	ENST00000458661.6	101929328	KCNMA1-AS1	hg38_genes_promoters
448	chr10	76887882	76887951	70	*	-0.100706311359936	3.18758687493837e-10	7.42872617043826e-07	chr10	76887213	76888212	1000	+	promoter:120837	ENST00000426234.5	101929328	KCNMA1-AS1	hg38_genes_promoters
449	chr10	76887882	76887951	70	*	-0.100706311359936	3.18758687493837e-10	7.42872617043826e-07	chr10	76887911	76888910	1000	-	promoter:125287	ENST00000638512.1	3778	KCNMA1	hg38_genes_promoters
450	chr10	76887882	76887951	70	*	-0.100706311359936	3.18758687493837e-10	7.42872617043826e-07	chr10	76887938	76888937	1000	-	promoter:125306	ENST00000468471.2	3778	KCNMA1	hg38_genes_promoters
451	chr6	151807123	151807403	281	*	0.0714770273604804	3.65875285248665e-10	8.19812921750901e-07	chr6	151806196	151807195	1000	+	promoter:81901	ENST00000446550.1	2099	ESR1	hg38_genes_promoters
452	chr6	151807123	151807403	281	*	0.0714770273604804	3.65875285248665e-10	8.19812921750901e-07	chr6	151806319	151807318	1000	+	promoter:81902	ENST00000443427.5	2099	ESR1	hg38_genes_promoters
453	chr6	151807123	151807403	281	*	0.0714770273604804	3.65875285248665e-10	8.19812921750901e-07	chr6	151806679	151807678	1000	+	promoter:81903	ENST00000406599.5	2099	ESR1	hg38_genes_promoters
454	chr6	151807123	151807403	281	*	0.0714770273604804	3.65875285248665e-10	8.19812921750901e-07	chr6	151806679	151807678	1000	+	promoter:81904	ENST00000456483.3	2099	ESR1	hg38_genes_promoters
455	chr6	151807123	151807403	281	*	0.0714770273604804	3.65875285248665e-10	8.19812921750901e-07	chr6	151806682	151807681	1000	+	promoter:81905	ENST00000206249.8	2099	ESR1	hg38_genes_promoters
456	chr6	151807123	151807403	281	*	0.0714770273604804	3.65875285248665e-10	8.19812921750901e-07	chr6	151807105	151808104	1000	+	promoter:81906	ENST00000488573.1	2099	ESR1	hg38_genes_promoters
457	chr22	41560731	41563567	2837	*	0.123746583279944	3.66329070605567e-10	8.19812921750901e-07	chr22	41560010	41561009	1000	+	promoter:233075	ENST00000306149.12	27254	CSDC2	hg38_genes_promoters
458	chr22	41560731	41563567	2837	*	0.123746583279944	3.66329070605567e-10	8.19812921750901e-07	chr22	41560933	41561932	1000	-	promoter:235518	ENST00000664614.2	105373044	LOC105373044	hg38_genes_promoters
459	chr17	57045467	57045996	530	*	0.204682428082425	3.79444707705121e-10	8.38064397720608e-07	chr17	57044478	57045477	1000	+	promoter:193501	ENST00000567452.1	376412	RNF126P1	hg38_genes_promoters
460	chr17	57045467	57045996	530	*	0.204682428082425	3.79444707705121e-10	8.38064397720608e-07	chr17	57044521	57045520	1000	+	promoter:193502	ENST00000569893.1	376412	RNF126P1	hg38_genes_promoters
461	chr13	112588759	112588828	70	*	0.373472673920869	4.29804686313923e-10	9.39483409724933e-07	chr13	112588154	112589153	1000	-	promoter:159697	ENST00000261965.8	10426	TUBGCP3	hg38_genes_promoters
462	chr13	112588759	112588828	70	*	0.373472673920869	4.29804686313923e-10	9.39483409724933e-07	chr13	112588206	112589205	1000	-	promoter:159698	ENST00000649778.1	10426	TUBGCP3	hg38_genes_promoters
463	chr13	112588759	112588828	70	*	0.373472673920869	4.29804686313923e-10	9.39483409724933e-07	chr13	112588126	112589125	1000	-	promoter:159700	ENST00000375669.7	10426	TUBGCP3	hg38_genes_promoters
464	chr13	112588759	112588828	70	*	0.373472673920869	4.29804686313923e-10	9.39483409724933e-07	chr13	112588136	112589135	1000	-	promoter:159703	ENST00000464139.5	10426	TUBGCP3	hg38_genes_promoters
465	chr4	13544521	13544522	2	*	0.810584295529921	4.59687408013859e-10	9.89425906707538e-07	chr4	13544509	13545508	1000	-	promoter:60956	ENST00000382438.6	579	NKX3-2	hg38_genes_promoters
466	chr17	79800009	79800572	564	*	0.0443391959674494	4.86324371748723e-10	1.01503410083205e-06	chr17	79799598	79800597	1000	+	promoter:195094	ENST00000570512.2	NA	NA	hg38_genes_promoters
467	chr12	65121241	65121571	331	*	0.0571488462198479	4.86603608300041e-10	1.01503410083205e-06	chr12	65121306	65122305	1000	-	promoter:152425	ENST00000286574.9	11197	WIF1	hg38_genes_promoters
468	chr12	65121241	65121571	331	*	0.0571488462198479	4.86603608300041e-10	1.01503410083205e-06	chr12	65120687	65121686	1000	-	promoter:152427	ENST00000546001.1	11197	WIF1	hg38_genes_promoters
469	chr2	241550802	241550803	2	*	-0.718725089104068	5.40601351968279e-10	1.10049826424024e-06	chr2	241550424	241551423	1000	+	promoter:30740	ENST00000641230.1	666	BOK	hg38_genes_promoters
470	chr16	2076938	2076939	2	*	-0.0896444276946939	5.72422110220409e-10	1.15140322378709e-06	chr16	2076404	2077403	1000	+	promoter:178118	ENST00000568366.6	7249	TSC2	hg38_genes_promoters
471	chr10	70602696	70603461	766	*	0.0266258822129052	5.82216163596228e-10	1.15732586519562e-06	chr10	70602688	70603687	1000	-	promoter:124999	ENST00000638674.1	5551	PRF1	hg38_genes_promoters
472	chr10	70602696	70603461	766	*	0.0266258822129052	5.82216163596228e-10	1.15732586519562e-06	chr10	70602742	70603741	1000	-	promoter:125000	ENST00000441259.2	5551	PRF1	hg38_genes_promoters
473	chr10	70602696	70603461	766	*	0.0266258822129052	5.82216163596228e-10	1.15732586519562e-06	chr10	70602760	70603759	1000	-	promoter:125001	ENST00000373209.2	5551	PRF1	hg38_genes_promoters
474	chr10	70602696	70603461	766	*	0.0266258822129052	5.82216163596228e-10	1.15732586519562e-06	chr10	70602742	70603741	1000	-	promoter:125002	ENST00000639390.1	5551	PRF1	hg38_genes_promoters
475	chr4	8072063	8072089	27	*	0.292705712295962	5.97462411005752e-10	1.18068704818198e-06	chr4	8071987	8072986	1000	-	promoter:60839	ENST00000514025.5	84448	ABLIM2	hg38_genes_promoters
476	chr4	8072063	8072089	27	*	0.292705712295962	5.97462411005752e-10	1.18068704818198e-06	chr4	8071828	8072827	1000	-	promoter:60848	ENST00000510277.1	84448	ABLIM2	hg38_genes_promoters
477	chr13	102399794	102402511	2718	*	0.0413229676896613	6.57704721925562e-10	1.28471022055893e-06	chr13	102401775	102402774	1000	-	promoter:159515	ENST00000376131.8	2259	FGF14	hg38_genes_promoters
478	chr13	102399794	102402511	2718	*	0.0413229676896613	6.57704721925562e-10	1.28471022055893e-06	chr13	102402458	102403457	1000	-	promoter:159525	ENST00000418923.2	2259	FGF14	hg38_genes_promoters
479	chr13	113479116	113484010	4895	*	0.134782378953994	6.76947361696421e-10	1.31469791494979e-06	chr13	113479079	113480078	1000	-	promoter:159765	ENST00000365477.1	NA	NA	hg38_genes_promoters
480	chr13	113479116	113484010	4895	*	0.134782378953994	6.76947361696421e-10	1.31469791494979e-06	chr13	113483997	113484996	1000	-	promoter:159766	ENST00000460318.1	55208	DCUN1D2	hg38_genes_promoters
481	chr12	262750	263081	332	*	0.111215317786414	7.45029072745514e-10	1.43047698527004e-06	chr12	262874	263873	1000	-	promoter:148695	ENST00000445055.6	6540	SLC6A13	hg38_genes_promoters
482	chr12	262750	263081	332	*	0.111215317786414	7.45029072745514e-10	1.43047698527004e-06	chr12	262837	263836	1000	-	promoter:148696	ENST00000343164.9	6540	SLC6A13	hg38_genes_promoters
483	chr12	262750	263081	332	*	0.111215317786414	7.45029072745514e-10	1.43047698527004e-06	chr12	262874	263873	1000	-	promoter:148701	ENST00000546319.5	6540	SLC6A13	hg38_genes_promoters
484	chr12	262750	263081	332	*	0.111215317786414	7.45029072745514e-10	1.43047698527004e-06	chr12	262837	263836	1000	-	promoter:148702	ENST00000536842.5	6540	SLC6A13	hg38_genes_promoters
485	chr12	262750	263081	332	*	0.111215317786414	7.45029072745514e-10	1.43047698527004e-06	chr12	262817	263816	1000	-	promoter:148704	ENST00000539260.1	6540	SLC6A13	hg38_genes_promoters
486	chr12	262750	263081	332	*	0.111215317786414	7.45029072745514e-10	1.43047698527004e-06	chr12	262837	263836	1000	-	promoter:148705	ENST00000542272.5	6540	SLC6A13	hg38_genes_promoters
487	chr12	262750	263081	332	*	0.111215317786414	7.45029072745514e-10	1.43047698527004e-06	chr12	262837	263836	1000	-	promoter:148707	ENST00000436453.1	6540	SLC6A13	hg38_genes_promoters
488	chr9	120928833	120929397	565	*	0.059848309602757	7.91570617777287e-10	1.50276124164264e-06	chr9	120929174	120930173	1000	-	promoter:117330	ENST00000540010.1	7185	TRAF1	hg38_genes_promoters
489	chr7	53811948	53811949	2	*	-0.383955455470542	8.07339556789013e-10	1.52413530574261e-06	chr7	53811932	53812931	1000	-	promoter:95930	ENST00000380970.2	401337	LINC01446	hg38_genes_promoters
490	chr7	53811948	53811949	2	*	-0.383955455470542	8.07339556789013e-10	1.52413530574261e-06	chr7	53811943	53812942	1000	-	promoter:95932	ENST00000660945.1	401337	LINC01446	hg38_genes_promoters
491	chr7	53811948	53811949	2	*	-0.383955455470542	8.07339556789013e-10	1.52413530574261e-06	chr7	53811932	53812931	1000	-	promoter:95933	ENST00000662931.1	401337	LINC01446	hg38_genes_promoters
492	chr7	53811948	53811949	2	*	-0.383955455470542	8.07339556789013e-10	1.52413530574261e-06	chr7	53811932	53812931	1000	-	promoter:95935	ENST00000661502.1	401337	LINC01446	hg38_genes_promoters
493	chr7	53811948	53811949	2	*	-0.383955455470542	8.07339556789013e-10	1.52413530574261e-06	chr7	53811932	53812931	1000	-	promoter:95936	ENST00000670945.1	401337	LINC01446	hg38_genes_promoters
494	chr7	53811948	53811949	2	*	-0.383955455470542	8.07339556789013e-10	1.52413530574261e-06	chr7	53811936	53812935	1000	-	promoter:95937	ENST00000666213.1	401337	LINC01446	hg38_genes_promoters
495	chr7	53811948	53811949	2	*	-0.383955455470542	8.07339556789013e-10	1.52413530574261e-06	chr7	53811943	53812942	1000	-	promoter:95939	ENST00000660413.1	401337	LINC01446	hg38_genes_promoters
496	chr7	53811948	53811949	2	*	-0.383955455470542	8.07339556789013e-10	1.52413530574261e-06	chr7	53811943	53812942	1000	-	promoter:95940	ENST00000652440.1	401337	LINC01446	hg38_genes_promoters
497	chr7	53811948	53811949	2	*	-0.383955455470542	8.07339556789013e-10	1.52413530574261e-06	chr7	53811943	53812942	1000	-	promoter:95941	ENST00000665927.1	401337	LINC01446	hg38_genes_promoters
498	chr7	53811948	53811949	2	*	-0.383955455470542	8.07339556789013e-10	1.52413530574261e-06	chr7	53811943	53812942	1000	-	promoter:95942	ENST00000659794.1	401337	LINC01446	hg38_genes_promoters
499	chr7	53811948	53811949	2	*	-0.383955455470542	8.07339556789013e-10	1.52413530574261e-06	chr7	53811932	53812931	1000	-	promoter:95943	ENST00000659250.1	401337	LINC01446	hg38_genes_promoters
500	chr7	53811948	53811949	2	*	-0.383955455470542	8.07339556789013e-10	1.52413530574261e-06	chr7	53811932	53812931	1000	-	promoter:95944	ENST00000662259.1	401337	LINC01446	hg38_genes_promoters
501	chr7	53811948	53811949	2	*	-0.383955455470542	8.07339556789013e-10	1.52413530574261e-06	chr7	53811938	53812937	1000	-	promoter:95945	ENST00000659481.1	401337	LINC01446	hg38_genes_promoters
502	chr7	53811948	53811949	2	*	-0.383955455470542	8.07339556789013e-10	1.52413530574261e-06	chr7	53811943	53812942	1000	-	promoter:95946	ENST00000670507.1	401337	LINC01446	hg38_genes_promoters
503	chr7	53811948	53811949	2	*	-0.383955455470542	8.07339556789013e-10	1.52413530574261e-06	chr7	53811932	53812931	1000	-	promoter:95947	ENST00000669638.1	401337	LINC01446	hg38_genes_promoters
504	chr7	53811948	53811949	2	*	-0.383955455470542	8.07339556789013e-10	1.52413530574261e-06	chr7	53811943	53812942	1000	-	promoter:95948	ENST00000650830.1	401337	LINC01446	hg38_genes_promoters
505	chr7	53811948	53811949	2	*	-0.383955455470542	8.07339556789013e-10	1.52413530574261e-06	chr7	53811929	53812928	1000	-	promoter:95949	ENST00000668489.1	401337	LINC01446	hg38_genes_promoters
506	chr7	53811948	53811949	2	*	-0.383955455470542	8.07339556789013e-10	1.52413530574261e-06	chr7	53811936	53812935	1000	-	promoter:95950	ENST00000656718.1	401337	LINC01446	hg38_genes_promoters
507	chr7	53811948	53811949	2	*	-0.383955455470542	8.07339556789013e-10	1.52413530574261e-06	chr7	53811943	53812942	1000	-	promoter:95951	ENST00000652104.1	401337	LINC01446	hg38_genes_promoters
508	chr7	53811948	53811949	2	*	-0.383955455470542	8.07339556789013e-10	1.52413530574261e-06	chr7	53811936	53812935	1000	-	promoter:95953	ENST00000663872.1	401337	LINC01446	hg38_genes_promoters
509	chr7	53811948	53811949	2	*	-0.383955455470542	8.07339556789013e-10	1.52413530574261e-06	chr7	53811770	53812769	1000	-	promoter:95954	ENST00000654050.1	401337	LINC01446	hg38_genes_promoters
510	chr7	53811948	53811949	2	*	-0.383955455470542	8.07339556789013e-10	1.52413530574261e-06	chr7	53811943	53812942	1000	-	promoter:95955	ENST00000656885.1	401337	LINC01446	hg38_genes_promoters
511	chr7	53811948	53811949	2	*	-0.383955455470542	8.07339556789013e-10	1.52413530574261e-06	chr7	53811943	53812942	1000	-	promoter:95957	ENST00000651858.1	401337	LINC01446	hg38_genes_promoters
512	chr7	53811948	53811949	2	*	-0.383955455470542	8.07339556789013e-10	1.52413530574261e-06	chr7	53811943	53812942	1000	-	promoter:95958	ENST00000651506.1	401337	LINC01446	hg38_genes_promoters
513	chr7	53811948	53811949	2	*	-0.383955455470542	8.07339556789013e-10	1.52413530574261e-06	chr7	53811943	53812942	1000	-	promoter:95959	ENST00000658338.1	401337	LINC01446	hg38_genes_promoters
514	chr7	53811948	53811949	2	*	-0.383955455470542	8.07339556789013e-10	1.52413530574261e-06	chr7	53811943	53812942	1000	-	promoter:95960	ENST00000651951.1	401337	LINC01446	hg38_genes_promoters
515	chr10	63872499	63872500	2	*	-0.431067786572794	8.39974811596546e-10	1.57693604560424e-06	chr10	63871570	63872569	1000	+	promoter:120154	ENST00000654191.1	NA	NA	hg38_genes_promoters
516	chr16	8867393	8868593	1201	*	0.0580679176957756	8.45813601113327e-10	1.57912464727194e-06	chr16	8868251	8869250	1000	+	promoter:178828	ENST00000570290.1	NA	NA	hg38_genes_promoters
517	chr16	8867393	8868593	1201	*	0.0580679176957756	8.45813601113327e-10	1.57912464727194e-06	chr16	8868402	8869401	1000	-	promoter:184850	ENST00000396593.6	23589	CARHSP1	hg38_genes_promoters
518	chr16	8867393	8868593	1201	*	0.0580679176957756	8.45813601113327e-10	1.57912464727194e-06	chr16	8867429	8868428	1000	-	promoter:184853	ENST00000619881.4	23589	CARHSP1	hg38_genes_promoters
519	chr16	8867393	8868593	1201	*	0.0580679176957756	8.45813601113327e-10	1.57912464727194e-06	chr16	8868362	8869361	1000	-	promoter:184857	ENST00000561530.5	23589	CARHSP1	hg38_genes_promoters
520	chr16	8867393	8868593	1201	*	0.0580679176957756	8.45813601113327e-10	1.57912464727194e-06	chr16	8867888	8868887	1000	-	promoter:184860	ENST00000567908.5	23589	CARHSP1	hg38_genes_promoters
521	chr16	8867393	8868593	1201	*	0.0580679176957756	8.45813601113327e-10	1.57912464727194e-06	chr16	8867429	8868428	1000	-	promoter:184862	ENST00000568117.5	23589	CARHSP1	hg38_genes_promoters
522	chr16	8867393	8868593	1201	*	0.0580679176957756	8.45813601113327e-10	1.57912464727194e-06	chr16	8868344	8869343	1000	-	promoter:184865	ENST00000562843.5	23589	CARHSP1	hg38_genes_promoters
523	chr16	8867393	8868593	1201	*	0.0580679176957756	8.45813601113327e-10	1.57912464727194e-06	chr16	8868355	8869354	1000	-	promoter:184868	ENST00000562586.1	23589	CARHSP1	hg38_genes_promoters
524	chr3	170418371	170418698	328	*	0.0800680878807189	9.08675500487981e-10	1.6779462759694e-06	chr3	170417868	170418867	1000	+	promoter:46112	ENST00000064724.8	5010	CLDN11	hg38_genes_promoters
525	chr3	170418371	170418698	328	*	0.0800680878807189	9.08675500487981e-10	1.6779462759694e-06	chr3	170417868	170418867	1000	+	promoter:46113	ENST00000486975.1	5010	CLDN11	hg38_genes_promoters
526	chr3	170418371	170418698	328	*	0.0800680878807189	9.08675500487981e-10	1.6779462759694e-06	chr3	170417875	170418874	1000	+	promoter:46114	ENST00000486429.1	5010	CLDN11	hg38_genes_promoters
527	chr17	36018512	36018513	2	*	0.246003702747256	9.34368260361728e-10	1.71601301294966e-06	chr17	36017963	36018962	1000	-	promoter:198592	ENST00000612516.4	6368	CCL23	hg38_genes_promoters
528	chr17	36018512	36018513	2	*	0.246003702747256	9.34368260361728e-10	1.71601301294966e-06	chr17	36017973	36018972	1000	-	promoter:198594	ENST00000615050.2	6368	CCL23	hg38_genes_promoters
529	chr14	95157347	95157348	2	*	0.632278658718741	9.70267951206504e-10	1.75599526148327e-06	chr14	95156645	95157644	1000	+	promoter:163376	ENST00000692703.1	400242	DICER1-AS1	hg38_genes_promoters
530	chr14	95157347	95157348	2	*	0.632278658718741	9.70267951206504e-10	1.75599526148327e-06	chr14	95156645	95157644	1000	+	promoter:163377	ENST00000554631.2	400242	DICER1-AS1	hg38_genes_promoters
531	chr14	95157347	95157348	2	*	0.632278658718741	9.70267951206504e-10	1.75599526148327e-06	chr14	95156655	95157654	1000	+	promoter:163378	ENST00000671073.1	400242	DICER1-AS1	hg38_genes_promoters
532	chr14	95157347	95157348	2	*	0.632278658718741	9.70267951206504e-10	1.75599526148327e-06	chr14	95156677	95157676	1000	+	promoter:163379	ENST00000435343.2	400242	DICER1-AS1	hg38_genes_promoters
533	chr14	95157347	95157348	2	*	0.632278658718741	9.70267951206504e-10	1.75599526148327e-06	chr14	95156678	95157677	1000	+	promoter:163380	ENST00000439819.6	400242	DICER1-AS1	hg38_genes_promoters
534	chr14	95157347	95157348	2	*	0.632278658718741	9.70267951206504e-10	1.75599526148327e-06	chr14	95156680	95157679	1000	+	promoter:163381	ENST00000654147.2	400242	DICER1-AS1	hg38_genes_promoters
535	chr14	95157347	95157348	2	*	0.632278658718741	9.70267951206504e-10	1.75599526148327e-06	chr14	95156685	95157684	1000	+	promoter:163382	ENST00000693197.1	400242	DICER1-AS1	hg38_genes_promoters
536	chr14	95157347	95157348	2	*	0.632278658718741	9.70267951206504e-10	1.75599526148327e-06	chr14	95157293	95158292	1000	-	promoter:167885	ENST00000675995.1	23405	DICER1	hg38_genes_promoters
537	chr14	95157347	95157348	2	*	0.632278658718741	9.70267951206504e-10	1.75599526148327e-06	chr14	95157271	95158270	1000	-	promoter:167893	ENST00000674628.1	23405	DICER1	hg38_genes_promoters
538	chr14	95157347	95157348	2	*	0.632278658718741	9.70267951206504e-10	1.75599526148327e-06	chr14	95156404	95157403	1000	-	promoter:167895	ENST00000531162.6	23405	DICER1	hg38_genes_promoters
539	chr14	95157347	95157348	2	*	0.632278658718741	9.70267951206504e-10	1.75599526148327e-06	chr14	95157271	95158270	1000	-	promoter:167896	ENST00000529720.1	23405	DICER1	hg38_genes_promoters
540	chr3	50268399	50269607	1209	*	0.191564647397099	9.96845254519282e-10	1.78232239488586e-06	chr3	50267874	50268873	1000	+	promoter:42264	ENST00000619119.4	7869	SEMA3B	hg38_genes_promoters
541	chr3	50268399	50269607	1209	*	0.191564647397099	9.96845254519282e-10	1.78232239488586e-06	chr3	50268147	50269146	1000	+	promoter:42265	ENST00000616701.5	7869	SEMA3B	hg38_genes_promoters
542	chr3	50268399	50269607	1209	*	0.191564647397099	9.96845254519282e-10	1.78232239488586e-06	chr3	50268165	50269164	1000	+	promoter:42266	ENST00000612509.4	7869	SEMA3B	hg38_genes_promoters
543	chr3	50268399	50269607	1209	*	0.191564647397099	9.96845254519282e-10	1.78232239488586e-06	chr3	50268169	50269168	1000	+	promoter:42267	ENST00000433753.4	7869	SEMA3B	hg38_genes_promoters
544	chr3	50268399	50269607	1209	*	0.191564647397099	9.96845254519282e-10	1.78232239488586e-06	chr3	50268214	50269213	1000	+	promoter:42268	ENST00000611067.4	7869	SEMA3B	hg38_genes_promoters
545	chr3	50268399	50269607	1209	*	0.191564647397099	9.96845254519282e-10	1.78232239488586e-06	chr3	50269561	50270560	1000	+	promoter:42269	ENST00000441915.5	7869	SEMA3B	hg38_genes_promoters
546	chr3	50268399	50269607	1209	*	0.191564647397099	9.96845254519282e-10	1.78232239488586e-06	chr3	50267542	50268541	1000	-	promoter:50042	ENST00000421735.2	101928931	SEMA3B-AS1	hg38_genes_promoters
547	chr3	50268399	50269607	1209	*	0.191564647397099	9.96845254519282e-10	1.78232239488586e-06	chr3	50267534	50268533	1000	-	promoter:50043	ENST00000686401.1	101928931	SEMA3B-AS1	hg38_genes_promoters
548	chr2	6840632	6840633	2	*	0.187513783387069	1.12617795018056e-09	1.98210251986858e-06	chr2	6840431	6841430	1000	-	promoter:31232	ENST00000662953.1	104326052	NRIR	hg38_genes_promoters
549	chr2	6840632	6840633	2	*	0.187513783387069	1.12617795018056e-09	1.98210251986858e-06	chr2	6840465	6841464	1000	-	promoter:31234	ENST00000414795.1	104326052	NRIR	hg38_genes_promoters
550	chr19	12766186	12766187	2	*	-0.602478134215829	1.1907065455134e-09	2.07406963604441e-06	chr19	12765365	12766364	1000	-	promoter:216819	ENST00000586710.5	29911	HOOK2	hg38_genes_promoters
551	chr11	35418892	35420354	1463	*	-0.0341160914471652	1.62238581250936e-09	2.75255515707556e-06	chr11	35418057	35419056	1000	+	promoter:129174	ENST00000534165.1	NA	NA	hg38_genes_promoters
552	chr11	35418892	35420354	1463	*	-0.0341160914471652	1.62238581250936e-09	2.75255515707556e-06	chr11	35419559	35420558	1000	-	promoter:136616	ENST00000278379.9	6506	SLC1A2	hg38_genes_promoters
553	chr11	35418892	35420354	1463	*	-0.0341160914471652	1.62238581250936e-09	2.75255515707556e-06	chr11	35419214	35420213	1000	-	promoter:136621	ENST00000642171.1	6506	SLC1A2	hg38_genes_promoters
554	chr11	35418892	35420354	1463	*	-0.0341160914471652	1.62238581250936e-09	2.75255515707556e-06	chr11	35420058	35421057	1000	-	promoter:136622	ENST00000395753.6	6506	SLC1A2	hg38_genes_promoters
555	chr11	35418892	35420354	1463	*	-0.0341160914471652	1.62238581250936e-09	2.75255515707556e-06	chr11	35420059	35421058	1000	-	promoter:136623	ENST00000395750.6	6506	SLC1A2	hg38_genes_promoters
556	chr11	35418892	35420354	1463	*	-0.0341160914471652	1.62238581250936e-09	2.75255515707556e-06	chr11	35419559	35420558	1000	-	promoter:136624	ENST00000644459.1	6506	SLC1A2	hg38_genes_promoters
557	chr11	35418892	35420354	1463	*	-0.0341160914471652	1.62238581250936e-09	2.75255515707556e-06	chr11	35419463	35420462	1000	-	promoter:136625	ENST00000643522.1	6506	SLC1A2	hg38_genes_promoters
558	chr11	35418892	35420354	1463	*	-0.0341160914471652	1.62238581250936e-09	2.75255515707556e-06	chr11	35419110	35420109	1000	-	promoter:136626	ENST00000645303.1	6506	SLC1A2	hg38_genes_promoters
559	chr11	35418892	35420354	1463	*	-0.0341160914471652	1.62238581250936e-09	2.75255515707556e-06	chr11	35419287	35420286	1000	-	promoter:136627	ENST00000644050.1	6506	SLC1A2	hg38_genes_promoters
560	chr11	35418892	35420354	1463	*	-0.0341160914471652	1.62238581250936e-09	2.75255515707556e-06	chr11	35419559	35420558	1000	-	promoter:136628	ENST00000644779.1	6506	SLC1A2	hg38_genes_promoters
561	chr11	35418892	35420354	1463	*	-0.0341160914471652	1.62238581250936e-09	2.75255515707556e-06	chr11	35420064	35421063	1000	-	promoter:136629	ENST00000645634.1	6506	SLC1A2	hg38_genes_promoters
562	chr11	35418892	35420354	1463	*	-0.0341160914471652	1.62238581250936e-09	2.75255515707556e-06	chr11	35420025	35421024	1000	-	promoter:136630	ENST00000643000.1	6506	SLC1A2	hg38_genes_promoters
563	chr11	35418892	35420354	1463	*	-0.0341160914471652	1.62238581250936e-09	2.75255515707556e-06	chr11	35418642	35419641	1000	-	promoter:136631	ENST00000644299.1	6506	SLC1A2	hg38_genes_promoters
564	chr11	35418892	35420354	1463	*	-0.0341160914471652	1.62238581250936e-09	2.75255515707556e-06	chr11	35418410	35419409	1000	-	promoter:136632	ENST00000645194.1	6506	SLC1A2	hg38_genes_promoters
565	chr11	35418892	35420354	1463	*	-0.0341160914471652	1.62238581250936e-09	2.75255515707556e-06	chr11	35419986	35420985	1000	-	promoter:136637	ENST00000647104.1	6506	SLC1A2	hg38_genes_promoters
566	chr11	35418892	35420354	1463	*	-0.0341160914471652	1.62238581250936e-09	2.75255515707556e-06	chr11	35419356	35420355	1000	-	promoter:136638	ENST00000643134.1	6506	SLC1A2	hg38_genes_promoters
567	chr11	35418892	35420354	1463	*	-0.0341160914471652	1.62238581250936e-09	2.75255515707556e-06	chr11	35418967	35419966	1000	-	promoter:136639	ENST00000531628.2	6506	SLC1A2	hg38_genes_promoters
568	chr11	35418892	35420354	1463	*	-0.0341160914471652	1.62238581250936e-09	2.75255515707556e-06	chr11	35419554	35420553	1000	-	promoter:136641	ENST00000643305.1	6506	SLC1A2	hg38_genes_promoters
569	chr11	35418892	35420354	1463	*	-0.0341160914471652	1.62238581250936e-09	2.75255515707556e-06	chr11	35420025	35421024	1000	-	promoter:136642	ENST00000646099.1	6506	SLC1A2	hg38_genes_promoters
570	chr11	35418892	35420354	1463	*	-0.0341160914471652	1.62238581250936e-09	2.75255515707556e-06	chr11	35420025	35421024	1000	-	promoter:136643	ENST00000647372.1	6506	SLC1A2	hg38_genes_promoters
571	chr11	35418892	35420354	1463	*	-0.0341160914471652	1.62238581250936e-09	2.75255515707556e-06	chr11	35420025	35421024	1000	-	promoter:136644	ENST00000642578.1	6506	SLC1A2	hg38_genes_promoters
572	chr11	35418892	35420354	1463	*	-0.0341160914471652	1.62238581250936e-09	2.75255515707556e-06	chr11	35419099	35420098	1000	-	promoter:136646	ENST00000606205.6	6506	SLC1A2	hg38_genes_promoters
573	chr11	35418892	35420354	1463	*	-0.0341160914471652	1.62238581250936e-09	2.75255515707556e-06	chr11	35419555	35420554	1000	-	promoter:136647	ENST00000644351.1	6506	SLC1A2	hg38_genes_promoters
574	chr11	35418892	35420354	1463	*	-0.0341160914471652	1.62238581250936e-09	2.75255515707556e-06	chr11	35419953	35420952	1000	-	promoter:136653	ENST00000449068.2	6506	SLC1A2	hg38_genes_promoters
575	chr11	35418892	35420354	1463	*	-0.0341160914471652	1.62238581250936e-09	2.75255515707556e-06	chr11	35419900	35420899	1000	-	promoter:136655	ENST00000646847.1	6506	SLC1A2	hg38_genes_promoters
576	chr11	35418892	35420354	1463	*	-0.0341160914471652	1.62238581250936e-09	2.75255515707556e-06	chr11	35419547	35420546	1000	-	promoter:136656	ENST00000643154.1	6506	SLC1A2	hg38_genes_promoters
577	chr11	35418892	35420354	1463	*	-0.0341160914471652	1.62238581250936e-09	2.75255515707556e-06	chr11	35420025	35421024	1000	-	promoter:136661	ENST00000642392.1	6506	SLC1A2	hg38_genes_promoters
578	chr11	35418892	35420354	1463	*	-0.0341160914471652	1.62238581250936e-09	2.75255515707556e-06	chr11	35419956	35420955	1000	-	promoter:136662	ENST00000643401.1	6506	SLC1A2	hg38_genes_promoters
579	chr11	35418892	35420354	1463	*	-0.0341160914471652	1.62238581250936e-09	2.75255515707556e-06	chr11	35419966	35420965	1000	-	promoter:136663	ENST00000645966.1	6506	SLC1A2	hg38_genes_promoters
580	chr11	35418892	35420354	1463	*	-0.0341160914471652	1.62238581250936e-09	2.75255515707556e-06	chr11	35419042	35420041	1000	-	promoter:136664	ENST00000644100.1	6506	SLC1A2	hg38_genes_promoters
581	chr7	143284596	143285303	708	*	0.222822690882053	1.62909234716316e-09	2.75255515707556e-06	chr7	143283947	143284946	1000	+	promoter:93431	ENST00000487419.1	135932	TMEM139	hg38_genes_promoters
582	chr7	143284596	143285303	708	*	0.222822690882053	1.62909234716316e-09	2.75255515707556e-06	chr7	143283951	143284950	1000	+	promoter:93432	ENST00000480421.5	135932	TMEM139	hg38_genes_promoters
583	chr7	143284596	143285303	708	*	0.222822690882053	1.62909234716316e-09	2.75255515707556e-06	chr7	143283951	143284950	1000	+	promoter:93433	ENST00000409244.5	135932	TMEM139	hg38_genes_promoters
584	chr7	143284596	143285303	708	*	0.222822690882053	1.62909234716316e-09	2.75255515707556e-06	chr7	143283954	143284953	1000	+	promoter:93434	ENST00000409541.5	135932	TMEM139	hg38_genes_promoters
585	chr7	143284596	143285303	708	*	0.222822690882053	1.62909234716316e-09	2.75255515707556e-06	chr7	143283957	143284956	1000	+	promoter:93435	ENST00000410004.1	135932	TMEM139	hg38_genes_promoters
586	chr7	143284596	143285303	708	*	0.222822690882053	1.62909234716316e-09	2.75255515707556e-06	chr7	143283958	143284957	1000	+	promoter:93436	ENST00000359333.8	135932	TMEM139	hg38_genes_promoters
587	chr7	143284596	143285303	708	*	0.222822690882053	1.62909234716316e-09	2.75255515707556e-06	chr7	143283969	143284968	1000	+	promoter:93437	ENST00000482420.1	135932	TMEM139	hg38_genes_promoters
588	chr7	143284596	143285303	708	*	0.222822690882053	1.62909234716316e-09	2.75255515707556e-06	chr7	143284347	143285346	1000	+	promoter:93438	ENST00000471161.1	135932	TMEM139	hg38_genes_promoters
589	chr3	119702757	119703437	681	*	0.0952397658951304	1.7255453851604e-09	2.87243805064201e-06	chr3	119702022	119703021	1000	+	promoter:44078	ENST00000468630.5	89876	CFAP91	hg38_genes_promoters
590	chr3	119702757	119703437	681	*	0.0952397658951304	1.7255453851604e-09	2.87243805064201e-06	chr3	119702022	119703021	1000	+	promoter:44079	ENST00000273390.9	89876	CFAP91	hg38_genes_promoters
591	chr3	119702757	119703437	681	*	0.0952397658951304	1.7255453851604e-09	2.87243805064201e-06	chr3	119702022	119703021	1000	+	promoter:44080	ENST00000482573.5	89876	CFAP91	hg38_genes_promoters
592	chr3	119702757	119703437	681	*	0.0952397658951304	1.7255453851604e-09	2.87243805064201e-06	chr3	119702033	119703032	1000	+	promoter:44081	ENST00000463700.1	89876	CFAP91	hg38_genes_promoters
593	chr3	119702757	119703437	681	*	0.0952397658951304	1.7255453851604e-09	2.87243805064201e-06	chr3	119702036	119703035	1000	+	promoter:44082	ENST00000482927.5	89876	CFAP91	hg38_genes_promoters
594	chr3	119702757	119703437	681	*	0.0952397658951304	1.7255453851604e-09	2.87243805064201e-06	chr3	119702044	119703043	1000	+	promoter:44083	ENST00000488533.5	89876	CFAP91	hg38_genes_promoters
595	chr3	119702757	119703437	681	*	0.0952397658951304	1.7255453851604e-09	2.87243805064201e-06	chr3	119702044	119703043	1000	+	promoter:44084	ENST00000469659.5	89876	CFAP91	hg38_genes_promoters
596	chr3	119702757	119703437	681	*	0.0952397658951304	1.7255453851604e-09	2.87243805064201e-06	chr3	119702051	119703050	1000	+	promoter:44085	ENST00000475093.5	89876	CFAP91	hg38_genes_promoters
597	chr3	119702757	119703437	681	*	0.0952397658951304	1.7255453851604e-09	2.87243805064201e-06	chr3	119702076	119703075	1000	+	promoter:44086	ENST00000648112.1	89876	CFAP91	hg38_genes_promoters
598	chr17	39739633	39739822	190	*	0.303439664386514	1.81615499710436e-09	2.99377647510483e-06	chr17	39738967	39739966	1000	+	promoter:191935	ENST00000394209.6	2886	GRB7	hg38_genes_promoters
599	chr17	39739633	39739822	190	*	0.303439664386514	1.81615499710436e-09	2.99377647510483e-06	chr17	39739132	39740131	1000	+	promoter:191936	ENST00000584053.1	2886	GRB7	hg38_genes_promoters
600	chr13	113001696	113001728	33	*	0.119444344438583	1.94544565464588e-09	3.16292941837804e-06	chr13	113000714	113001713	1000	+	promoter:157503	ENST00000375604.6	23263	MCF2L	hg38_genes_promoters
601	chr13	113001696	113001728	33	*	0.119444344438583	1.94544565464588e-09	3.16292941837804e-06	chr13	113000754	113001753	1000	+	promoter:157504	ENST00000375597.8	23263	MCF2L	hg38_genes_promoters
602	chr13	113001696	113001728	33	*	0.119444344438583	1.94544565464588e-09	3.16292941837804e-06	chr13	113000785	113001784	1000	+	promoter:157505	ENST00000486210.1	23263	MCF2L	hg38_genes_promoters
603	chr13	113001696	113001728	33	*	0.119444344438583	1.94544565464588e-09	3.16292941837804e-06	chr13	113000893	113001892	1000	+	promoter:157506	ENST00000397024.1	23263	MCF2L	hg38_genes_promoters
604	chr12	53985682	53985692	11	*	0.259099109186946	1.98417563705357e-09	3.20814618254224e-06	chr12	53984845	53985844	1000	+	promoter:144658	ENST00000513209.1	3222	HOXC5	hg38_genes_promoters
605	chr12	53985682	53985692	11	*	0.259099109186946	1.98417563705357e-09	3.20814618254224e-06	chr12	53985132	53986131	1000	+	promoter:144659	ENST00000511575.1	3226	HOXC10	hg38_genes_promoters
606	chr12	53985682	53985692	11	*	0.259099109186946	1.98417563705357e-09	3.20814618254224e-06	chr12	53985338	53986337	1000	+	promoter:144660	ENST00000514415.1	3226	HOXC10	hg38_genes_promoters
607	chr12	53985682	53985692	11	*	0.259099109186946	1.98417563705357e-09	3.20814618254224e-06	chr12	53985430	53986429	1000	+	promoter:144661	ENST00000513413.2	3226	HOXC10	hg38_genes_promoters
608	chr12	53985682	53985692	11	*	0.259099109186946	1.98417563705357e-09	3.20814618254224e-06	chr12	53984839	53985838	1000	-	promoter:151562	ENST00000509870.1	NA	NA	hg38_genes_promoters
609	chr12	53985682	53985692	11	*	0.259099109186946	1.98417563705357e-09	3.20814618254224e-06	chr12	53984759	53985758	1000	-	promoter:151563	ENST00000513165.1	100874365	HOXC-AS3	hg38_genes_promoters
610	chr12	53985682	53985692	11	*	0.259099109186946	1.98417563705357e-09	3.20814618254224e-06	chr12	53985520	53986519	1000	-	promoter:151564	ENST00000514702.1	100874365	HOXC-AS3	hg38_genes_promoters
611	chr7	78198062	78198063	2	*	-0.452719724918709	2.00908387106823e-09	3.23295079586063e-06	chr7	78197857	78198856	1000	-	promoter:96683	ENST00000524316.5	9863	MAGI2	hg38_genes_promoters
612	chr19	12766032	12766134	103	*	-0.397851401623281	2.06463696203759e-09	3.30433822343234e-06	chr19	12765365	12766364	1000	-	promoter:216819	ENST00000586710.5	29911	HOOK2	hg38_genes_promoters
613	chr18	47031361	47035649	4289	*	-0.0513337372122689	2.40503157597023e-09	3.78009439678949e-06	chr18	47035622	47036621	1000	-	promoter:206902	ENST00000332567.6	51224	ELOA2	hg38_genes_promoters
614	chr20	31413241	31413242	2	*	-0.275719859963805	2.41948492465662e-09	3.78520575539162e-06	chr20	31412839	31413838	1000	-	promoter:226142	ENST00000376312.3	245934	DEFB121	hg38_genes_promoters
615	chr4	1208865	1208907	43	*	0.104440544679	2.49884051617359e-09	3.89133954575097e-06	chr4	1208146	1209145	1000	-	promoter:60560	ENST00000509233.5	10417	SPON2	hg38_genes_promoters
616	chr4	1208865	1208907	43	*	0.104440544679	2.49884051617359e-09	3.89133954575097e-06	chr4	1208847	1209846	1000	-	promoter:60561	ENST00000511679.5	10417	SPON2	hg38_genes_promoters
617	chr4	1208865	1208907	43	*	0.104440544679	2.49884051617359e-09	3.89133954575097e-06	chr4	1208839	1209838	1000	-	promoter:60563	ENST00000506266.1	10417	SPON2	hg38_genes_promoters
618	chr4	1208865	1208907	43	*	0.104440544679	2.49884051617359e-09	3.89133954575097e-06	chr4	1208368	1209367	1000	-	promoter:60564	ENST00000504871.1	10417	SPON2	hg38_genes_promoters
619	chr4	1208865	1208907	43	*	0.104440544679	2.49884051617359e-09	3.89133954575097e-06	chr4	1208829	1209828	1000	-	promoter:60565	ENST00000502657.1	100130872	LOC100130872	hg38_genes_promoters
620	chr4	1208865	1208907	43	*	0.104440544679	2.49884051617359e-09	3.89133954575097e-06	chr4	1208378	1209377	1000	-	promoter:60569	ENST00000510542.1	100130872	LOC100130872	hg38_genes_promoters
621	chr19	35138452	35139452	1001	*	0.148713623715624	2.56888197468404e-09	3.94586109679593e-06	chr19	35137824	35138823	1000	+	promoter:211422	ENST00000351325.9	5348	FXYD1	hg38_genes_promoters
622	chr19	35138452	35139452	1001	*	0.148713623715624	2.56888197468404e-09	3.94586109679593e-06	chr19	35137824	35138823	1000	+	promoter:211423	ENST00000586871.5	5348	FXYD1	hg38_genes_promoters
623	chr19	35138452	35139452	1001	*	0.148713623715624	2.56888197468404e-09	3.94586109679593e-06	chr19	35137831	35138830	1000	+	promoter:211424	ENST00000592174.1	5348	FXYD1	hg38_genes_promoters
624	chr19	35138452	35139452	1001	*	0.148713623715624	2.56888197468404e-09	3.94586109679593e-06	chr19	35137841	35138840	1000	+	promoter:211425	ENST00000592818.5	5348	FXYD1	hg38_genes_promoters
625	chr19	35138452	35139452	1001	*	0.148713623715624	2.56888197468404e-09	3.94586109679593e-06	chr19	35137993	35138992	1000	+	promoter:211426	ENST00000612146.4	5348	FXYD1	hg38_genes_promoters
626	chr19	35138452	35139452	1001	*	0.148713623715624	2.56888197468404e-09	3.94586109679593e-06	chr19	35138118	35139117	1000	+	promoter:211427	ENST00000589209.5	5348	FXYD1	hg38_genes_promoters
627	chr19	35138452	35139452	1001	*	0.148713623715624	2.56888197468404e-09	3.94586109679593e-06	chr19	35138441	35139440	1000	+	promoter:211428	ENST00000455515.6	5348	FXYD1	hg38_genes_promoters
628	chr19	35138452	35139452	1001	*	0.148713623715624	2.56888197468404e-09	3.94586109679593e-06	chr19	35138726	35139725	1000	+	promoter:211429	ENST00000588715.5	5348	FXYD1	hg38_genes_promoters
629	chr19	35138452	35139452	1001	*	0.148713623715624	2.56888197468404e-09	3.94586109679593e-06	chr19	35138738	35139737	1000	+	promoter:211430	ENST00000588607.5	5348	FXYD1	hg38_genes_promoters
630	chr19	35138452	35139452	1001	*	0.148713623715624	2.56888197468404e-09	3.94586109679593e-06	chr19	35138913	35139912	1000	+	promoter:211431	ENST00000587056.1	5348	FXYD1	hg38_genes_promoters
631	chr19	35138452	35139452	1001	*	0.148713623715624	2.56888197468404e-09	3.94586109679593e-06	chr19	35139022	35140021	1000	+	promoter:211432	ENST00000588081.5	5348	FXYD1	hg38_genes_promoters
632	chr19	35138452	35139452	1001	*	0.148713623715624	2.56888197468404e-09	3.94586109679593e-06	chr19	35139105	35140104	1000	+	promoter:211433	ENST00000589121.1	5348	FXYD1	hg38_genes_promoters
633	chr8	138132477	138152456	19980	*	-0.150465905655539	2.6167101433499e-09	4.00113925426025e-06	chr8	138152405	138153404	1000	-	promoter:109339	ENST00000467365.1	51059	FAM135B	hg38_genes_promoters
634	chr8	138132477	138152456	19980	*	-0.150465905655539	2.6167101433499e-09	4.00113925426025e-06	chr8	138148836	138149835	1000	-	promoter:109340	ENST00000395295.2	51059	FAM135B	hg38_genes_promoters
635	chr14	24368963	24369164	202	*	0.277071149436224	2.65779373140977e-09	4.04565291300291e-06	chr14	24367999	24368998	1000	+	promoter:160601	ENST00000557674.1	4776	NFATC4	hg38_genes_promoters
636	chr14	24368963	24369164	202	*	0.277071149436224	2.65779373140977e-09	4.04565291300291e-06	chr14	24368082	24369081	1000	+	promoter:160602	ENST00000553879.5	4776	NFATC4	hg38_genes_promoters
637	chr14	24368963	24369164	202	*	0.277071149436224	2.65779373140977e-09	4.04565291300291e-06	chr14	24368153	24369152	1000	+	promoter:160603	ENST00000554344.5	4776	NFATC4	hg38_genes_promoters
638	chr14	24368963	24369164	202	*	0.277071149436224	2.65779373140977e-09	4.04565291300291e-06	chr14	24368153	24369152	1000	+	promoter:160604	ENST00000554661.5	4776	NFATC4	hg38_genes_promoters
639	chr14	24368963	24369164	202	*	0.277071149436224	2.65779373140977e-09	4.04565291300291e-06	chr14	24368153	24369152	1000	+	promoter:160605	ENST00000556169.5	4776	NFATC4	hg38_genes_promoters
640	chr14	24368963	24369164	202	*	0.277071149436224	2.65779373140977e-09	4.04565291300291e-06	chr14	24368153	24369152	1000	+	promoter:160606	ENST00000422617.7	4776	NFATC4	hg38_genes_promoters
641	chr14	24368963	24369164	202	*	0.277071149436224	2.65779373140977e-09	4.04565291300291e-06	chr14	24368153	24369152	1000	+	promoter:160607	ENST00000557451.5	4776	NFATC4	hg38_genes_promoters
642	chr14	24368963	24369164	202	*	0.277071149436224	2.65779373140977e-09	4.04565291300291e-06	chr14	24368167	24369166	1000	+	promoter:160608	ENST00000555453.5	4776	NFATC4	hg38_genes_promoters
643	chr14	24368963	24369164	202	*	0.277071149436224	2.65779373140977e-09	4.04565291300291e-06	chr14	24368245	24369244	1000	+	promoter:160609	ENST00000556302.5	4776	NFATC4	hg38_genes_promoters
644	chrX	35798216	35798231	16	*	0.0622031324006952	2.91813915876242e-09	4.42202769159099e-06	chrX	35797342	35798341	1000	+	promoter:236826	ENST00000399987.5	139604	MAGEB16	hg38_genes_promoters
645	chrX	35798216	35798231	16	*	0.0622031324006952	2.91813915876242e-09	4.42202769159099e-06	chrX	35797342	35798341	1000	+	promoter:236827	ENST00000399988.5	139604	MAGEB16	hg38_genes_promoters
646	chrX	35798216	35798231	16	*	0.0622031324006952	2.91813915876242e-09	4.42202769159099e-06	chrX	35797342	35798341	1000	+	promoter:236828	ENST00000399989.5	139604	MAGEB16	hg38_genes_promoters
647	chrX	35798216	35798231	16	*	0.0622031324006952	2.91813915876242e-09	4.42202769159099e-06	chrX	35797342	35798341	1000	+	promoter:236829	ENST00000399992.5	139604	MAGEB16	hg38_genes_promoters
648	chrX	35798216	35798231	16	*	0.0622031324006952	2.91813915876242e-09	4.42202769159099e-06	chrX	35797791	35798790	1000	+	promoter:236830	ENST00000399985.1	139604	MAGEB16	hg38_genes_promoters
649	chrX	118727450	118727451	2	*	0.691927488615549	3.05398189125584e-09	4.58674146934502e-06	chrX	118726602	118727601	1000	+	promoter:238976	ENST00000371642.1	3597	IL13RA1	hg38_genes_promoters
650	chrX	118727450	118727451	2	*	0.691927488615549	3.05398189125584e-09	4.58674146934502e-06	chrX	118726606	118727605	1000	+	promoter:238977	ENST00000371666.8	3597	IL13RA1	hg38_genes_promoters
651	chr3	6860584	6862954	2371	*	0.0352452404953963	3.40443662326889e-09	5.09046126512451e-06	chr3	6860115	6861114	1000	+	promoter:39927	ENST00000467425.5	2917	GRM7	hg38_genes_promoters
652	chr3	6860584	6862954	2371	*	0.0352452404953963	3.40443662326889e-09	5.09046126512451e-06	chr3	6860115	6861114	1000	+	promoter:39928	ENST00000357716.9	2917	GRM7	hg38_genes_promoters
653	chr3	6860584	6862954	2371	*	0.0352452404953963	3.40443662326889e-09	5.09046126512451e-06	chr3	6860115	6861114	1000	+	promoter:39929	ENST00000486284.5	2917	GRM7	hg38_genes_promoters
654	chr3	6860584	6862954	2371	*	0.0352452404953963	3.40443662326889e-09	5.09046126512451e-06	chr3	6860240	6861239	1000	+	promoter:39930	ENST00000389335.7	2917	GRM7	hg38_genes_promoters
655	chr3	6860584	6862954	2371	*	0.0352452404953963	3.40443662326889e-09	5.09046126512451e-06	chr3	6860240	6861239	1000	+	promoter:39931	ENST00000389336.8	2917	GRM7	hg38_genes_promoters
656	chr3	6860584	6862954	2371	*	0.0352452404953963	3.40443662326889e-09	5.09046126512451e-06	chr3	6860240	6861239	1000	+	promoter:39932	ENST00000440923.7	2917	GRM7	hg38_genes_promoters
657	chr3	6860584	6862954	2371	*	0.0352452404953963	3.40443662326889e-09	5.09046126512451e-06	chr3	6861743	6862742	1000	+	promoter:39933	ENST00000435689.5	2917	GRM7	hg38_genes_promoters
658	chr22	27220659	27225105	4447	*	0.153125896377529	3.53782391955073e-09	5.24350503514992e-06	chr22	27224728	27225727	1000	-	promoter:234468	ENST00000444114.5	105372978	LINC01638	hg38_genes_promoters
659	chr22	27220659	27225105	4447	*	0.153125896377529	3.53782391955073e-09	5.24350503514992e-06	chr22	27224701	27225700	1000	-	promoter:234469	ENST00000660027.2	105372978	LINC01638	hg38_genes_promoters
660	chr22	27220659	27225105	4447	*	0.153125896377529	3.53782391955073e-09	5.24350503514992e-06	chr22	27224515	27225514	1000	-	promoter:234470	ENST00000650737.2	105372978	LINC01638	hg38_genes_promoters
661	chr22	27220659	27225105	4447	*	0.153125896377529	3.53782391955073e-09	5.24350503514992e-06	chr22	27224658	27225657	1000	-	promoter:234471	ENST00000418271.1	105372978	LINC01638	hg38_genes_promoters
662	chr22	27220659	27225105	4447	*	0.153125896377529	3.53782391955073e-09	5.24350503514992e-06	chr22	27224707	27225706	1000	-	promoter:234473	ENST00000690524.1	105372978	LINC01638	hg38_genes_promoters
663	chr21	32958460	32958461	2	*	0.308006893403525	3.84691746920567e-09	5.67672308201453e-06	chr21	32957888	32958887	1000	+	promoter:228445	ENST00000424837.1	102724502	LINC01690	hg38_genes_promoters
664	chr19	35536106	35536107	2	*	-0.297191605818034	4.53063659422208e-09	6.50916179197281e-06	chr19	35535783	35536782	1000	+	promoter:211550	ENST00000585510.1	26330	GAPDHS	hg38_genes_promoters
665	chr22	50519071	50519072	2	*	0.413499086800231	5.548230030556e-09	7.87767072720856e-06	chr22	50518547	50519546	1000	+	promoter:233621	ENST00000520297.5	29781	NCAPH2	hg38_genes_promoters
666	chr19	10352361	10353156	796	*	-0.0708565157316717	5.57716298545335e-09	7.88561841782144e-06	chr19	10352493	10353492	1000	-	promoter:216416	ENST00000525976.5	7297	TYK2	hg38_genes_promoters
667	chr19	10352361	10353156	796	*	-0.0708565157316717	5.57716298545335e-09	7.88561841782144e-06	chr19	10353138	10354137	1000	-	promoter:216421	ENST00000529422.1	NA	NA	hg38_genes_promoters
668	chr22	45212464	45212636	173	*	0.11039340732943	5.66582870395354e-09	7.96685242311964e-06	chr22	45212489	45213488	1000	-	promoter:235752	ENST00000251993.11	23313	KIAA0930	hg38_genes_promoters
669	chr22	45212464	45212636	173	*	0.11039340732943	5.66582870395354e-09	7.96685242311964e-06	chr22	45212458	45213457	1000	-	promoter:235754	ENST00000488038.5	23313	KIAA0930	hg38_genes_promoters
670	chr22	45212464	45212636	173	*	0.11039340732943	5.66582870395354e-09	7.96685242311964e-06	chr22	45212082	45213081	1000	-	promoter:235760	ENST00000440039.5	23313	KIAA0930	hg38_genes_promoters
671	chr22	45212464	45212636	173	*	0.11039340732943	5.66582870395354e-09	7.96685242311964e-06	chr22	45212446	45213445	1000	-	promoter:235765	ENST00000496226.1	23313	KIAA0930	hg38_genes_promoters
672	chr22	45212464	45212636	173	*	0.11039340732943	5.66582870395354e-09	7.96685242311964e-06	chr22	45212418	45213417	1000	-	promoter:235766	ENST00000492273.1	23313	KIAA0930	hg38_genes_promoters
673	chr18	13610942	13611826	885	*	0.0434597539940424	6.0015260204559e-09	8.33492599614665e-06	chr18	13610114	13611113	1000	+	promoter:203851	ENST00000583168.1	100616130	MIR4526	hg38_genes_promoters
674	chr18	13610942	13611826	885	*	0.0434597539940424	6.0015260204559e-09	8.33492599614665e-06	chr18	13610464	13611463	1000	+	promoter:203852	ENST00000587757.5	753	LDLRAD4	hg38_genes_promoters
675	chr18	13610942	13611826	885	*	0.0434597539940424	6.0015260204559e-09	8.33492599614665e-06	chr18	13610764	13611763	1000	+	promoter:203853	ENST00000585931.5	753	LDLRAD4	hg38_genes_promoters
676	chr18	13610942	13611826	885	*	0.0434597539940424	6.0015260204559e-09	8.33492599614665e-06	chr18	13611029	13612028	1000	+	promoter:203854	ENST00000590308.1	NA	NA	hg38_genes_promoters
677	chr18	13610942	13611826	885	*	0.0434597539940424	6.0015260204559e-09	8.33492599614665e-06	chr18	13611619	13612618	1000	+	promoter:203855	ENST00000586765.1	753	LDLRAD4	hg38_genes_promoters
678	chr18	13610942	13611826	885	*	0.0434597539940424	6.0015260204559e-09	8.33492599614665e-06	chr18	13611623	13612622	1000	+	promoter:203856	ENST00000676773.1	753	LDLRAD4	hg38_genes_promoters
679	chr18	13610942	13611826	885	*	0.0434597539940424	6.0015260204559e-09	8.33492599614665e-06	chr18	13611623	13612622	1000	+	promoter:203857	ENST00000677910.1	753	LDLRAD4	hg38_genes_promoters
680	chr18	13610942	13611826	885	*	0.0434597539940424	6.0015260204559e-09	8.33492599614665e-06	chr18	13611625	13612624	1000	+	promoter:203858	ENST00000592812.1	753	LDLRAD4	hg38_genes_promoters
681	chr18	13610942	13611826	885	*	0.0434597539940424	6.0015260204559e-09	8.33492599614665e-06	chr18	13611629	13612628	1000	+	promoter:203859	ENST00000678556.1	753	LDLRAD4	hg38_genes_promoters
682	chr8	27325354	27325414	61	*	0.22975922074676	6.08464712143391e-09	8.39246685106349e-06	chr8	27324552	27325551	1000	+	promoter:101064	ENST00000346049.10	2185	PTK2B	hg38_genes_promoters
683	chr8	27325354	27325414	61	*	0.22975922074676	6.08464712143391e-09	8.39246685106349e-06	chr8	27324564	27325563	1000	+	promoter:101065	ENST00000420218.3	2185	PTK2B	hg38_genes_promoters
684	chrX	56729281	56729282	2	*	0.374321140794399	6.21987556103636e-09	8.54411158115126e-06	chrX	56728354	56729353	1000	+	promoter:237701	ENST00000423617.2	550643	NBDY	hg38_genes_promoters
685	chrX	56729281	56729282	2	*	0.374321140794399	6.21987556103636e-09	8.54411158115126e-06	chrX	56728373	56729372	1000	+	promoter:237702	ENST00000451583.1	550643	NBDY	hg38_genes_promoters
686	chr10	123666172	123666175	4	*	-0.355263016851303	6.44613450948495e-09	8.71943195280519e-06	chr10	123665355	123666354	1000	+	promoter:122684	ENST00000284674.2	2849	GPR26	hg38_genes_promoters
687	chr1	11858897	11858954	58	*	0.16281179813012	6.45071536051283e-09	8.71943195280519e-06	chr1	11858946	11859945	1000	-	promoter:12112	ENST00000376468.4	4879	NPPB	hg38_genes_promoters
688	chr1	95233271	95234717	1447	*	0.0746125146158731	6.86917092547512e-09	9.10299837251443e-06	chr1	95233210	95234209	1000	+	promoter:5090	ENST00000370202.5	25950	RWDD3	hg38_genes_promoters
689	chr1	95233271	95234717	1447	*	0.0746125146158731	6.86917092547512e-09	9.10299837251443e-06	chr1	95233211	95234210	1000	+	promoter:5091	ENST00000263893.10	25950	RWDD3	hg38_genes_promoters
690	chr1	95233271	95234717	1447	*	0.0746125146158731	6.86917092547512e-09	9.10299837251443e-06	chr1	95233214	95234213	1000	+	promoter:5092	ENST00000492639.5	25950	RWDD3	hg38_genes_promoters
691	chr1	95233271	95234717	1447	*	0.0746125146158731	6.86917092547512e-09	9.10299837251443e-06	chr1	95233221	95234220	1000	+	promoter:5093	ENST00000495272.5	25950	RWDD3	hg38_genes_promoters
692	chr1	95233271	95234717	1447	*	0.0746125146158731	6.86917092547512e-09	9.10299837251443e-06	chr1	95233225	95234224	1000	+	promoter:5094	ENST00000497058.5	25950	RWDD3	hg38_genes_promoters
693	chr1	95233271	95234717	1447	*	0.0746125146158731	6.86917092547512e-09	9.10299837251443e-06	chr1	95233268	95234267	1000	+	promoter:5095	ENST00000473397.1	25950	RWDD3	hg38_genes_promoters
694	chr1	95233271	95234717	1447	*	0.0746125146158731	6.86917092547512e-09	9.10299837251443e-06	chr1	95233958	95234957	1000	-	promoter:15900	ENST00000663020.1	101928118	RWDD3-DT	hg38_genes_promoters
695	chr1	95233271	95234717	1447	*	0.0746125146158731	6.86917092547512e-09	9.10299837251443e-06	chr1	95233983	95234982	1000	-	promoter:15901	ENST00000421762.5	101928118	RWDD3-DT	hg38_genes_promoters
696	chr1	95233271	95234717	1447	*	0.0746125146158731	6.86917092547512e-09	9.10299837251443e-06	chr1	95233980	95234979	1000	-	promoter:15902	ENST00000419846.1	101928118	RWDD3-DT	hg38_genes_promoters
697	chr1	95233271	95234717	1447	*	0.0746125146158731	6.86917092547512e-09	9.10299837251443e-06	chr1	95234001	95235000	1000	-	promoter:15903	ENST00000685295.1	NA	NA	hg38_genes_promoters
698	chr20	54173107	54173525	419	*	0.19984146287765	7.14487714388145e-09	9.43137737830523e-06	chr20	54173417	54174416	1000	-	promoter:227301	ENST00000472970.1	1591	CYP24A1	hg38_genes_promoters
699	chr17	7419396	7419397	2	*	0.27749206220325	7.33152588234648e-09	9.60273598368967e-06	chr17	7419103	7420102	1000	+	promoter:189625	ENST00000575310.1	2256	FGF11	hg38_genes_promoters
700	chr17	7419396	7419397	2	*	0.27749206220325	7.33152588234648e-09	9.60273598368967e-06	chr17	7419324	7420323	1000	+	promoter:189626	ENST00000323675.4	374768	SPEM1	hg38_genes_promoters
701	chr14	24365800	24368687	2888	*	0.0354706573469378	7.6674919555883e-09	9.92734566701983e-06	chr14	24365911	24366910	1000	+	promoter:160585	ENST00000413692.6	4776	NFATC4	hg38_genes_promoters
702	chr14	24365800	24368687	2888	*	0.0354706573469378	7.6674919555883e-09	9.92734566701983e-06	chr14	24365939	24366938	1000	+	promoter:160586	ENST00000554591.5	4776	NFATC4	hg38_genes_promoters
703	chr14	24365800	24368687	2888	*	0.0354706573469378	7.6674919555883e-09	9.92734566701983e-06	chr14	24366260	24367259	1000	+	promoter:160587	ENST00000556957.5	4776	NFATC4	hg38_genes_promoters
704	chr14	24365800	24368687	2888	*	0.0354706573469378	7.6674919555883e-09	9.92734566701983e-06	chr14	24366260	24367259	1000	+	promoter:160588	ENST00000554966.5	4776	NFATC4	hg38_genes_promoters
705	chr14	24365800	24368687	2888	*	0.0354706573469378	7.6674919555883e-09	9.92734566701983e-06	chr14	24366260	24367259	1000	+	promoter:160589	ENST00000555590.5	4776	NFATC4	hg38_genes_promoters
706	chr14	24365800	24368687	2888	*	0.0354706573469378	7.6674919555883e-09	9.92734566701983e-06	chr14	24366260	24367259	1000	+	promoter:160590	ENST00000424781.6	4776	NFATC4	hg38_genes_promoters
707	chr14	24365800	24368687	2888	*	0.0354706573469378	7.6674919555883e-09	9.92734566701983e-06	chr14	24366364	24367363	1000	+	promoter:160591	ENST00000539237.6	4776	NFATC4	hg38_genes_promoters
708	chr14	24365800	24368687	2888	*	0.0354706573469378	7.6674919555883e-09	9.92734566701983e-06	chr14	24366468	24367467	1000	+	promoter:160592	ENST00000556279.5	4776	NFATC4	hg38_genes_promoters
709	chr14	24365800	24368687	2888	*	0.0354706573469378	7.6674919555883e-09	9.92734566701983e-06	chr14	24366502	24367501	1000	+	promoter:160593	ENST00000553469.5	4776	NFATC4	hg38_genes_promoters
710	chr14	24365800	24368687	2888	*	0.0354706573469378	7.6674919555883e-09	9.92734566701983e-06	chr14	24367020	24368019	1000	+	promoter:160594	ENST00000554050.5	4776	NFATC4	hg38_genes_promoters
711	chr14	24365800	24368687	2888	*	0.0354706573469378	7.6674919555883e-09	9.92734566701983e-06	chr14	24367048	24368047	1000	+	promoter:160595	ENST00000554655.5	4776	NFATC4	hg38_genes_promoters
712	chr14	24365800	24368687	2888	*	0.0354706573469378	7.6674919555883e-09	9.92734566701983e-06	chr14	24367070	24368069	1000	+	promoter:160596	ENST00000554903.1	4776	NFATC4	hg38_genes_promoters
713	chr14	24365800	24368687	2888	*	0.0354706573469378	7.6674919555883e-09	9.92734566701983e-06	chr14	24367184	24368183	1000	+	promoter:160597	ENST00000250373.9	4776	NFATC4	hg38_genes_promoters
714	chr14	24365800	24368687	2888	*	0.0354706573469378	7.6674919555883e-09	9.92734566701983e-06	chr14	24367186	24368185	1000	+	promoter:160598	ENST00000554779.1	4776	NFATC4	hg38_genes_promoters
715	chr14	24365800	24368687	2888	*	0.0354706573469378	7.6674919555883e-09	9.92734566701983e-06	chr14	24367186	24368185	1000	+	promoter:160599	ENST00000557028.5	4776	NFATC4	hg38_genes_promoters
716	chr14	24365800	24368687	2888	*	0.0354706573469378	7.6674919555883e-09	9.92734566701983e-06	chr14	24367341	24368340	1000	+	promoter:160600	ENST00000553708.5	4776	NFATC4	hg38_genes_promoters
717	chr14	24365800	24368687	2888	*	0.0354706573469378	7.6674919555883e-09	9.92734566701983e-06	chr14	24367999	24368998	1000	+	promoter:160601	ENST00000557674.1	4776	NFATC4	hg38_genes_promoters
718	chr14	24365800	24368687	2888	*	0.0354706573469378	7.6674919555883e-09	9.92734566701983e-06	chr14	24368082	24369081	1000	+	promoter:160602	ENST00000553879.5	4776	NFATC4	hg38_genes_promoters
719	chr14	24365800	24368687	2888	*	0.0354706573469378	7.6674919555883e-09	9.92734566701983e-06	chr14	24368153	24369152	1000	+	promoter:160603	ENST00000554344.5	4776	NFATC4	hg38_genes_promoters
720	chr14	24365800	24368687	2888	*	0.0354706573469378	7.6674919555883e-09	9.92734566701983e-06	chr14	24368153	24369152	1000	+	promoter:160604	ENST00000554661.5	4776	NFATC4	hg38_genes_promoters
721	chr14	24365800	24368687	2888	*	0.0354706573469378	7.6674919555883e-09	9.92734566701983e-06	chr14	24368153	24369152	1000	+	promoter:160605	ENST00000556169.5	4776	NFATC4	hg38_genes_promoters
722	chr14	24365800	24368687	2888	*	0.0354706573469378	7.6674919555883e-09	9.92734566701983e-06	chr14	24368153	24369152	1000	+	promoter:160606	ENST00000422617.7	4776	NFATC4	hg38_genes_promoters
723	chr14	24365800	24368687	2888	*	0.0354706573469378	7.6674919555883e-09	9.92734566701983e-06	chr14	24368153	24369152	1000	+	promoter:160607	ENST00000557451.5	4776	NFATC4	hg38_genes_promoters
724	chr14	24365800	24368687	2888	*	0.0354706573469378	7.6674919555883e-09	9.92734566701983e-06	chr14	24368167	24369166	1000	+	promoter:160608	ENST00000555453.5	4776	NFATC4	hg38_genes_promoters
725	chr14	24365800	24368687	2888	*	0.0354706573469378	7.6674919555883e-09	9.92734566701983e-06	chr14	24368245	24369244	1000	+	promoter:160609	ENST00000556302.5	4776	NFATC4	hg38_genes_promoters
726	chr2	11539479	11540019	541	*	0.153474196916035	8.65242976885367e-09	1.09920012392477e-05	chr2	11538843	11539842	1000	+	promoter:21977	ENST00000263834.9	9687	GREB1	hg38_genes_promoters
727	chrX	45893087	45916682	23596	*	0.169130745914048	9.04199258698571e-09	1.14438776964687e-05	chrX	45912118	45913117	1000	+	promoter:237115	ENST00000447169.1	NA	NA	hg38_genes_promoters
728	chrX	45893087	45916682	23596	*	0.169130745914048	9.04199258698571e-09	1.14438776964687e-05	chrX	45892980	45893979	1000	-	promoter:240992	ENST00000391045.2	NA	NA	hg38_genes_promoters
729	chr1	209583547	209583763	217	*	0.131915360637022	9.16692469686902e-09	1.15587053290652e-05	chr1	209582714	209583713	1000	+	promoter:9683	ENST00000361322.3	57172	CAMK1G	hg38_genes_promoters
730	chr1	209583547	209583763	217	*	0.131915360637022	9.16692469686902e-09	1.15587053290652e-05	chr1	209582717	209583716	1000	+	promoter:9684	ENST00000651530.1	57172	CAMK1G	hg38_genes_promoters
731	chr1	209583547	209583763	217	*	0.131915360637022	9.16692469686902e-09	1.15587053290652e-05	chr1	209582717	209583716	1000	+	promoter:9685	ENST00000009105.5	57172	CAMK1G	hg38_genes_promoters
732	chr1	209583547	209583763	217	*	0.131915360637022	9.16692469686902e-09	1.15587053290652e-05	chr1	209582729	209583728	1000	+	promoter:9686	ENST00000423146.5	57172	CAMK1G	hg38_genes_promoters
733	chr7	134891298	134891636	339	*	0.115815613236646	9.53461952551664e-09	1.19332826042971e-05	chr7	134890400	134891399	1000	+	promoter:93035	ENST00000393118.6	800	CALD1	hg38_genes_promoters
734	chr7	134891298	134891636	339	*	0.115815613236646	9.53461952551664e-09	1.19332826042971e-05	chr7	134890458	134891457	1000	+	promoter:93036	ENST00000443197.5	800	CALD1	hg38_genes_promoters
735	chr7	134891298	134891636	339	*	0.115815613236646	9.53461952551664e-09	1.19332826042971e-05	chr7	134890610	134891609	1000	+	promoter:93037	ENST00000424922.5	800	CALD1	hg38_genes_promoters
736	chr7	134891298	134891636	339	*	0.115815613236646	9.53461952551664e-09	1.19332826042971e-05	chr7	134890610	134891609	1000	+	promoter:93038	ENST00000495522.1	800	CALD1	hg38_genes_promoters
737	chr8	38973629	38974163	535	*	0.182165797941661	9.94936927252797e-09	1.24064229203654e-05	chr8	38973228	38974227	1000	+	promoter:101531	ENST00000302495.5	203100	HTRA4	hg38_genes_promoters
738	chr8	38973629	38974163	535	*	0.182165797941661	9.94936927252797e-09	1.24064229203654e-05	chr8	38973012	38974011	1000	-	promoter:106299	ENST00000520863.1	NA	NA	hg38_genes_promoters
739	chr1	74673280	74673900	621	*	0.0454319307122194	1.00857243987596e-08	1.25302147700399e-05	chr1	74673793	74674792	1000	-	promoter:15308	ENST00000326665.10	127254	ERICH3	hg38_genes_promoters
740	chr13	45555557	45555558	2	*	-0.425343716898073	1.04320647721863e-08	1.29130237660844e-05	chr13	45555468	45556467	1000	-	promoter:158540	ENST00000482992.1	220081	ERICH6B	hg38_genes_promoters
741	chr9	136539681	136542823	3143	*	-0.160004961927884	1.05861701469786e-08	1.30084783524282e-05	chr9	136541881	136542880	1000	+	promoter:114063	ENST00000439501.1	NA	NA	hg38_genes_promoters
742	chr8	32440066	32440067	2	*	0.22018335680829	1.17435937981767e-08	1.42443666913716e-05	chr8	32439704	32440703	1000	+	promoter:101290	ENST00000657615.1	100874286	NRG1-IT3	hg38_genes_promoters
743	chr8	32440066	32440067	2	*	0.22018335680829	1.17435937981767e-08	1.42443666913716e-05	chr8	32439746	32440745	1000	+	promoter:101291	ENST00000519023.1	100874286	NRG1-IT3	hg38_genes_promoters
744	chr17	48996607	48996633	27	*	0.168704813275153	1.24240344929436e-08	1.48879143830779e-05	chr17	48996385	48997384	1000	+	promoter:193002	ENST00000290341.8	10642	IGF2BP1	hg38_genes_promoters
745	chr17	48996607	48996633	27	*	0.168704813275153	1.24240344929436e-08	1.48879143830779e-05	chr17	48996486	48997485	1000	+	promoter:193003	ENST00000510023.5	10642	IGF2BP1	hg38_genes_promoters
746	chrX	147981184	147981185	2	*	0.274015828235422	1.454556796059e-08	1.7051189815554e-05	chrX	147980337	147981336	1000	+	promoter:239588	ENST00000370467.8	158521	FMR1NB	hg38_genes_promoters
747	chr16	87806382	87806769	388	*	0.106590033950166	1.47683104362685e-08	1.71301765921239e-05	chr16	87806477	87807476	1000	-	promoter:188704	ENST00000561567.1	NA	NA	hg38_genes_promoters
748	chr4	10018736	10019402	667	*	-0.081819819511004	1.4802135281202e-08	1.71301765921239e-05	chr4	10019295	10020294	1000	-	promoter:60893	ENST00000506839.1	56606	SLC2A9	hg38_genes_promoters
749	chr4	10018736	10019402	667	*	-0.081819819511004	1.4802135281202e-08	1.71301765921239e-05	chr4	10019076	10020075	1000	-	promoter:60894	ENST00000505506.1	56606	SLC2A9	hg38_genes_promoters
750	chr3	188947098	188951152	4055	*	0.0737251373321386	1.60681469185035e-08	1.82822510014656e-05	chr3	188946214	188947213	1000	+	promoter:47216	ENST00000433971.5	285386	TPRG1	hg38_genes_promoters
751	chr3	188947098	188951152	4055	*	0.0737251373321386	1.60681469185035e-08	1.82822510014656e-05	chr3	188947640	188948639	1000	-	promoter:54569	ENST00000444488.1	100874043	TPRG1-AS1	hg38_genes_promoters
752	chr5	141245301	141245302	2	*	-0.179027635727922	1.73738159691965e-08	1.96356078976279e-05	chr5	141244395	141245394	1000	+	promoter:69525	ENST00000623671.1	NA	NA	hg38_genes_promoters
753	chr5	141245301	141245302	2	*	-0.179027635727922	1.73738159691965e-08	1.96356078976279e-05	chr5	141244395	141245394	1000	+	promoter:69526	ENST00000231173.6	56121	PCDHB15	hg38_genes_promoters
754	chr2	10302827	10302828	2	*	0.727851965259094	1.74512352114615e-08	1.96417461490501e-05	chr2	10301889	10302888	1000	+	promoter:21909	ENST00000423674.5	3241	HPCAL1	hg38_genes_promoters
755	chr2	10302827	10302828	2	*	0.727851965259094	1.74512352114615e-08	1.96417461490501e-05	chr2	10301904	10302903	1000	+	promoter:21910	ENST00000307845.8	3241	HPCAL1	hg38_genes_promoters
756	chr2	10302827	10302828	2	*	0.727851965259094	1.74512352114615e-08	1.96417461490501e-05	chr2	10302700	10303699	1000	+	promoter:21911	ENST00000381765.7	3241	HPCAL1	hg38_genes_promoters
757	chr2	10302827	10302828	2	*	0.727851965259094	1.74512352114615e-08	1.96417461490501e-05	chr2	10302486	10303485	1000	-	promoter:31449	ENST00000649516.1	101929691	LOC101929691	hg38_genes_promoters
758	chr4	124350	124741	392	*	0.0622379205505338	1.87620068788962e-08	2.09245913351518e-05	chr4	123501	124500	1000	+	promoter:55164	ENST00000510175.6	255403	ZNF718	hg38_genes_promoters
759	chr4	124350	124741	392	*	0.0622379205505338	1.87620068788962e-08	2.09245913351518e-05	chr4	123501	124500	1000	+	promoter:55165	ENST00000642529.1	255403	ZNF718	hg38_genes_promoters
760	chr4	124350	124741	392	*	0.0622379205505338	1.87620068788962e-08	2.09245913351518e-05	chr4	123538	124537	1000	+	promoter:55166	ENST00000609714.1	255403	ZNF718	hg38_genes_promoters
761	chr6	29528765	29528766	2	*	0.283673500458186	1.90543948272529e-08	2.11807775394718e-05	chr6	29528420	29529419	1000	+	promoter:78037	ENST00000434657.5	100507362	LINC01015	hg38_genes_promoters
762	chr6	29528765	29528766	2	*	0.283673500458186	1.90543948272529e-08	2.11807775394718e-05	chr6	29528443	29529442	1000	+	promoter:78038	ENST00000647732.1	NA	NA	hg38_genes_promoters
763	chr6	29528765	29528766	2	*	0.283673500458186	1.90543948272529e-08	2.11807775394718e-05	chr6	29528476	29529475	1000	+	promoter:78039	ENST00000445296.1	100507362	LINC01015	hg38_genes_promoters
764	chrX	100411166	100411167	2	*	0.570480332212313	2.24305621854912e-08	2.45302515421752e-05	chrX	100410274	100411273	1000	-	promoter:242342	ENST00000373034.8	57526	PCDH19	hg38_genes_promoters
765	chr11	12066833	12067291	459	*	0.130475573510901	2.31039935204894e-08	2.4874969591816e-05	chr11	12065929	12066928	1000	+	promoter:128347	ENST00000476130.2	NA	NA	hg38_genes_promoters
766	chr8	66178693	66178694	2	*	-0.214191153061094	2.31306617662131e-08	2.4874969591816e-05	chr8	66178465	66179464	1000	-	promoter:106956	ENST00000276571.5	1392	CRH	hg38_genes_promoters
767	chr8	120811676	120811677	2	*	-0.298660036813936	2.40584310763429e-08	2.56465152096946e-05	chr8	120811219	120812218	1000	+	promoter:103851	ENST00000605955.1	NA	NA	hg38_genes_promoters
768	chr8	120811676	120811677	2	*	-0.298660036813936	2.40584310763429e-08	2.56465152096946e-05	chr8	120811564	120812563	1000	-	promoter:108645	ENST00000519177.5	6641	SNTB1	hg38_genes_promoters
769	chr17	55266192	55266201	10	*	0.121131928968001	2.79428485489845e-08	2.96005865075724e-05	chr17	55265222	55266221	1000	+	promoter:193438	ENST00000573945.5	3131	HLF	hg38_genes_promoters
770	chr4	155208710	155209057	348	*	0.237830878230005	3.16414582746098e-08	3.30013573686651e-05	chr4	155207735	155208734	1000	+	promoter:59543	ENST00000506608.1	4887	NPY2R	hg38_genes_promoters
771	chr4	155208710	155209057	348	*	0.237830878230005	3.16414582746098e-08	3.30013573686651e-05	chr4	155208479	155209478	1000	-	promoter:64406	ENST00000511017.6	107986321	NPY2R-AS1	hg38_genes_promoters
772	chr4	155208710	155209057	348	*	0.237830878230005	3.16414582746098e-08	3.30013573686651e-05	chr4	155209028	155210027	1000	-	promoter:64407	ENST00000508687.1	107986321	NPY2R-AS1	hg38_genes_promoters
773	chr12	64826372	64826373	2	*	-0.467422792612437	3.25852610897052e-08	3.38811518576573e-05	chr12	64825956	64826955	1000	-	promoter:152422	ENST00000665042.1	NA	NA	hg38_genes_promoters
774	chr14	61751088	61751359	272	*	0.10239386703124	3.46329684165517e-08	3.55724797938092e-05	chr14	61751100	61752099	1000	-	promoter:166545	ENST00000660325.1	105370526	HIF1A-AS3	hg38_genes_promoters
775	chr14	61751088	61751359	272	*	0.10239386703124	3.46329684165517e-08	3.55724797938092e-05	chr14	61751098	61752097	1000	-	promoter:166546	ENST00000554254.1	105370526	HIF1A-AS3	hg38_genes_promoters
776	chr5	80082886	80083049	164	*	0.077718457497259	3.51797262873955e-08	3.60245727444489e-05	chr5	80082405	80083404	1000	-	promoter:73251	ENST00000503007.5	101929215	THBS4-AS1	hg38_genes_promoters
777	chr5	80082886	80083049	164	*	0.077718457497259	3.51797262873955e-08	3.60245727444489e-05	chr5	80082436	80083435	1000	-	promoter:73254	ENST00000665368.1	101929215	THBS4-AS1	hg38_genes_promoters
778	chr1	205356660	205357310	651	*	0.153709417679936	3.54378607239048e-08	3.61792721605001e-05	chr1	205356923	205357922	1000	-	promoter:19886	ENST00000367155.8	55220	KLHDC8A	hg38_genes_promoters
779	chr1	205356660	205357310	651	*	0.153709417679936	3.54378607239048e-08	3.61792721605001e-05	chr1	205357091	205358090	1000	-	promoter:19887	ENST00000539253.5	55220	KLHDC8A	hg38_genes_promoters
780	chr1	205356660	205357310	651	*	0.153709417679936	3.54378607239048e-08	3.61792721605001e-05	chr1	205357039	205358038	1000	-	promoter:19888	ENST00000367156.7	55220	KLHDC8A	hg38_genes_promoters
781	chr1	205356660	205357310	651	*	0.153709417679936	3.54378607239048e-08	3.61792721605001e-05	chr1	205356579	205357578	1000	-	promoter:19889	ENST00000460687.5	55220	KLHDC8A	hg38_genes_promoters
782	chr1	205356660	205357310	651	*	0.153709417679936	3.54378607239048e-08	3.61792721605001e-05	chr1	205357091	205358090	1000	-	promoter:19892	ENST00000607173.5	55220	KLHDC8A	hg38_genes_promoters
783	chr1	205356660	205357310	651	*	0.153709417679936	3.54378607239048e-08	3.61792721605001e-05	chr1	205356879	205357878	1000	-	promoter:19893	ENST00000491471.5	55220	KLHDC8A	hg38_genes_promoters
784	chr1	205356660	205357310	651	*	0.153709417679936	3.54378607239048e-08	3.61792721605001e-05	chr1	205357039	205358038	1000	-	promoter:19894	ENST00000606887.5	55220	KLHDC8A	hg38_genes_promoters
785	chr1	205356660	205357310	651	*	0.153709417679936	3.54378607239048e-08	3.61792721605001e-05	chr1	205357039	205358038	1000	-	promoter:19895	ENST00000606111.1	55220	KLHDC8A	hg38_genes_promoters
786	chr1	205356660	205357310	651	*	0.153709417679936	3.54378607239048e-08	3.61792721605001e-05	chr1	205356837	205357836	1000	-	promoter:19896	ENST00000606529.5	55220	KLHDC8A	hg38_genes_promoters
787	chr1	205356660	205357310	651	*	0.153709417679936	3.54378607239048e-08	3.61792721605001e-05	chr1	205356837	205357836	1000	-	promoter:19897	ENST00000607193.1	55220	KLHDC8A	hg38_genes_promoters
788	chr5	151141606	151141880	275	*	0.120877825409289	3.62539673148958e-08	3.69009695930306e-05	chr5	151141641	151142640	1000	-	promoter:75710	ENST00000523714.5	309	ANXA6	hg38_genes_promoters
789	chr5	151141606	151141880	275	*	0.120877825409289	3.62539673148958e-08	3.69009695930306e-05	chr5	151141656	151142655	1000	-	promoter:75718	ENST00000521749.5	309	ANXA6	hg38_genes_promoters
790	chr4	87522405	87531108	8704	*	0.0929082374953186	3.88214069365458e-08	3.90438212471198e-05	chr4	87529377	87530376	1000	-	promoter:62796	ENST00000282470.11	8404	SPARCL1	hg38_genes_promoters
791	chr4	87522405	87531108	8704	*	0.0929082374953186	3.88214069365458e-08	3.90438212471198e-05	chr4	87529504	87530503	1000	-	promoter:62797	ENST00000418378.5	8404	SPARCL1	hg38_genes_promoters
792	chr4	87522405	87531108	8704	*	0.0929082374953186	3.88214069365458e-08	3.90438212471198e-05	chr4	87529093	87530092	1000	-	promoter:62798	ENST00000503414.5	8404	SPARCL1	hg38_genes_promoters
793	chr4	87522405	87531108	8704	*	0.0929082374953186	3.88214069365458e-08	3.90438212471198e-05	chr4	87529405	87530404	1000	-	promoter:62799	ENST00000541496.1	8404	SPARCL1	hg38_genes_promoters
794	chr4	87522405	87531108	8704	*	0.0929082374953186	3.88214069365458e-08	3.90438212471198e-05	chr4	87531062	87532061	1000	-	promoter:62800	ENST00000509407.5	8404	SPARCL1	hg38_genes_promoters
795	chr4	87522405	87531108	8704	*	0.0929082374953186	3.88214069365458e-08	3.90438212471198e-05	chr4	87529458	87530457	1000	-	promoter:62801	ENST00000434434.5	8404	SPARCL1	hg38_genes_promoters
796	chr4	87522405	87531108	8704	*	0.0929082374953186	3.88214069365458e-08	3.90438212471198e-05	chr4	87528620	87529619	1000	-	promoter:62802	ENST00000535835.5	8404	SPARCL1	hg38_genes_promoters
797	chr4	87522405	87531108	8704	*	0.0929082374953186	3.88214069365458e-08	3.90438212471198e-05	chr4	87531050	87532049	1000	-	promoter:62803	ENST00000512317.5	8404	SPARCL1	hg38_genes_promoters
798	chr4	87522405	87531108	8704	*	0.0929082374953186	3.88214069365458e-08	3.90438212471198e-05	chr4	87529242	87530241	1000	-	promoter:62804	ENST00000543631.5	8404	SPARCL1	hg38_genes_promoters
799	chr4	87522405	87531108	8704	*	0.0929082374953186	3.88214069365458e-08	3.90438212471198e-05	chr4	87529373	87530372	1000	-	promoter:62805	ENST00000458304.2	8404	SPARCL1	hg38_genes_promoters
800	chr7	38311320	38311338	19	*	0.403924608881938	4.05102581697823e-08	4.03817964366481e-05	chr7	38310383	38311382	1000	+	promoter:89608	ENST00000440505.1	NA	NA	hg38_genes_promoters
801	chrX	30215464	30215473	10	*	-0.192148912244745	4.09167252632741e-08	4.05477547935246e-05	chrX	30214563	30215562	1000	+	promoter:236770	ENST00000378988.5	4113	MAGEB2	hg38_genes_promoters
802	chr14	41605683	41610044	4362	*	0.0425057621026373	4.33639807178117e-08	4.24747048813522e-05	chr14	41605876	41606875	1000	+	promoter:161177	ENST00000298119.9	145581	LRFN5	hg38_genes_promoters
803	chr14	41605683	41610044	4362	*	0.0425057621026373	4.33639807178117e-08	4.24747048813522e-05	chr14	41607269	41608268	1000	+	promoter:161178	ENST00000555279.5	145581	LRFN5	hg38_genes_promoters
804	chr14	41605683	41610044	4362	*	0.0425057621026373	4.33639807178117e-08	4.24747048813522e-05	chr14	41607378	41608377	1000	+	promoter:161179	ENST00000553926.1	145581	LRFN5	hg38_genes_promoters
805	chr14	41605683	41610044	4362	*	0.0425057621026373	4.33639807178117e-08	4.24747048813522e-05	chr14	41607415	41608414	1000	+	promoter:161180	ENST00000554120.5	145581	LRFN5	hg38_genes_promoters
806	chr14	41605683	41610044	4362	*	0.0425057621026373	4.33639807178117e-08	4.24747048813522e-05	chr14	41604989	41605988	1000	-	promoter:165945	ENST00000661475.1	105370469	LRFN5-DT	hg38_genes_promoters
807	chr14	41605683	41610044	4362	*	0.0425057621026373	4.33639807178117e-08	4.24747048813522e-05	chr14	41604857	41605856	1000	-	promoter:165946	ENST00000557067.1	105370469	LRFN5-DT	hg38_genes_promoters
808	chr22	31248174	31248467	294	*	0.108045339838304	4.39225057682235e-08	4.28974357275345e-05	chr22	31247358	31248357	1000	+	promoter:232291	ENST00000425203.1	3985	LIMK2	hg38_genes_promoters
809	chr22	31248174	31248467	294	*	0.108045339838304	4.39225057682235e-08	4.28974357275345e-05	chr22	31247402	31248401	1000	+	promoter:232292	ENST00000333611.8	3985	LIMK2	hg38_genes_promoters
810	chr22	31248174	31248467	294	*	0.108045339838304	4.39225057682235e-08	4.28974357275345e-05	chr22	31247487	31248486	1000	+	promoter:232293	ENST00000340552.4	3985	LIMK2	hg38_genes_promoters
811	chr12	40444495	40444496	2	*	0.377833958207423	4.45834903272582e-08	4.33393044443131e-05	chr12	40443848	40444847	1000	-	promoter:150448	ENST00000552757.1	105369736	LOC105369736	hg38_genes_promoters
812	chr15	51093694	51095725	2032	*	0.0521234368213825	4.66145300028895e-08	4.51352866797319e-05	chr15	51094907	51095906	1000	-	promoter:174592	ENST00000637513.2	388121	TNFAIP8L3	hg38_genes_promoters
813	chr15	51093694	51095725	2032	*	0.0521234368213825	4.66145300028895e-08	4.51352866797319e-05	chr15	51094502	51095501	1000	-	promoter:174593	ENST00000649177.1	388121	TNFAIP8L3	hg38_genes_promoters
814	chr16	3036993	3036994	2	*	0.138870107529541	4.81872491692912e-08	4.63922398163326e-05	chr16	3036945	3037944	1000	-	promoter:184396	ENST00000572449.6	146439	BICDL2	hg38_genes_promoters
815	chr16	3036993	3036994	2	*	0.138870107529541	4.81872491692912e-08	4.63922398163326e-05	chr16	3036927	3037926	1000	-	promoter:184398	ENST00000642419.1	146439	BICDL2	hg38_genes_promoters
816	chr16	3036993	3036994	2	*	0.138870107529541	4.81872491692912e-08	4.63922398163326e-05	chr16	3036927	3037926	1000	-	promoter:184400	ENST00000576826.1	146439	BICDL2	hg38_genes_promoters
817	chr21	45425245	45426554	1310	*	-0.0647735656125388	4.89525221461166e-08	4.69951166085979e-05	chr21	45425041	45426040	1000	-	promoter:230809	ENST00000397787.5	378832	COL18A1-AS1	hg38_genes_promoters
818	chr21	45425245	45426554	1310	*	-0.0647735656125388	4.89525221461166e-08	4.69951166085979e-05	chr21	45425071	45426070	1000	-	promoter:230810	ENST00000485206.1	378832	COL18A1-AS1	hg38_genes_promoters
819	chr3	50266747	50266975	229	*	0.213180806977185	5.08820180363525e-08	4.85714857201537e-05	chr3	50266558	50267557	1000	+	promoter:42262	ENST00000621029.4	7869	SEMA3B	hg38_genes_promoters
820	chr3	50266747	50266975	229	*	0.213180806977185	5.08820180363525e-08	4.85714857201537e-05	chr3	50266608	50267607	1000	+	promoter:42263	ENST00000618865.4	7869	SEMA3B	hg38_genes_promoters
821	chr9	95085134	95089093	3960	*	0.120302013522538	5.16547011118729e-08	4.90320642506451e-05	chr9	95084208	95085207	1000	+	promoter:112172	ENST00000384832.1	407011	MIR23B	hg38_genes_promoters
822	chr9	95085134	95089093	3960	*	0.120302013522538	5.16547011118729e-08	4.90320642506451e-05	chr9	95084445	95085444	1000	+	promoter:112173	ENST00000385129.3	407019	MIR27B	hg38_genes_promoters
823	chr9	95085134	95089093	3960	*	0.120302013522538	5.16547011118729e-08	4.90320642506451e-05	chr9	95085021	95086020	1000	+	promoter:112174	ENST00000637495.1	407012	MIR24-1	hg38_genes_promoters
824	chr9	95085134	95089093	3960	*	0.120302013522538	5.16547011118729e-08	4.90320642506451e-05	chr9	95086095	95087094	1000	-	promoter:116494	ENST00000384885.4	100422842	MIR3074	hg38_genes_promoters
825	chr11	83724155	83725119	965	*	0.0935390057552097	5.20622065737135e-08	4.91427965263188e-05	chr11	83724957	83725956	1000	-	promoter:139734	ENST00000530800.5	1740	DLG2	hg38_genes_promoters
826	chr11	83724155	83725119	965	*	0.0935390057552097	5.20622065737135e-08	4.91427965263188e-05	chr11	83724923	83725922	1000	-	promoter:139736	ENST00000434967.1	1740	DLG2	hg38_genes_promoters
827	chr2	66573898	66578382	4485	*	0.0496913412454262	5.26777052610958e-08	4.95852745135259e-05	chr2	66573030	66574029	1000	+	promoter:23882	ENST00000433396.5	100507073	LINC01798	hg38_genes_promoters
828	chr14	50396325	50397698	1374	*	0.0352262958773431	5.42518195096996e-08	5.07840612404855e-05	chr14	50396013	50397012	1000	+	promoter:161306	ENST00000556713.1	NA	NA	hg38_genes_promoters
829	chr14	50396325	50397698	1374	*	0.0352262958773431	5.42518195096996e-08	5.07840612404855e-05	chr14	50396882	50397881	1000	-	promoter:166121	ENST00000395834.6	8814	CDKL1	hg38_genes_promoters
830	chr14	50396325	50397698	1374	*	0.0352262958773431	5.42518195096996e-08	5.07840612404855e-05	chr14	50397405	50398404	1000	-	promoter:166125	ENST00000216378.2	8814	CDKL1	hg38_genes_promoters
831	chr14	50396325	50397698	1374	*	0.0352262958773431	5.42518195096996e-08	5.07840612404855e-05	chr14	50396077	50397076	1000	-	promoter:166130	ENST00000531052.1	8814	CDKL1	hg38_genes_promoters
832	chr14	50396325	50397698	1374	*	0.0352262958773431	5.42518195096996e-08	5.07840612404855e-05	chr14	50396882	50397881	1000	-	promoter:166131	ENST00000530553.1	8814	CDKL1	hg38_genes_promoters
833	chr14	50396325	50397698	1374	*	0.0352262958773431	5.42518195096996e-08	5.07840612404855e-05	chr14	50396887	50397886	1000	-	promoter:166132	ENST00000534566.1	8814	CDKL1	hg38_genes_promoters
834	chr10	14008456	14010030	1575	*	0.0842454650017864	5.5267436258286e-08	5.14497201035297e-05	chr10	14008534	14009533	1000	-	promoter:123532	ENST00000342409.3	55691	FRMD4A	hg38_genes_promoters
835	chr10	14008456	14010030	1575	*	0.0842454650017864	5.5267436258286e-08	5.14497201035297e-05	chr10	14008534	14009533	1000	-	promoter:123536	ENST00000640906.1	55691	FRMD4A	hg38_genes_promoters
836	chr7	99919222	99919756	535	*	0.0453711613531862	5.82748794384067e-08	5.3658143417503e-05	chr7	99919106	99920105	1000	-	promoter:97450	ENST00000447480.5	89122	TRIM4	hg38_genes_promoters
837	chr7	99919222	99919756	535	*	0.0453711613531862	5.82748794384067e-08	5.3658143417503e-05	chr7	99919531	99920530	1000	-	promoter:97451	ENST00000349062.7	89122	TRIM4	hg38_genes_promoters
838	chr7	99919222	99919756	535	*	0.0453711613531862	5.82748794384067e-08	5.3658143417503e-05	chr7	99919532	99920531	1000	-	promoter:97452	ENST00000355947.6	89122	TRIM4	hg38_genes_promoters
839	chr7	99919222	99919756	535	*	0.0453711613531862	5.82748794384067e-08	5.3658143417503e-05	chr7	99919494	99920493	1000	-	promoter:97453	ENST00000354241.5	89122	TRIM4	hg38_genes_promoters
840	chr17	48543223	48544230	1008	*	-0.0650194925674464	5.95735348529202e-08	5.47048553401442e-05	chr17	48542551	48543550	1000	+	promoter:192916	ENST00000504972.3	100874362	HOXB-AS1	hg38_genes_promoters
841	chr17	48543223	48544230	1008	*	-0.0650194925674464	5.95735348529202e-08	5.47048553401442e-05	chr17	48543351	48544350	1000	+	promoter:192917	ENST00000435312.5	100874362	HOXB-AS1	hg38_genes_promoters
842	chr17	48543223	48544230	1008	*	-0.0650194925674464	5.95735348529202e-08	5.47048553401442e-05	chr17	48543147	48544146	1000	-	promoter:200232	ENST00000504772.3	NA	NA	hg38_genes_promoters
843	chr17	48543223	48544230	1008	*	-0.0650194925674464	5.95735348529202e-08	5.47048553401442e-05	chr17	48543910	48544909	1000	-	promoter:200234	ENST00000571287.1	3212	HOXB2	hg38_genes_promoters
844	chr12	26833569	26834113	545	*	0.0616397114082908	6.61678248448408e-08	5.93097140867184e-05	chr12	26833195	26834194	1000	-	promoter:150132	ENST00000381340.8	3709	ITPR2	hg38_genes_promoters
845	chr12	26833569	26834113	545	*	0.0616397114082908	6.61678248448408e-08	5.93097140867184e-05	chr12	26832787	26833786	1000	-	promoter:150141	ENST00000545235.1	3709	ITPR2	hg38_genes_promoters
846	chr12	26833569	26834113	545	*	0.0616397114082908	6.61678248448408e-08	5.93097140867184e-05	chr12	26832782	26833781	1000	-	promoter:150142	ENST00000242737.5	3709	ITPR2	hg38_genes_promoters
847	chr10	121593784	121594309	526	*	0.332849761819632	6.70295007073444e-08	5.99231323453158e-05	chr10	121593968	121594967	1000	-	promoter:126784	ENST00000369061.8	2263	FGFR2	hg38_genes_promoters
848	chr10	121593784	121594309	526	*	0.332849761819632	6.70295007073444e-08	5.99231323453158e-05	chr10	121593830	121594829	1000	-	promoter:126806	ENST00000346997.6	2263	FGFR2	hg38_genes_promoters
849	chr10	121593784	121594309	526	*	0.332849761819632	6.70295007073444e-08	5.99231323453158e-05	chr10	121593842	121594841	1000	-	promoter:126809	ENST00000369056.5	2263	FGFR2	hg38_genes_promoters
850	chr10	121593784	121594309	526	*	0.332849761819632	6.70295007073444e-08	5.99231323453158e-05	chr10	121593818	121594817	1000	-	promoter:126814	ENST00000682400.1	2263	FGFR2	hg38_genes_promoters
851	chr10	121593784	121594309	526	*	0.332849761819632	6.70295007073444e-08	5.99231323453158e-05	chr10	121593818	121594817	1000	-	promoter:126815	ENST00000683678.1	2263	FGFR2	hg38_genes_promoters
852	chr10	121593784	121594309	526	*	0.332849761819632	6.70295007073444e-08	5.99231323453158e-05	chr10	121593765	121594764	1000	-	promoter:126819	ENST00000613324.4	2263	FGFR2	hg38_genes_promoters
853	chr10	121593784	121594309	526	*	0.332849761819632	6.70295007073444e-08	5.99231323453158e-05	chr10	121593888	121594887	1000	-	promoter:126820	ENST00000611527.1	2263	FGFR2	hg38_genes_promoters
854	chr10	121593784	121594309	526	*	0.332849761819632	6.70295007073444e-08	5.99231323453158e-05	chr10	121594154	121595153	1000	-	promoter:126823	ENST00000491111.1	2263	FGFR2	hg38_genes_promoters
855	chr1	203769552	203769672	121	*	0.0899741799486807	6.89435735344811e-08	6.10514671271741e-05	chr1	203768638	203769637	1000	+	promoter:9274	ENST00000367215.1	54900	LAX1	hg38_genes_promoters
856	chr1	23627288	23627296	9	*	0.283076869896809	7.27082735406228e-08	6.39842274380598e-05	chr1	23626334	23627333	1000	+	promoter:1536	ENST00000374555.7	259283	MDS2	hg38_genes_promoters
857	chr1	23627288	23627296	9	*	0.283076869896809	7.27082735406228e-08	6.39842274380598e-05	chr1	23626362	23627361	1000	+	promoter:1537	ENST00000686180.1	259283	MDS2	hg38_genes_promoters
858	chr1	23627288	23627296	9	*	0.283076869896809	7.27082735406228e-08	6.39842274380598e-05	chr1	23626423	23627422	1000	+	promoter:1538	ENST00000686679.1	259283	MDS2	hg38_genes_promoters
859	chr2	224401629	224402085	457	*	-0.26450928578008	7.51925110518579e-08	6.58275370393759e-05	chr2	224401995	224402994	1000	-	promoter:38924	ENST00000389874.3	79843	FAM124B	hg38_genes_promoters
860	chr14	53007581	53011395	3815	*	0.249426150213431	7.61907465907637e-08	6.61870386675677e-05	chr14	53010971	53011970	1000	+	promoter:161453	ENST00000554238.1	NA	NA	hg38_genes_promoters
861	chr1	162631084	162633392	2309	*	0.13686395596305	7.66772789334713e-08	6.64388961117777e-05	chr1	162630373	162631372	1000	+	promoter:7980	ENST00000446985.6	4921	DDR2	hg38_genes_promoters
862	chr1	162631084	162633392	2309	*	0.13686395596305	7.66772789334713e-08	6.64388961117777e-05	chr1	162630946	162631945	1000	+	promoter:7981	ENST00000671979.1	4921	DDR2	hg38_genes_promoters
863	chr1	162631084	162633392	2309	*	0.13686395596305	7.66772789334713e-08	6.64388961117777e-05	chr1	162631011	162632010	1000	+	promoter:7982	ENST00000415555.5	4921	DDR2	hg38_genes_promoters
864	chr1	162631084	162633392	2309	*	0.13686395596305	7.66772789334713e-08	6.64388961117777e-05	chr1	162631437	162632436	1000	+	promoter:7983	ENST00000672207.1	4921	DDR2	hg38_genes_promoters
865	chr1	162631084	162633392	2309	*	0.13686395596305	7.66772789334713e-08	6.64388961117777e-05	chr1	162631446	162632445	1000	+	promoter:7984	ENST00000673239.1	4921	DDR2	hg38_genes_promoters
866	chr1	162631084	162633392	2309	*	0.13686395596305	7.66772789334713e-08	6.64388961117777e-05	chr1	162631464	162632463	1000	+	promoter:7985	ENST00000367921.8	4921	DDR2	hg38_genes_promoters
867	chr1	162631084	162633392	2309	*	0.13686395596305	7.66772789334713e-08	6.64388961117777e-05	chr1	162631465	162632464	1000	+	promoter:7986	ENST00000367922.7	4921	DDR2	hg38_genes_promoters
868	chr6	31441690	31463178	21489	*	-0.0467505377636044	7.73165887342165e-08	6.68215044706141e-05	chr6	31462170	31463169	1000	+	promoter:78380	ENST00000414046.3	10866	HCP5	hg38_genes_promoters
869	chr6	31441690	31463178	21489	*	-0.0467505377636044	7.73165887342165e-08	6.68215044706141e-05	chr6	31462185	31463184	1000	+	promoter:78381	ENST00000460889.5	10866	HCP5	hg38_genes_promoters
870	chr6	31441690	31463178	21489	*	-0.0467505377636044	7.73165887342165e-08	6.68215044706141e-05	chr6	31462185	31463184	1000	+	promoter:78382	ENST00000670109.1	10866	HCP5	hg38_genes_promoters
871	chr6	31441690	31463178	21489	*	-0.0467505377636044	7.73165887342165e-08	6.68215044706141e-05	chr6	31462185	31463184	1000	+	promoter:78383	ENST00000666495.2	10866	HCP5	hg38_genes_promoters
872	chr6	31441690	31463178	21489	*	-0.0467505377636044	7.73165887342165e-08	6.68215044706141e-05	chr6	31462201	31463200	1000	+	promoter:78384	ENST00000467369.2	10866	HCP5	hg38_genes_promoters
873	chr6	31441690	31463178	21489	*	-0.0467505377636044	7.73165887342165e-08	6.68215044706141e-05	chr6	31462221	31463220	1000	+	promoter:78385	ENST00000541196.3	10866	HCP5	hg38_genes_promoters
874	chr6	31441690	31463178	21489	*	-0.0467505377636044	7.73165887342165e-08	6.68215044706141e-05	chr6	31463034	31464033	1000	+	promoter:78386	ENST00000674016.1	NA	NA	hg38_genes_promoters
875	chr17	28718170	28718531	362	*	0.131568743029161	7.82876985511723e-08	6.74881901349614e-05	chr17	28718269	28719268	1000	-	promoter:198050	ENST00000453384.7	83871	RAB34	hg38_genes_promoters
876	chr17	28718170	28718531	362	*	0.131568743029161	7.82876985511723e-08	6.74881901349614e-05	chr17	28717749	28718748	1000	-	promoter:198051	ENST00000395243.7	83871	RAB34	hg38_genes_promoters
877	chr17	28718170	28718531	362	*	0.131568743029161	7.82876985511723e-08	6.74881901349614e-05	chr17	28717869	28718868	1000	-	promoter:198052	ENST00000395245.9	83871	RAB34	hg38_genes_promoters
878	chr17	28718170	28718531	362	*	0.131568743029161	7.82876985511723e-08	6.74881901349614e-05	chr17	28718167	28719166	1000	-	promoter:198053	ENST00000625712.2	83871	RAB34	hg38_genes_promoters
879	chr17	28718170	28718531	362	*	0.131568743029161	7.82876985511723e-08	6.74881901349614e-05	chr17	28718416	28719415	1000	-	promoter:198054	ENST00000301043.10	83871	RAB34	hg38_genes_promoters
880	chr17	28718170	28718531	362	*	0.131568743029161	7.82876985511723e-08	6.74881901349614e-05	chr17	28718167	28719166	1000	-	promoter:198055	ENST00000450529.5	83871	RAB34	hg38_genes_promoters
881	chr17	28718170	28718531	362	*	0.131568743029161	7.82876985511723e-08	6.74881901349614e-05	chr17	28718184	28719183	1000	-	promoter:198056	ENST00000415040.6	83871	RAB34	hg38_genes_promoters
882	chr17	28718170	28718531	362	*	0.131568743029161	7.82876985511723e-08	6.74881901349614e-05	chr17	28717394	28718393	1000	-	promoter:198058	ENST00000422279.6	83871	RAB34	hg38_genes_promoters
883	chr17	28718170	28718531	362	*	0.131568743029161	7.82876985511723e-08	6.74881901349614e-05	chr17	28718162	28719161	1000	-	promoter:198060	ENST00000436730.7	83871	RAB34	hg38_genes_promoters
884	chr17	28718170	28718531	362	*	0.131568743029161	7.82876985511723e-08	6.74881901349614e-05	chr17	28718406	28719405	1000	-	promoter:198061	ENST00000430132.6	83871	RAB34	hg38_genes_promoters
885	chr17	28718170	28718531	362	*	0.131568743029161	7.82876985511723e-08	6.74881901349614e-05	chr17	28718168	28719167	1000	-	promoter:198062	ENST00000583538.5	83871	RAB34	hg38_genes_promoters
886	chr17	28718170	28718531	362	*	0.131568743029161	7.82876985511723e-08	6.74881901349614e-05	chr17	28717851	28718850	1000	-	promoter:198063	ENST00000636772.1	83871	RAB34	hg38_genes_promoters
887	chr17	28718170	28718531	362	*	0.131568743029161	7.82876985511723e-08	6.74881901349614e-05	chr17	28718223	28719222	1000	-	promoter:198064	ENST00000353676.9	83871	RAB34	hg38_genes_promoters
888	chr17	28718170	28718531	362	*	0.131568743029161	7.82876985511723e-08	6.74881901349614e-05	chr17	28718430	28719429	1000	-	promoter:198065	ENST00000412625.5	83871	RAB34	hg38_genes_promoters
889	chr17	28718170	28718531	362	*	0.131568743029161	7.82876985511723e-08	6.74881901349614e-05	chr17	28717709	28718708	1000	-	promoter:198067	ENST00000636513.1	83871	RAB34	hg38_genes_promoters
890	chr17	28718170	28718531	362	*	0.131568743029161	7.82876985511723e-08	6.74881901349614e-05	chr17	28718168	28719167	1000	-	promoter:198068	ENST00000419712.7	83871	RAB34	hg38_genes_promoters
891	chr17	28718170	28718531	362	*	0.131568743029161	7.82876985511723e-08	6.74881901349614e-05	chr17	28717709	28718708	1000	-	promoter:198070	ENST00000636154.2	83871	RAB34	hg38_genes_promoters
892	chr17	28718170	28718531	362	*	0.131568743029161	7.82876985511723e-08	6.74881901349614e-05	chr17	28718269	28719268	1000	-	promoter:198071	ENST00000636534.2	83871	RAB34	hg38_genes_promoters
893	chr17	28718170	28718531	362	*	0.131568743029161	7.82876985511723e-08	6.74881901349614e-05	chr17	28718168	28719167	1000	-	promoter:198072	ENST00000580843.6	83871	RAB34	hg38_genes_promoters
894	chr17	28718170	28718531	362	*	0.131568743029161	7.82876985511723e-08	6.74881901349614e-05	chr17	28717708	28718707	1000	-	promoter:198073	ENST00000483554.1	83871	RAB34	hg38_genes_promoters
895	chr17	28718170	28718531	362	*	0.131568743029161	7.82876985511723e-08	6.74881901349614e-05	chr17	28718168	28719167	1000	-	promoter:198074	ENST00000482688.5	83871	RAB34	hg38_genes_promoters
896	chr17	28718170	28718531	362	*	0.131568743029161	7.82876985511723e-08	6.74881901349614e-05	chr17	28718168	28719167	1000	-	promoter:198075	ENST00000582934.1	83871	RAB34	hg38_genes_promoters
897	chr21	44655166	44655757	592	*	-0.170621924454547	8.01201479325534e-08	6.87172613962135e-05	chr21	44654660	44655659	1000	-	promoter:230714	ENST00000391618.1	386684	KRTAP12-4	hg38_genes_promoters
898	chr3	58165303	58165529	227	*	0.282902927006897	8.07398977472786e-08	6.90734935348079e-05	chr3	58164476	58165475	1000	+	promoter:42749	ENST00000484981.1	2317	FLNB	hg38_genes_promoters
899	chr3	58165303	58165529	227	*	0.282902927006897	8.07398977472786e-08	6.90734935348079e-05	chr3	58165315	58166314	1000	-	promoter:50521	ENST00000472922.1	NA	NA	hg38_genes_promoters
900	chr2	60485286	60485287	2	*	0.389824434875669	8.13807866474691e-08	6.94459654743586e-05	chr2	60484466	60485465	1000	-	promoter:33122	ENST00000642824.1	53335	BCL11A	hg38_genes_promoters
901	chr5	421202	421619	418	*	0.381131449368285	8.27816723688198e-08	7.02864237066166e-05	chr5	421377	422376	1000	+	promoter:65258	ENST00000510910.1	57491	AHRR	hg38_genes_promoters
902	chr19	39083546	39084272	727	*	0.0615841289597064	8.40403011178101e-08	7.09982968880899e-05	chr19	39082913	39083912	1000	+	promoter:212131	ENST00000601575.5	390928	ACP7	hg38_genes_promoters
903	chr19	39083546	39084272	727	*	0.0615841289597064	8.40403011178101e-08	7.09982968880899e-05	chr19	39083368	39084367	1000	+	promoter:212132	ENST00000331256.10	390928	ACP7	hg38_genes_promoters
904	chr19	39083546	39084272	727	*	0.0615841289597064	8.40403011178101e-08	7.09982968880899e-05	chr19	39084236	39085235	1000	+	promoter:212133	ENST00000594229.1	390928	ACP7	hg38_genes_promoters
905	chr2	223051921	223057328	5408	*	0.151335282498263	9.06604419298047e-08	7.59503345056466e-05	chr2	223051190	223052189	1000	+	promoter:29745	ENST00000281830.4	23704	KCNE4	hg38_genes_promoters
906	chr2	223051921	223057328	5408	*	0.151335282498263	9.06604419298047e-08	7.59503345056466e-05	chr2	223051200	223052199	1000	+	promoter:29746	ENST00000488477.2	23704	KCNE4	hg38_genes_promoters
907	chr19	22554492	22554493	2	*	-0.131560093527584	9.08010213517237e-08	7.59503345056466e-05	chr19	22554261	22555260	1000	+	promoter:210827	ENST00000384667.1	NA	NA	hg38_genes_promoters
908	chr16	3112394	3113228	835	*	0.0668021293998661	9.53257757703544e-08	7.91473286909017e-05	chr16	3111560	3112559	1000	+	promoter:178456	ENST00000382192.7	7755	ZNF205	hg38_genes_promoters
909	chr16	3112394	3113228	835	*	0.0668021293998661	9.53257757703544e-08	7.91473286909017e-05	chr16	3111579	3112578	1000	+	promoter:178457	ENST00000620094.4	7755	ZNF205	hg38_genes_promoters
910	chr16	3112394	3113228	835	*	0.0668021293998661	9.53257757703544e-08	7.91473286909017e-05	chr16	3111586	3112585	1000	+	promoter:178458	ENST00000219091.9	7755	ZNF205	hg38_genes_promoters
911	chr16	3112394	3113228	835	*	0.0668021293998661	9.53257757703544e-08	7.91473286909017e-05	chr16	3111661	3112660	1000	+	promoter:178459	ENST00000444510.6	7755	ZNF205	hg38_genes_promoters
912	chr16	3112394	3113228	835	*	0.0668021293998661	9.53257757703544e-08	7.91473286909017e-05	chr16	3111795	3112794	1000	+	promoter:178460	ENST00000414351.5	7755	ZNF205	hg38_genes_promoters
913	chr16	3112394	3113228	835	*	0.0668021293998661	9.53257757703544e-08	7.91473286909017e-05	chr16	3112490	3113489	1000	-	promoter:184428	ENST00000576943.1	81854	ZNF205-AS1	hg38_genes_promoters
914	chr19	46297222	46298306	1085	*	0.138185402824557	9.86459614823499e-08	8.13047232534709e-05	chr19	46297298	46298297	1000	+	promoter:213095	ENST00000524533.1	64344	HIF3A	hg38_genes_promoters
915	chr19	46297222	46298306	1085	*	0.138185402824557	9.86459614823499e-08	8.13047232534709e-05	chr19	46297390	46298389	1000	+	promoter:213096	ENST00000244303.10	64344	HIF3A	hg38_genes_promoters
916	chr19	46297222	46298306	1085	*	0.138185402824557	9.86459614823499e-08	8.13047232534709e-05	chr19	46297394	46298393	1000	+	promoter:213097	ENST00000528563.5	64344	HIF3A	hg38_genes_promoters
917	chr19	46297222	46298306	1085	*	0.138185402824557	9.86459614823499e-08	8.13047232534709e-05	chr19	46297422	46298421	1000	+	promoter:213098	ENST00000533145.5	64344	HIF3A	hg38_genes_promoters
918	chr19	46297222	46298306	1085	*	0.138185402824557	9.86459614823499e-08	8.13047232534709e-05	chr19	46297426	46298425	1000	+	promoter:213099	ENST00000472815.5	64344	HIF3A	hg38_genes_promoters
919	chr19	46297222	46298306	1085	*	0.138185402824557	9.86459614823499e-08	8.13047232534709e-05	chr19	46297433	46298432	1000	+	promoter:213100	ENST00000526506.5	64344	HIF3A	hg38_genes_promoters
920	chr19	46297222	46298306	1085	*	0.138185402824557	9.86459614823499e-08	8.13047232534709e-05	chr19	46297458	46298457	1000	+	promoter:213101	ENST00000291300.8	64344	HIF3A	hg38_genes_promoters
921	chr15	32718965	32719107	143	*	0.130473041477801	1.04381429161495e-07	8.4995408311803e-05	chr15	32719008	32720007	1000	-	promoter:173582	ENST00000558441.1	NA	NA	hg38_genes_promoters
922	chr15	32718965	32719107	143	*	0.130473041477801	1.04381429161495e-07	8.4995408311803e-05	chr15	32718855	32719854	1000	-	promoter:173583	ENST00000560363.1	100131315	GREM1-AS1	hg38_genes_promoters
923	chr1	151728198	151728776	579	*	0.360512912853824	1.04879966810196e-07	8.51960643854221e-05	chr1	151727371	151728370	1000	+	promoter:6813	ENST00000451222.5	284485	RIIAD1	hg38_genes_promoters
924	chr1	151728198	151728776	579	*	0.360512912853824	1.04879966810196e-07	8.51960643854221e-05	chr1	151727429	151728428	1000	+	promoter:6814	ENST00000427205.1	284485	RIIAD1	hg38_genes_promoters
925	chr14	41604870	41605433	564	*	0.228744809463176	1.06630376849716e-07	8.62593873887205e-05	chr14	41603962	41604961	1000	+	promoter:161176	ENST00000687009.1	NA	NA	hg38_genes_promoters
926	chr14	41604870	41605433	564	*	0.228744809463176	1.06630376849716e-07	8.62593873887205e-05	chr14	41604989	41605988	1000	-	promoter:165945	ENST00000661475.1	105370469	LRFN5-DT	hg38_genes_promoters
927	chr14	41604870	41605433	564	*	0.228744809463176	1.06630376849716e-07	8.62593873887205e-05	chr14	41604857	41605856	1000	-	promoter:165946	ENST00000557067.1	105370469	LRFN5-DT	hg38_genes_promoters
928	chr17	45248424	45248425	2	*	-0.491510640425323	1.06699486360835e-07	8.62593873887205e-05	chr17	45248340	45249339	1000	-	promoter:199933	ENST00000420431.2	NA	NA	hg38_genes_promoters
929	chr17	45248424	45248425	2	*	-0.491510640425323	1.06699486360835e-07	8.62593873887205e-05	chr17	45247844	45248843	1000	-	promoter:199934	ENST00000589518.1	NA	NA	hg38_genes_promoters
930	chr11	20363734	20363973	240	*	0.21183048570893	1.07127048239418e-07	8.63983479148101e-05	chr11	20362743	20363742	1000	+	promoter:128689	ENST00000419348.6	10553	HTATIP2	hg38_genes_promoters
931	chr11	20363734	20363973	240	*	0.21183048570893	1.07127048239418e-07	8.63983479148101e-05	chr11	20362854	20363853	1000	+	promoter:128690	ENST00000532505.1	10553	HTATIP2	hg38_genes_promoters
932	chr11	20363734	20363973	240	*	0.21183048570893	1.07127048239418e-07	8.63983479148101e-05	chr11	20363141	20364140	1000	+	promoter:128691	ENST00000532081.1	10553	HTATIP2	hg38_genes_promoters
933	chr11	20363734	20363973	240	*	0.21183048570893	1.07127048239418e-07	8.63983479148101e-05	chr11	20363180	20364179	1000	+	promoter:128692	ENST00000531058.1	10553	HTATIP2	hg38_genes_promoters
934	chr17	62808130	62808496	367	*	0.075513057315885	1.15802907121233e-07	9.25122869714957e-05	chr17	62807500	62808499	1000	+	promoter:193885	ENST00000584542.1	101927877	MARCHF10-DT	hg38_genes_promoters
935	chr17	62808130	62808496	367	*	0.075513057315885	1.15802907121233e-07	9.25122869714957e-05	chr17	62808315	62809314	1000	-	promoter:201000	ENST00000311269.10	162333	MARCHF10	hg38_genes_promoters
936	chr17	62808130	62808496	367	*	0.075513057315885	1.15802907121233e-07	9.25122869714957e-05	chr17	62808345	62809344	1000	-	promoter:201001	ENST00000583600.5	162333	MARCHF10	hg38_genes_promoters
937	chr17	62808130	62808496	367	*	0.075513057315885	1.15802907121233e-07	9.25122869714957e-05	chr17	62808291	62809290	1000	-	promoter:201002	ENST00000544856.6	162333	MARCHF10	hg38_genes_promoters
938	chr17	62808130	62808496	367	*	0.075513057315885	1.15802907121233e-07	9.25122869714957e-05	chr17	62808326	62809325	1000	-	promoter:201004	ENST00000578346.1	162333	MARCHF10	hg38_genes_promoters
939	chrX	14529472	14529473	2	*	-0.447965904719962	1.16507130299819e-07	9.2855358506053e-05	chrX	14528536	14529535	1000	+	promoter:236469	ENST00000218075.9	2742	GLRA2	hg38_genes_promoters
940	chrX	14529472	14529473	2	*	-0.447965904719962	1.16507130299819e-07	9.2855358506053e-05	chrX	14528772	14529771	1000	+	promoter:236470	ENST00000355020.8	2742	GLRA2	hg38_genes_promoters
941	chr8	60516865	60516866	2	*	0.658713339300859	1.19902258903826e-07	9.48894340965204e-05	chr8	60515936	60516935	1000	+	promoter:102304	ENST00000531289.5	5862	RAB2A	hg38_genes_promoters
942	chr8	60516865	60516866	2	*	0.658713339300859	1.19902258903826e-07	9.48894340965204e-05	chr8	60515987	60516986	1000	+	promoter:102305	ENST00000262646.12	5862	RAB2A	hg38_genes_promoters
943	chr8	60516865	60516866	2	*	0.658713339300859	1.19902258903826e-07	9.48894340965204e-05	chr8	60516176	60517175	1000	+	promoter:102306	ENST00000481569.1	5862	RAB2A	hg38_genes_promoters
944	chr8	60516865	60516866	2	*	0.658713339300859	1.19902258903826e-07	9.48894340965204e-05	chr8	60516181	60517180	1000	+	promoter:102307	ENST00000529579.5	5862	RAB2A	hg38_genes_promoters
945	chr8	60516865	60516866	2	*	0.658713339300859	1.19902258903826e-07	9.48894340965204e-05	chr8	60516224	60517223	1000	+	promoter:102308	ENST00000466595.5	5862	RAB2A	hg38_genes_promoters
946	chr8	60516865	60516866	2	*	0.658713339300859	1.19902258903826e-07	9.48894340965204e-05	chr8	60516236	60517235	1000	+	promoter:102309	ENST00000429861.5	5862	RAB2A	hg38_genes_promoters
947	chr8	60516865	60516866	2	*	0.658713339300859	1.19902258903826e-07	9.48894340965204e-05	chr8	60516796	60517795	1000	-	promoter:106824	ENST00000530725.6	105375864	LOC105375864	hg38_genes_promoters
948	chr8	60516865	60516866	2	*	0.658713339300859	1.19902258903826e-07	9.48894340965204e-05	chr8	60516619	60517618	1000	-	promoter:106825	ENST00000664011.1	105375864	LOC105375864	hg38_genes_promoters
949	chr8	60516865	60516866	2	*	0.658713339300859	1.19902258903826e-07	9.48894340965204e-05	chr8	60516788	60517787	1000	-	promoter:106829	ENST00000656656.1	100505532	LINC01301	hg38_genes_promoters
950	chr8	60516865	60516866	2	*	0.658713339300859	1.19902258903826e-07	9.48894340965204e-05	chr8	60516816	60517815	1000	-	promoter:106831	ENST00000476425.3	100505532	LINC01301	hg38_genes_promoters
951	chr8	60516865	60516866	2	*	0.658713339300859	1.19902258903826e-07	9.48894340965204e-05	chr8	60516796	60517795	1000	-	promoter:106834	ENST00000532232.1	NA	NA	hg38_genes_promoters
952	chr3	101940786	101940844	59	*	0.112275734589392	1.19910814850043e-07	9.48894340965204e-05	chr3	101939859	101940858	1000	+	promoter:43617	ENST00000465215.1	152225	LINC02085	hg38_genes_promoters
953	chr4	89057100	89057416	317	*	0.0402467741984349	1.24348854856005e-07	9.74955609680171e-05	chr4	89057186	89058185	1000	-	promoter:62842	ENST00000264344.10	10144	FAM13A	hg38_genes_promoters
954	chr4	89057100	89057416	317	*	0.0402467741984349	1.24348854856005e-07	9.74955609680171e-05	chr4	89057161	89058160	1000	-	promoter:62846	ENST00000511976.5	10144	FAM13A	hg38_genes_promoters
955	chr4	89057100	89057416	317	*	0.0402467741984349	1.24348854856005e-07	9.74955609680171e-05	chr4	89057151	89058150	1000	-	promoter:62858	ENST00000512339.5	10144	FAM13A	hg38_genes_promoters
956	chr4	89057100	89057416	317	*	0.0402467741984349	1.24348854856005e-07	9.74955609680171e-05	chr4	89057163	89058162	1000	-	promoter:62860	ENST00000509094.5	10144	FAM13A	hg38_genes_promoters
957	chr4	89057100	89057416	317	*	0.0402467741984349	1.24348854856005e-07	9.74955609680171e-05	chr4	89057346	89058345	1000	-	promoter:62861	ENST00000515600.1	10144	FAM13A	hg38_genes_promoters
958	chr2	159904791	159904792	2	*	0.432154456149224	1.37475482932541e-07	0.000107042402234975	chr2	159904711	159905710	1000	-	promoter:36590	ENST00000504764.5	100526664	LY75-CD302	hg38_genes_promoters
959	chr2	159904791	159904792	2	*	0.432154456149224	1.37475482932541e-07	0.000107042402234975	chr2	159904711	159905710	1000	-	promoter:36591	ENST00000505052.1	100526664	LY75-CD302	hg38_genes_promoters
960	chr2	159904791	159904792	2	*	0.432154456149224	1.37475482932541e-07	0.000107042402234975	chr2	159904757	159905756	1000	-	promoter:36593	ENST00000263636.5	4065	LY75	hg38_genes_promoters
961	chr2	159904791	159904792	2	*	0.432154456149224	1.37475482932541e-07	0.000107042402234975	chr2	159904743	159905742	1000	-	promoter:36595	ENST00000484559.1	4065	LY75	hg38_genes_promoters
962	chr2	159904791	159904792	2	*	0.432154456149224	1.37475482932541e-07	0.000107042402234975	chr2	159904750	159905749	1000	-	promoter:36596	ENST00000492955.1	4065	LY75	hg38_genes_promoters
963	chr2	159904791	159904792	2	*	0.432154456149224	1.37475482932541e-07	0.000107042402234975	chr2	159904650	159905649	1000	-	promoter:36597	ENST00000471164.1	4065	LY75	hg38_genes_promoters
964	chr19	2042089	2042594	506	*	0.31625973119489	1.41410381119632e-07	0.000109853110436441	chr19	2041843	2042842	1000	-	promoter:215337	ENST00000589441.5	2872	MKNK2	hg38_genes_promoters
965	chr19	2042089	2042594	506	*	0.31625973119489	1.41410381119632e-07	0.000109853110436441	chr19	2042141	2043140	1000	-	promoter:215338	ENST00000591142.5	2872	MKNK2	hg38_genes_promoters
966	chr19	2042089	2042594	506	*	0.31625973119489	1.41410381119632e-07	0.000109853110436441	chr19	2042083	2043082	1000	-	promoter:215344	ENST00000591588.1	2872	MKNK2	hg38_genes_promoters
967	chr19	2042089	2042594	506	*	0.31625973119489	1.41410381119632e-07	0.000109853110436441	chr19	2042079	2043078	1000	-	promoter:215346	ENST00000586620.2	2872	MKNK2	hg38_genes_promoters
968	chr22	46064010	46085012	21003	*	0.04137355821888	1.45911890533902e-07	0.000112317256511774	chr22	46069040	46070039	1000	+	promoter:233377	ENST00000690688.1	NA	NA	hg38_genes_promoters
969	chr22	46064010	46085012	21003	*	0.04137355821888	1.45911890533902e-07	0.000112317256511774	chr22	46071300	46072299	1000	+	promoter:233378	ENST00000691934.1	400931	MIRLET7BHG	hg38_genes_promoters
970	chr22	46064010	46085012	21003	*	0.04137355821888	1.45911890533902e-07	0.000112317256511774	chr22	46079312	46080311	1000	+	promoter:233379	ENST00000443490.6	400931	MIRLET7BHG	hg38_genes_promoters
971	chr22	46064010	46085012	21003	*	0.04137355821888	1.45911890533902e-07	0.000112317256511774	chr22	46079471	46080470	1000	+	promoter:233380	ENST00000684877.1	NA	NA	hg38_genes_promoters
972	chr22	46064010	46085012	21003	*	0.04137355821888	1.45911890533902e-07	0.000112317256511774	chr22	46079471	46080470	1000	+	promoter:233381	ENST00000686105.1	NA	NA	hg38_genes_promoters
973	chr22	46064010	46085012	21003	*	0.04137355821888	1.45911890533902e-07	0.000112317256511774	chr22	46084205	46085204	1000	+	promoter:233382	ENST00000687637.1	400931	MIRLET7BHG	hg38_genes_promoters
974	chr22	46064010	46085012	21003	*	0.04137355821888	1.45911890533902e-07	0.000112317256511774	chr22	46084977	46085976	1000	+	promoter:233383	ENST00000686767.1	400931	MIRLET7BHG	hg38_genes_promoters
975	chr22	46064010	46085012	21003	*	0.04137355821888	1.45911890533902e-07	0.000112317256511774	chr22	46084997	46085996	1000	+	promoter:233384	ENST00000435439.5	400931	MIRLET7BHG	hg38_genes_promoters
976	chr22	46064010	46085012	21003	*	0.04137355821888	1.45911890533902e-07	0.000112317256511774	chr22	46085003	46086002	1000	+	promoter:233385	ENST00000360737.4	400931	MIRLET7BHG	hg38_genes_promoters
977	chr22	46064010	46085012	21003	*	0.04137355821888	1.45911890533902e-07	0.000112317256511774	chr22	46069892	46070891	1000	-	promoter:235787	ENST00000412643.1	642648	LINC02939	hg38_genes_promoters
978	chr22	46064010	46085012	21003	*	0.04137355821888	1.45911890533902e-07	0.000112317256511774	chr22	46069872	46070871	1000	-	promoter:235788	ENST00000686483.1	642648	LINC02939	hg38_genes_promoters
979	chr2	241753908	241753909	2	*	0.370213088694054	1.46528958536912e-07	0.000112483772005564	chr2	241753521	241754520	1000	+	promoter:30797	ENST00000468064.5	728294	D2HGDH	hg38_genes_promoters
980	chr13	110094907	110107078	12172	*	0.147450990786649	1.53049780355154e-07	0.000117012097345058	chr13	110098152	110099151	1000	-	promoter:159608	ENST00000577950.2	NA	NA	hg38_genes_promoters
981	chr12	53675158	53677481	2324	*	0.0300644918722273	1.5442557818754e-07	0.000117609038045589	chr12	53676729	53677728	1000	-	promoter:151521	ENST00000673498.1	517	ATP5MC2	hg38_genes_promoters
982	chr12	53675158	53677481	2324	*	0.0300644918722273	1.5442557818754e-07	0.000117609038045589	chr12	53676084	53677083	1000	-	promoter:151522	ENST00000394349.9	517	ATP5MC2	hg38_genes_promoters
983	chr12	53675158	53677481	2324	*	0.0300644918722273	1.5442557818754e-07	0.000117609038045589	chr12	53677409	53678408	1000	-	promoter:151524	ENST00000552242.5	517	ATP5MC2	hg38_genes_promoters
984	chr12	53675158	53677481	2324	*	0.0300644918722273	1.5442557818754e-07	0.000117609038045589	chr12	53676399	53677398	1000	-	promoter:151525	ENST00000549164.5	517	ATP5MC2	hg38_genes_promoters
985	chr12	53675158	53677481	2324	*	0.0300644918722273	1.5442557818754e-07	0.000117609038045589	chr12	53677399	53678398	1000	-	promoter:151526	ENST00000338662.6	517	ATP5MC2	hg38_genes_promoters
986	chr12	53675158	53677481	2324	*	0.0300644918722273	1.5442557818754e-07	0.000117609038045589	chr12	53676083	53677082	1000	-	promoter:151527	ENST00000549748.2	517	ATP5MC2	hg38_genes_promoters
987	chr19	46654003	46654724	722	*	0.130804546450197	1.55310855930447e-07	0.000117940271888306	chr19	46654658	46655657	1000	-	promoter:220101	ENST00000300875.4	147906	DACT3	hg38_genes_promoters
988	chr3	119660567	119660946	380	*	0.214318165099386	1.56423592670256e-07	0.000118518929491248	chr3	119660590	119661589	1000	-	promoter:51891	ENST00000493094.6	64091	POPDC2	hg38_genes_promoters
989	chr3	119660567	119660946	380	*	0.214318165099386	1.56423592670256e-07	0.000118518929491248	chr3	119660645	119661644	1000	-	promoter:51892	ENST00000341124.9	64091	POPDC2	hg38_genes_promoters
990	chr3	119660567	119660946	380	*	0.214318165099386	1.56423592670256e-07	0.000118518929491248	chr3	119660591	119661590	1000	-	promoter:51893	ENST00000264231.7	64091	POPDC2	hg38_genes_promoters
991	chr3	119660567	119660946	380	*	0.214318165099386	1.56423592670256e-07	0.000118518929491248	chr3	119660591	119661590	1000	-	promoter:51895	ENST00000468801.1	64091	POPDC2	hg38_genes_promoters
992	chr3	119660567	119660946	380	*	0.214318165099386	1.56423592670256e-07	0.000118518929491248	chr3	119660588	119661587	1000	-	promoter:51896	ENST00000468916.1	64091	POPDC2	hg38_genes_promoters
993	chr3	119660567	119660946	380	*	0.214318165099386	1.56423592670256e-07	0.000118518929491248	chr3	119660586	119661585	1000	-	promoter:51898	ENST00000463323.1	64091	POPDC2	hg38_genes_promoters
994	chr10	71795991	71795992	2	*	0.212622546938953	1.65762799383842e-07	0.000125034361566484	chr10	71795856	71796855	1000	+	promoter:120540	ENST00000475158.1	64072	CDH23	hg38_genes_promoters
995	chr19	13938245	13938482	238	*	0.172856054695613	1.7258992725979e-07	0.00012960544704281	chr19	13938418	13939417	1000	-	promoter:217002	ENST00000588872.3	79883	PODNL1	hg38_genes_promoters
996	chr19	13938245	13938482	238	*	0.172856054695613	1.7258992725979e-07	0.00012960544704281	chr19	13938477	13939476	1000	-	promoter:217004	ENST00000339560.10	79883	PODNL1	hg38_genes_promoters
997	chr19	13938245	13938482	238	*	0.172856054695613	1.7258992725979e-07	0.00012960544704281	chr19	13938066	13939065	1000	-	promoter:217005	ENST00000254320.7	79883	PODNL1	hg38_genes_promoters
998	chr19	13938245	13938482	238	*	0.172856054695613	1.7258992725979e-07	0.00012960544704281	chr19	13938097	13939096	1000	-	promoter:217009	ENST00000586075.1	79883	PODNL1	hg38_genes_promoters
999	chr19	13938245	13938482	238	*	0.172856054695613	1.7258992725979e-07	0.00012960544704281	chr19	13937886	13938885	1000	-	promoter:217010	ENST00000587288.1	79883	PODNL1	hg38_genes_promoters
1000	chr17	35487946	35487947	2	*	0.467490608797964	1.76100050614257e-07	0.000131948136593842	chr17	35487858	35488857	1000	-	promoter:198519	ENST00000260908.13	100506736	SLFN12L	hg38_genes_promoters
1001	chr11	123560016	123560242	227	*	0.074393831809041	1.85536150011139e-07	0.000137699429585332	chr11	123559262	123560261	1000	+	promoter:134048	ENST00000532581.5	57476	GRAMD1B	hg38_genes_promoters
1002	chr11	123560016	123560242	227	*	0.074393831809041	1.85536150011139e-07	0.000137699429585332	chr11	123559262	123560261	1000	+	promoter:134049	ENST00000529432.5	57476	GRAMD1B	hg38_genes_promoters
1003	chr11	123560016	123560242	227	*	0.074393831809041	1.85536150011139e-07	0.000137699429585332	chr11	123559277	123560276	1000	+	promoter:134050	ENST00000534764.1	57476	GRAMD1B	hg38_genes_promoters
1004	chr5	149406739	149420780	14042	*	0.103786011319194	1.85737033713608e-07	0.000137699429585332	chr5	149405833	149406832	1000	+	promoter:69873	ENST00000614896.4	728264	CARMN	hg38_genes_promoters
1005	chr5	149406739	149420780	14042	*	0.103786011319194	1.85737033713608e-07	0.000137699429585332	chr5	149405861	149406860	1000	+	promoter:69874	ENST00000505340.6	728264	CARMN	hg38_genes_promoters
1006	chr5	149406739	149420780	14042	*	0.103786011319194	1.85737033713608e-07	0.000137699429585332	chr5	149405861	149406860	1000	+	promoter:69875	ENST00000519898.6	728264	CARMN	hg38_genes_promoters
1007	chr5	149406739	149420780	14042	*	0.103786011319194	1.85737033713608e-07	0.000137699429585332	chr5	149405861	149406860	1000	+	promoter:69876	ENST00000659590.1	728264	CARMN	hg38_genes_promoters
1008	chr5	149406739	149420780	14042	*	0.103786011319194	1.85737033713608e-07	0.000137699429585332	chr5	149405861	149406860	1000	+	promoter:69877	ENST00000663766.1	728264	CARMN	hg38_genes_promoters
1009	chr5	149406739	149420780	14042	*	0.103786011319194	1.85737033713608e-07	0.000137699429585332	chr5	149405877	149406876	1000	+	promoter:69878	ENST00000692133.1	728264	CARMN	hg38_genes_promoters
1010	chr5	149406739	149420780	14042	*	0.103786011319194	1.85737033713608e-07	0.000137699429585332	chr5	149405878	149406877	1000	+	promoter:69879	ENST00000523269.5	728264	CARMN	hg38_genes_promoters
1011	chr5	149406739	149420780	14042	*	0.103786011319194	1.85737033713608e-07	0.000137699429585332	chr5	149405878	149406877	1000	+	promoter:69880	ENST00000524265.6	728264	CARMN	hg38_genes_promoters
1012	chr5	149406739	149420780	14042	*	0.103786011319194	1.85737033713608e-07	0.000137699429585332	chr5	149405878	149406877	1000	+	promoter:69881	ENST00000509909.4	728264	CARMN	hg38_genes_promoters
1013	chr5	149406739	149420780	14042	*	0.103786011319194	1.85737033713608e-07	0.000137699429585332	chr5	149405878	149406877	1000	+	promoter:69882	ENST00000661249.1	728264	CARMN	hg38_genes_promoters
1014	chr5	149406739	149420780	14042	*	0.103786011319194	1.85737033713608e-07	0.000137699429585332	chr5	149405878	149406877	1000	+	promoter:69883	ENST00000653555.1	728264	CARMN	hg38_genes_promoters
1015	chr5	149406739	149420780	14042	*	0.103786011319194	1.85737033713608e-07	0.000137699429585332	chr5	149405878	149406877	1000	+	promoter:69884	ENST00000505254.6	728264	CARMN	hg38_genes_promoters
1016	chr5	149406739	149420780	14042	*	0.103786011319194	1.85737033713608e-07	0.000137699429585332	chr5	149405878	149406877	1000	+	promoter:69885	ENST00000686037.1	728264	CARMN	hg38_genes_promoters
1017	chr5	149406739	149420780	14042	*	0.103786011319194	1.85737033713608e-07	0.000137699429585332	chr5	149405878	149406877	1000	+	promoter:69886	ENST00000656891.1	728264	CARMN	hg38_genes_promoters
1018	chr5	149406739	149420780	14042	*	0.103786011319194	1.85737033713608e-07	0.000137699429585332	chr5	149405879	149406878	1000	+	promoter:69887	ENST00000602964.1	728264	CARMN	hg38_genes_promoters
1019	chr5	149406739	149420780	14042	*	0.103786011319194	1.85737033713608e-07	0.000137699429585332	chr5	149405880	149406879	1000	+	promoter:69888	ENST00000691230.1	728264	CARMN	hg38_genes_promoters
1020	chr5	149406739	149420780	14042	*	0.103786011319194	1.85737033713608e-07	0.000137699429585332	chr5	149405880	149406879	1000	+	promoter:69889	ENST00000686110.1	728264	CARMN	hg38_genes_promoters
1021	chr5	149406739	149420780	14042	*	0.103786011319194	1.85737033713608e-07	0.000137699429585332	chr5	149405880	149406879	1000	+	promoter:69890	ENST00000660343.1	728264	CARMN	hg38_genes_promoters
1022	chr5	149406739	149420780	14042	*	0.103786011319194	1.85737033713608e-07	0.000137699429585332	chr5	149405880	149406879	1000	+	promoter:69891	ENST00000602315.2	728264	CARMN	hg38_genes_promoters
1023	chr5	149406739	149420780	14042	*	0.103786011319194	1.85737033713608e-07	0.000137699429585332	chr5	149405963	149406962	1000	+	promoter:69892	ENST00000518014.1	NA	NA	hg38_genes_promoters
1024	chr5	149406739	149420780	14042	*	0.103786011319194	1.85737033713608e-07	0.000137699429585332	chr5	149405963	149406962	1000	+	promoter:69893	ENST00000688977.1	728264	CARMN	hg38_genes_promoters
1025	chr5	149406739	149420780	14042	*	0.103786011319194	1.85737033713608e-07	0.000137699429585332	chr5	149406245	149407244	1000	+	promoter:69894	ENST00000614517.1	NA	NA	hg38_genes_promoters
1026	chr5	149406739	149420780	14042	*	0.103786011319194	1.85737033713608e-07	0.000137699429585332	chr5	149419528	149420527	1000	+	promoter:69895	ENST00000655575.1	728264	CARMN	hg38_genes_promoters
1027	chr11	125905365	125905366	2	*	-0.210965178611441	1.85813242260595e-07	0.000137699429585332	chr11	125905069	125906068	1000	+	promoter:134249	ENST00000526875.1	29118	DDX25	hg38_genes_promoters
1028	chr12	122774189	122774351	163	*	0.0561826257835611	1.91345856549823e-07	0.000141489165371113	chr12	122773526	122774525	1000	+	promoter:147975	ENST00000392441.8	84660	CCDC62	hg38_genes_promoters
1029	chr12	122774189	122774351	163	*	0.0561826257835611	1.91345856549823e-07	0.000141489165371113	chr12	122773528	122774527	1000	+	promoter:147976	ENST00000341952.8	84660	CCDC62	hg38_genes_promoters
1030	chr12	122774189	122774351	163	*	0.0561826257835611	1.91345856549823e-07	0.000141489165371113	chr12	122773532	122774531	1000	+	promoter:147977	ENST00000539171.1	84660	CCDC62	hg38_genes_promoters
1031	chr12	122774189	122774351	163	*	0.0561826257835611	1.91345856549823e-07	0.000141489165371113	chr12	122773572	122774571	1000	+	promoter:147978	ENST00000253079.11	84660	CCDC62	hg38_genes_promoters
1032	chr19	53786757	53786758	2	*	0.250416131979405	2.02246631000022e-07	0.000147931153204941	chr19	53786675	53787674	1000	+	promoter:214169	ENST00000362161.1	442916	MIR371A	hg38_genes_promoters
1033	chr8	125952101	125952102	2	*	0.369044021996087	2.06473438964776e-07	0.00015069662389238	chr8	125951151	125952150	1000	-	promoter:108815	ENST00000651667.1	105375748	LOC105375748	hg38_genes_promoters
1034	chr8	125952101	125952102	2	*	0.369044021996087	2.06473438964776e-07	0.00015069662389238	chr8	125951257	125952256	1000	-	promoter:108816	ENST00000691489.1	100130231	LINC00861	hg38_genes_promoters
1035	chr8	125952101	125952102	2	*	0.369044021996087	2.06473438964776e-07	0.00015069662389238	chr8	125951166	125952165	1000	-	promoter:108818	ENST00000661778.1	100130231	LINC00861	hg38_genes_promoters
1036	chr8	125952101	125952102	2	*	0.369044021996087	2.06473438964776e-07	0.00015069662389238	chr8	125951151	125952150	1000	-	promoter:108819	ENST00000517869.2	100130231	LINC00861	hg38_genes_promoters
1037	chr8	125952101	125952102	2	*	0.369044021996087	2.06473438964776e-07	0.00015069662389238	chr8	125951151	125952150	1000	-	promoter:108820	ENST00000522865.5	100130231	LINC00861	hg38_genes_promoters
1038	chr8	125952101	125952102	2	*	0.369044021996087	2.06473438964776e-07	0.00015069662389238	chr8	125951250	125952249	1000	-	promoter:108821	ENST00000518964.5	100130231	LINC00861	hg38_genes_promoters
1039	chr8	125952101	125952102	2	*	0.369044021996087	2.06473438964776e-07	0.00015069662389238	chr8	125951166	125952165	1000	-	promoter:108822	ENST00000662179.1	100130231	LINC00861	hg38_genes_promoters
1040	chr8	125952101	125952102	2	*	0.369044021996087	2.06473438964776e-07	0.00015069662389238	chr8	125951198	125952197	1000	-	promoter:108823	ENST00000689131.1	100130231	LINC00861	hg38_genes_promoters
1041	chr8	125952101	125952102	2	*	0.369044021996087	2.06473438964776e-07	0.00015069662389238	chr8	125951230	125952229	1000	-	promoter:108824	ENST00000500989.3	100130231	LINC00861	hg38_genes_promoters
1042	chr8	26866067	26866068	2	*	0.188023275573236	2.08358053610545e-07	0.000151744386349878	chr8	26865406	26866405	1000	-	promoter:105874	ENST00000380586.5	148	ADRA1A	hg38_genes_promoters
1043	chr8	26866067	26866068	2	*	0.188023275573236	2.08358053610545e-07	0.000151744386349878	chr8	26865406	26866405	1000	-	promoter:105875	ENST00000519096.5	148	ADRA1A	hg38_genes_promoters
1044	chr8	26866067	26866068	2	*	0.188023275573236	2.08358053610545e-07	0.000151744386349878	chr8	26865406	26866405	1000	-	promoter:105876	ENST00000380582.7	148	ADRA1A	hg38_genes_promoters
1045	chr8	26866067	26866068	2	*	0.188023275573236	2.08358053610545e-07	0.000151744386349878	chr8	26865406	26866405	1000	-	promoter:105877	ENST00000521711.5	148	ADRA1A	hg38_genes_promoters
1046	chr8	26866067	26866068	2	*	0.188023275573236	2.08358053610545e-07	0.000151744386349878	chr8	26865170	26866169	1000	-	promoter:105879	ENST00000354550.4	148	ADRA1A	hg38_genes_promoters
1047	chr8	26866067	26866068	2	*	0.188023275573236	2.08358053610545e-07	0.000151744386349878	chr8	26865406	26866405	1000	-	promoter:105881	ENST00000276393.8	148	ADRA1A	hg38_genes_promoters
1048	chr8	26866067	26866068	2	*	0.188023275573236	2.08358053610545e-07	0.000151744386349878	chr8	26865406	26866405	1000	-	promoter:105883	ENST00000380572.3	148	ADRA1A	hg38_genes_promoters
1049	chr22	26347366	26347367	2	*	-0.157340762013021	2.157925022503e-07	0.000156550058049417	chr22	26346789	26347788	1000	+	promoter:231878	ENST00000483291.1	23544	SEZ6L	hg38_genes_promoters
1050	chr17	2216163	2223013	6851	*	0.132309426536869	2.1588319020797e-07	0.000156550058049417	chr17	2216016	2217015	1000	-	promoter:196090	ENST00000413674.1	NA	NA	hg38_genes_promoters
1051	chrX	55622674	55622675	2	*	-0.139887748920037	2.17021228494161e-07	0.00015703832684987	chrX	55622400	55623399	1000	+	promoter:237668	ENST00000339140.5	139628	FOXR2	hg38_genes_promoters
1052	chr15	67147074	67147230	157	*	0.163425487941904	2.25554830500858e-07	0.000162171523610643	chr15	67146940	67147939	1000	-	promoter:175488	ENST00000558463.1	NA	NA	hg38_genes_promoters
1053	chr22	42695157	42695158	2	*	-0.0403406410028645	2.3566990228129e-07	0.000168726168916112	chr22	42694987	42695986	1000	-	promoter:235657	ENST00000401850.5	53947	A4GALT	hg38_genes_promoters
1054	chr17	7307988	7307989	2	*	0.644065516714132	2.41567126190811e-07	0.000172218504468417	chr17	7306993	7307992	1000	+	promoter:189592	ENST00000573714.5	1984	EIF5A	hg38_genes_promoters
1055	chr17	7307988	7307989	2	*	0.644065516714132	2.41567126190811e-07	0.000172218504468417	chr17	7307371	7308370	1000	+	promoter:189593	ENST00000416016.2	1984	EIF5A	hg38_genes_promoters
1056	chr19	53631875	53632012	138	*	-0.126751366207905	2.4899709258744e-07	0.000176769627127333	chr19	53631056	53632055	1000	+	promoter:214119	ENST00000376650.1	503834	DPRX	hg38_genes_promoters
1057	chr10	5446572	5446666	95	*	0.0791982529057526	2.56239910325686e-07	0.000181150359198342	chr10	5445609	5446608	1000	+	promoter:118617	ENST00000486354.1	10276	NET1	hg38_genes_promoters
1058	chr10	5446572	5446666	95	*	0.0791982529057526	2.56239910325686e-07	0.000181150359198342	chr10	5445609	5446608	1000	+	promoter:118618	ENST00000449083.5	10276	NET1	hg38_genes_promoters
1059	chr10	5446572	5446666	95	*	0.0791982529057526	2.56239910325686e-07	0.000181150359198342	chr10	5445611	5446610	1000	+	promoter:118619	ENST00000380359.3	10276	NET1	hg38_genes_promoters
1060	chr1	234957071	234957114	44	*	0.291069632815807	2.56889220489732e-07	0.00018123025017535	chr1	234956231	234957230	1000	+	promoter:10622	ENST00000423963.1	NA	NA	hg38_genes_promoters
1061	chr17	78979862	78980186	325	*	0.112840748119043	2.63336297798603e-07	0.000185042797823064	chr17	78979919	78980918	1000	-	promoter:202437	ENST00000591778.5	3959	LGALS3BP	hg38_genes_promoters
1062	chr17	78979862	78980186	325	*	0.112840748119043	2.63336297798603e-07	0.000185042797823064	chr17	78979924	78980923	1000	-	promoter:202438	ENST00000262776.8	3959	LGALS3BP	hg38_genes_promoters
1063	chr17	78979862	78980186	325	*	0.112840748119043	2.63336297798603e-07	0.000185042797823064	chr17	78979924	78980923	1000	-	promoter:202439	ENST00000587311.5	3959	LGALS3BP	hg38_genes_promoters
1064	chr17	78979862	78980186	325	*	0.112840748119043	2.63336297798603e-07	0.000185042797823064	chr17	78979909	78980908	1000	-	promoter:202440	ENST00000586720.5	3959	LGALS3BP	hg38_genes_promoters
1065	chr17	78979862	78980186	325	*	0.112840748119043	2.63336297798603e-07	0.000185042797823064	chr17	78979924	78980923	1000	-	promoter:202441	ENST00000587251.5	3959	LGALS3BP	hg38_genes_promoters
1066	chr17	78979862	78980186	325	*	0.112840748119043	2.63336297798603e-07	0.000185042797823064	chr17	78979948	78980947	1000	-	promoter:202443	ENST00000588198.5	3959	LGALS3BP	hg38_genes_promoters
1067	chr17	78979862	78980186	325	*	0.112840748119043	2.63336297798603e-07	0.000185042797823064	chr17	78979936	78980935	1000	-	promoter:202447	ENST00000585407.5	3959	LGALS3BP	hg38_genes_promoters
1068	chr17	78979862	78980186	325	*	0.112840748119043	2.63336297798603e-07	0.000185042797823064	chr17	78979924	78980923	1000	-	promoter:202448	ENST00000589775.6	3959	LGALS3BP	hg38_genes_promoters
1069	chr17	78979862	78980186	325	*	0.112840748119043	2.63336297798603e-07	0.000185042797823064	chr17	78979909	78980908	1000	-	promoter:202449	ENST00000589906.5	3959	LGALS3BP	hg38_genes_promoters
1070	chr17	78979862	78980186	325	*	0.112840748119043	2.63336297798603e-07	0.000185042797823064	chr17	78979912	78980911	1000	-	promoter:202450	ENST00000587310.5	3959	LGALS3BP	hg38_genes_promoters
1071	chr17	78979862	78980186	325	*	0.112840748119043	2.63336297798603e-07	0.000185042797823064	chr17	78979928	78980927	1000	-	promoter:202452	ENST00000588990.5	3959	LGALS3BP	hg38_genes_promoters
1072	chr17	78979862	78980186	325	*	0.112840748119043	2.63336297798603e-07	0.000185042797823064	chr17	78979892	78980891	1000	-	promoter:202453	ENST00000588899.1	3959	LGALS3BP	hg38_genes_promoters
1073	chr17	78979862	78980186	325	*	0.112840748119043	2.63336297798603e-07	0.000185042797823064	chr17	78979844	78980843	1000	-	promoter:202454	ENST00000591274.1	3959	LGALS3BP	hg38_genes_promoters
1074	chr17	78979862	78980186	325	*	0.112840748119043	2.63336297798603e-07	0.000185042797823064	chr17	78979876	78980875	1000	-	promoter:202455	ENST00000586300.1	3959	LGALS3BP	hg38_genes_promoters
1075	chr16	77435270	77435294	25	*	0.232389500335823	2.63388579575035e-07	0.000185042797823064	chr16	77435035	77436034	1000	-	promoter:188195	ENST00000282849.10	170692	ADAMTS18	hg38_genes_promoters
1076	chr16	77435270	77435294	25	*	0.232389500335823	2.63388579575035e-07	0.000185042797823064	chr16	77435035	77436034	1000	-	promoter:188197	ENST00000449265.2	170692	ADAMTS18	hg38_genes_promoters
1077	chr16	77435270	77435294	25	*	0.232389500335823	2.63388579575035e-07	0.000185042797823064	chr16	77434522	77435521	1000	-	promoter:188201	ENST00000564369.1	170692	ADAMTS18	hg38_genes_promoters
1078	chr16	89656956	89656957	2	*	-0.381452828074693	2.65485199971675e-07	0.000185743449690328	chr16	89656740	89657739	1000	+	promoter:183517	ENST00000566204.2	124045	SPATA33	hg38_genes_promoters
1079	chr16	89656956	89656957	2	*	-0.381452828074693	2.65485199971675e-07	0.000185743449690328	chr16	89656802	89657801	1000	+	promoter:183518	ENST00000301031.8	124045	SPATA33	hg38_genes_promoters
1080	chr16	89656956	89656957	2	*	-0.381452828074693	2.65485199971675e-07	0.000185743449690328	chr16	89656829	89657828	1000	+	promoter:183519	ENST00000565890.1	124045	SPATA33	hg38_genes_promoters
1081	chr16	89656956	89656957	2	*	-0.381452828074693	2.65485199971675e-07	0.000185743449690328	chr16	89656836	89657835	1000	+	promoter:183520	ENST00000579310.6	124045	SPATA33	hg38_genes_promoters
1082	chr16	89656956	89656957	2	*	-0.381452828074693	2.65485199971675e-07	0.000185743449690328	chr16	89656838	89657837	1000	+	promoter:183521	ENST00000457689.3	124045	SPATA33	hg38_genes_promoters
1083	chr16	89656956	89656957	2	*	-0.381452828074693	2.65485199971675e-07	0.000185743449690328	chr16	89656861	89657860	1000	+	promoter:183522	ENST00000567827.1	124045	SPATA33	hg38_genes_promoters
1084	chr16	89656956	89656957	2	*	-0.381452828074693	2.65485199971675e-07	0.000185743449690328	chr16	89656871	89657870	1000	+	promoter:183523	ENST00000564238.2	124045	SPATA33	hg38_genes_promoters
1085	chr11	117201564	117204363	2800	*	0.108333608809736	2.6718981616125e-07	0.000186549831872501	chr11	117200750	117201749	1000	+	promoter:133530	ENST00000530649.5	6876	TAGLN	hg38_genes_promoters
1086	chr11	117201564	117204363	2800	*	0.108333608809736	2.6718981616125e-07	0.000186549831872501	chr11	117200873	117201872	1000	+	promoter:133531	ENST00000532870.5	6876	TAGLN	hg38_genes_promoters
1087	chr11	117201564	117204363	2800	*	0.108333608809736	2.6718981616125e-07	0.000186549831872501	chr11	117202144	117203143	1000	+	promoter:133532	ENST00000529622.1	6876	TAGLN	hg38_genes_promoters
1088	chr11	117201564	117204363	2800	*	0.108333608809736	2.6718981616125e-07	0.000186549831872501	chr11	117203967	117204966	1000	+	promoter:133533	ENST00000624094.1	NA	NA	hg38_genes_promoters
1089	chr2	74380409	74380474	66	*	0.211599236986135	2.67785084627348e-07	0.000186579947881849	chr2	74380356	74381355	1000	-	promoter:34020	ENST00000361874.8	1639	DCTN1	hg38_genes_promoters
1090	chr2	74380409	74380474	66	*	0.211599236986135	2.67785084627348e-07	0.000186579947881849	chr2	74380356	74381355	1000	-	promoter:34021	ENST00000394003.7	1639	DCTN1	hg38_genes_promoters
1091	chr2	74380409	74380474	66	*	0.211599236986135	2.67785084627348e-07	0.000186579947881849	chr2	74380312	74381311	1000	-	promoter:34024	ENST00000628224.3	1639	DCTN1	hg38_genes_promoters
1092	chr2	74380409	74380474	66	*	0.211599236986135	2.67785084627348e-07	0.000186579947881849	chr2	74380300	74381299	1000	-	promoter:34032	ENST00000409567.7	1639	DCTN1	hg38_genes_promoters
1093	chr2	74380409	74380474	66	*	0.211599236986135	2.67785084627348e-07	0.000186579947881849	chr2	74380346	74381345	1000	-	promoter:34041	ENST00000454119.5	1639	DCTN1	hg38_genes_promoters
1094	chr2	74380409	74380474	66	*	0.211599236986135	2.67785084627348e-07	0.000186579947881849	chr2	74380284	74381283	1000	-	promoter:34044	ENST00000413111.5	1639	DCTN1	hg38_genes_promoters
1095	chr11	59502791	59502792	2	*	-0.118118502280205	2.69704127978545e-07	0.000187530385693724	chr11	59502576	59503575	1000	+	promoter:130136	ENST00000313253.1	219986	OR4D11	hg38_genes_promoters
1096	chr2	226795351	226798319	2969	*	0.165665692503993	2.74592258564429e-07	0.000189757850665408	chr2	226795247	226796246	1000	-	promoter:38963	ENST00000498335.1	3667	IRS1	hg38_genes_promoters
1097	chr11	61828022	61830859	2838	*	0.0420647859999002	2.75824093473811e-07	0.000190220115892117	chr11	61827179	61828178	1000	+	promoter:130464	ENST00000517312.5	9415	FADS2	hg38_genes_promoters
1098	chr11	61828022	61830859	2838	*	0.0420647859999002	2.75824093473811e-07	0.000190220115892117	chr11	61827280	61828279	1000	+	promoter:130465	ENST00000521849.5	9415	FADS2	hg38_genes_promoters
1099	chr11	61828022	61830859	2838	*	0.0420647859999002	2.75824093473811e-07	0.000190220115892117	chr11	61827300	61828299	1000	+	promoter:130466	ENST00000278840.9	9415	FADS2	hg38_genes_promoters
1100	chr11	61828022	61830859	2838	*	0.0420647859999002	2.75824093473811e-07	0.000190220115892117	chr11	61829319	61830318	1000	-	promoter:137634	ENST00000421879.5	3992	FADS1	hg38_genes_promoters
1101	chr11	61828022	61830859	2838	*	0.0420647859999002	2.75824093473811e-07	0.000190220115892117	chr11	61829310	61830309	1000	-	promoter:137640	ENST00000448607.1	3992	FADS1	hg38_genes_promoters
1102	chr3	156291219	156291892	674	*	0.112978351597118	2.98259089039678e-07	0.000204440573354428	chr3	156290908	156291907	1000	+	promoter:45664	ENST00000389634.5	7881	KCNAB1	hg38_genes_promoters
1103	chr3	156291219	156291892	674	*	0.112978351597118	2.98259089039678e-07	0.000204440573354428	chr3	156290920	156291919	1000	+	promoter:45665	ENST00000489036.5	7881	KCNAB1	hg38_genes_promoters
1104	chr17	39739912	39740168	257	*	0.29559006088023	3.03632060585939e-07	0.000207282553683845	chr17	39738967	39739966	1000	+	promoter:191935	ENST00000394209.6	2886	GRB7	hg38_genes_promoters
1105	chr17	39739912	39740168	257	*	0.29559006088023	3.03632060585939e-07	0.000207282553683845	chr17	39739132	39740131	1000	+	promoter:191936	ENST00000584053.1	2886	GRB7	hg38_genes_promoters
1106	chr2	1625429	1626067	639	*	0.121503717246664	3.11450298049948e-07	0.000211764269554384	chr2	1625420	1626419	1000	-	promoter:30968	ENST00000366424.2	NA	NA	hg38_genes_promoters
1107	chr10	104328944	104329246	303	*	0.0569846155208361	3.15945262110242e-07	0.0002139595244461	chr10	104328925	104329924	1000	-	promoter:126389	ENST00000358187.2	85450	ITPRIP	hg38_genes_promoters
1108	chr16	86198342	86198852	511	*	0.105681285048181	3.50034260809866e-07	0.000233226883868695	chr16	86197976	86198975	1000	+	promoter:183169	ENST00000654153.1	NA	NA	hg38_genes_promoters
1109	chr17	64006962	64007877	916	*	-0.219908734782619	3.55907205616146e-07	0.000236286723885729	chr17	64006933	64007932	1000	-	promoter:201196	ENST00000449662.6	3384	ICAM2	hg38_genes_promoters
1110	chr17	64006962	64007877	916	*	-0.219908734782619	3.55907205616146e-07	0.000236286723885729	chr17	64006747	64007746	1000	-	promoter:201200	ENST00000581417.5	3384	ICAM2	hg38_genes_promoters
1111	chr17	64006962	64007877	916	*	-0.219908734782619	3.55907205616146e-07	0.000236286723885729	chr17	64006770	64007769	1000	-	promoter:201207	ENST00000580389.1	3384	ICAM2	hg38_genes_promoters
1112	chr22	44309701	44313029	3329	*	0.207145953213014	3.76545679884151e-07	0.000248523825927445	chr22	44312952	44313951	1000	-	promoter:235726	ENST00000381176.5	85352	SHISAL1	hg38_genes_promoters
1113	chr22	43110188	43111364	1177	*	0.0173720408948686	3.77474387099896e-07	0.000248651135011174	chr22	43109750	43110749	1000	+	promoter:233191	ENST00000216115.3	638	BIK	hg38_genes_promoters
1114	chr8	28129301	28129302	2	*	0.11267784539762	3.81015912831408e-07	0.000250495724403801	chr8	28128319	28129318	1000	+	promoter:101126	ENST00000520011.1	55140	ELP3	hg38_genes_promoters
1115	chr10	43323406	43325229	1824	*	0.0302802352192519	3.85650308244629e-07	0.000253050253230226	chr10	43322665	43323664	1000	+	promoter:119716	ENST00000451438.1	105378270	LINC02633	hg38_genes_promoters
1116	chr6	36593606	36593782	177	*	0.289468994540918	3.88276620244994e-07	0.000253787963048916	chr6	36593353	36594352	1000	+	promoter:79034	ENST00000613941.4	6428	SRSF3	hg38_genes_promoters
1117	chr6	36593606	36593782	177	*	0.289468994540918	3.88276620244994e-07	0.000253787963048916	chr6	36593362	36594361	1000	+	promoter:79035	ENST00000373715.11	6428	SRSF3	hg38_genes_promoters
1118	chr6	36593606	36593782	177	*	0.289468994540918	3.88276620244994e-07	0.000253787963048916	chr6	36593367	36594366	1000	+	promoter:79036	ENST00000620242.1	6428	SRSF3	hg38_genes_promoters
1119	chr6	36593606	36593782	177	*	0.289468994540918	3.88276620244994e-07	0.000253787963048916	chr6	36593368	36594367	1000	+	promoter:79037	ENST00000339436.11	6428	SRSF3	hg38_genes_promoters
1120	chr6	36593606	36593782	177	*	0.289468994540918	3.88276620244994e-07	0.000253787963048916	chr6	36593391	36594390	1000	+	promoter:79038	ENST00000477442.6	6428	SRSF3	hg38_genes_promoters
1121	chr6	36593606	36593782	177	*	0.289468994540918	3.88276620244994e-07	0.000253787963048916	chr6	36593592	36594591	1000	+	promoter:79039	ENST00000620941.1	6428	SRSF3	hg38_genes_promoters
1122	chr7	27174582	27177439	2858	*	0.125544485666705	4.27197671535708e-07	0.000276553205275295	chr7	27175181	27176180	1000	-	promoter:95038	ENST00000465941.1	3205	HOXA9	hg38_genes_promoters
1123	chr7	27174582	27177439	2858	*	0.125544485666705	4.27197671535708e-07	0.000276553205275295	chr7	27174321	27175320	1000	-	promoter:95041	ENST00000283921.5	3206	HOXA10	hg38_genes_promoters
1124	chr4	56530053	56530960	908	*	0.0326443919369137	4.4380915520749e-07	0.000285665159568554	chr4	56529606	56530605	1000	+	promoter:56959	ENST00000512175.3	100506564	THEGL	hg38_genes_promoters
1125	chr3	112640641	112641600	960	*	0.0429428585816238	4.62850626945248e-07	0.000294989731403127	chr3	112641144	112642143	1000	-	promoter:51674	ENST00000206423.8	151887	CCDC80	hg38_genes_promoters
1126	chr3	112640641	112641600	960	*	0.0429428585816238	4.62850626945248e-07	0.000294989731403127	chr3	112641301	112642300	1000	-	promoter:51675	ENST00000439685.6	151887	CCDC80	hg38_genes_promoters
1127	chr3	112640641	112641600	960	*	0.0429428585816238	4.62850626945248e-07	0.000294989731403127	chr3	112641057	112642056	1000	-	promoter:51678	ENST00000475181.1	151887	CCDC80	hg38_genes_promoters
1128	chr3	112640641	112641600	960	*	0.0429428585816238	4.62850626945248e-07	0.000294989731403127	chr3	112641144	112642143	1000	-	promoter:51679	ENST00000469554.1	151887	CCDC80	hg38_genes_promoters
1129	chr15	96782531	96782532	2	*	0.179685284924192	4.64406412980584e-07	0.000294989731403127	chr15	96782389	96783388	1000	+	promoter:172951	ENST00000649986.1	145946	SPATA8	hg38_genes_promoters
1130	chr15	96782531	96782532	2	*	0.179685284924192	4.64406412980584e-07	0.000294989731403127	chr15	96782411	96783410	1000	+	promoter:172952	ENST00000558553.2	145946	SPATA8	hg38_genes_promoters
1131	chr15	96782531	96782532	2	*	0.179685284924192	4.64406412980584e-07	0.000294989731403127	chr15	96782435	96783434	1000	+	promoter:172953	ENST00000671619.1	145946	SPATA8	hg38_genes_promoters
1132	chr15	96782531	96782532	2	*	0.179685284924192	4.64406412980584e-07	0.000294989731403127	chr15	96782435	96783434	1000	+	promoter:172954	ENST00000561002.2	145946	SPATA8	hg38_genes_promoters
1133	chr15	96782531	96782532	2	*	0.179685284924192	4.64406412980584e-07	0.000294989731403127	chr15	96782487	96783486	1000	+	promoter:172955	ENST00000560327.1	145946	SPATA8	hg38_genes_promoters
1134	chr15	96782531	96782532	2	*	0.179685284924192	4.64406412980584e-07	0.000294989731403127	chr15	96781655	96782654	1000	-	promoter:177244	ENST00000560888.5	100652749	SPATA8-AS1	hg38_genes_promoters
1135	chr17	6995776	6996259	484	*	0.162420371205541	4.72445346019048e-07	0.00029841325897848	chr17	6995049	6996048	1000	+	promoter:189488	ENST00000251535.11	239	ALOX12	hg38_genes_promoters
1136	chr17	6995776	6996259	484	*	0.162420371205541	4.72445346019048e-07	0.00029841325897848	chr17	6995982	6996981	1000	+	promoter:189489	ENST00000480801.1	239	ALOX12	hg38_genes_promoters
1137	chr17	6995776	6996259	484	*	0.162420371205541	4.72445346019048e-07	0.00029841325897848	chr17	6995190	6996189	1000	-	promoter:196545	ENST00000573222.1	NA	NA	hg38_genes_promoters
1138	chr14	23154271	23155580	1310	*	0.169516802131485	4.81884427031779e-07	0.00030280157298815	chr14	23155310	23156309	1000	-	promoter:165181	ENST00000339733.9	23428	SLC7A8	hg38_genes_promoters
1139	chr14	23154271	23155580	1310	*	0.169516802131485	4.81884427031779e-07	0.00030280157298815	chr14	23154451	23155450	1000	-	promoter:165184	ENST00000422941.6	23428	SLC7A8	hg38_genes_promoters
1140	chr14	23154271	23155580	1310	*	0.169516802131485	4.81884427031779e-07	0.00030280157298815	chr14	23154402	23155401	1000	-	promoter:165186	ENST00000453702.5	23428	SLC7A8	hg38_genes_promoters
1141	chr14	23154271	23155580	1310	*	0.169516802131485	4.81884427031779e-07	0.00030280157298815	chr14	23155459	23156458	1000	-	promoter:165187	ENST00000529705.6	23428	SLC7A8	hg38_genes_promoters
1142	chr14	23154271	23155580	1310	*	0.169516802131485	4.81884427031779e-07	0.00030280157298815	chr14	23154394	23155393	1000	-	promoter:165188	ENST00000528860.5	23428	SLC7A8	hg38_genes_promoters
1143	chr11	68840154	68842130	1977	*	-0.0768745568214995	4.86966811930342e-07	0.000305302894103081	chr11	68841932	68842931	1000	-	promoter:138845	ENST00000376618.6	1374	CPT1A	hg38_genes_promoters
1144	chr11	68840154	68842130	1977	*	-0.0768745568214995	4.86966811930342e-07	0.000305302894103081	chr11	68841917	68842916	1000	-	promoter:138846	ENST00000265641.10	1374	CPT1A	hg38_genes_promoters
1145	chr11	68840154	68842130	1977	*	-0.0768745568214995	4.86966811930342e-07	0.000305302894103081	chr11	68839685	68840684	1000	-	promoter:138851	ENST00000569129.5	1374	CPT1A	hg38_genes_promoters
1146	chr2	237798729	237798730	2	*	0.133560125339	4.91605571205198e-07	0.000307640393795401	chr2	237797752	237798751	1000	+	promoter:30433	ENST00000444524.2	375316	RBM44	hg38_genes_promoters
1147	chr2	237798729	237798730	2	*	0.133560125339	4.91605571205198e-07	0.000307640393795401	chr2	237797779	237798778	1000	+	promoter:30434	ENST00000316997.9	375316	RBM44	hg38_genes_promoters
1148	chr2	237798729	237798730	2	*	0.133560125339	4.91605571205198e-07	0.000307640393795401	chr2	237798178	237799177	1000	+	promoter:30435	ENST00000409864.6	375316	RBM44	hg38_genes_promoters
1149	chr9	31253487	31255228	1742	*	-0.0935474742257508	5.13522691751883e-07	0.000317824460824643	chr9	31252901	31253900	1000	+	promoter:110599	ENST00000497974.1	NA	NA	hg38_genes_promoters
1150	chr6	98024495	98024496	2	*	0.748757408905987	5.1626422418754e-07	0.000318461660382594	chr6	98023531	98024530	1000	+	promoter:80483	ENST00000459007.1	100302164	MIR2113	hg38_genes_promoters
1151	chr3	53666114	53669258	3145	*	-0.08328583545303	5.18752515373393e-07	0.000319306819230517	chr3	53665363	53666362	1000	+	promoter:42594	ENST00000481085.5	776	CACNA1D	hg38_genes_promoters
1152	chr3	53666114	53669258	3145	*	-0.08328583545303	5.18752515373393e-07	0.000319306819230517	chr3	53665378	53666377	1000	+	promoter:42595	ENST00000464429.1	776	CACNA1D	hg38_genes_promoters
1153	chr3	53666114	53669258	3145	*	-0.08328583545303	5.18752515373393e-07	0.000319306819230517	chr3	53665401	53666400	1000	+	promoter:42596	ENST00000481478.1	776	CACNA1D	hg38_genes_promoters
1154	chr10	2498779	2498780	2	*	-0.115617181227644	5.21577051413356e-07	0.000320138700296506	chr10	2498721	2499720	1000	+	promoter:118500	ENST00000431209.1	NA	NA	hg38_genes_promoters
1155	chr1	32274433	32274802	370	*	-0.0829305757621344	5.22946105093353e-07	0.000320138700296506	chr1	32274620	32275619	1000	+	promoter:2296	ENST00000469956.1	3932	LCK	hg38_genes_promoters
1156	chr19	46296797	46297082	286	*	0.136558492124151	5.34938985178211e-07	0.000324751237377017	chr19	46296042	46297041	1000	+	promoter:213091	ENST00000377670.9	64344	HIF3A	hg38_genes_promoters
1157	chr19	46296797	46297082	286	*	0.136558492124151	5.34938985178211e-07	0.000324751237377017	chr19	46296046	46297045	1000	+	promoter:213092	ENST00000533789.5	64344	HIF3A	hg38_genes_promoters
1158	chr19	46296797	46297082	286	*	0.136558492124151	5.34938985178211e-07	0.000324751237377017	chr19	46296046	46297045	1000	+	promoter:213093	ENST00000475432.6	64344	HIF3A	hg38_genes_promoters
1159	chr19	46296797	46297082	286	*	0.136558492124151	5.34938985178211e-07	0.000324751237377017	chr19	46296046	46297045	1000	+	promoter:213094	ENST00000244302.8	64344	HIF3A	hg38_genes_promoters
1160	chr3	154120831	154122321	1491	*	0.0222488958091398	5.36246772083674e-07	0.000324751237377017	chr3	154120003	154121002	1000	+	promoter:45611	ENST00000356448.8	26084	ARHGEF26	hg38_genes_promoters
1161	chr3	154120831	154122321	1491	*	0.0222488958091398	5.36246772083674e-07	0.000324751237377017	chr3	154120390	154121389	1000	+	promoter:45612	ENST00000465093.6	26084	ARHGEF26	hg38_genes_promoters
1162	chr3	154120831	154122321	1491	*	0.0222488958091398	5.36246772083674e-07	0.000324751237377017	chr3	154120416	154121415	1000	+	promoter:45613	ENST00000496710.5	26084	ARHGEF26	hg38_genes_promoters
1163	chr3	154120831	154122321	1491	*	0.0222488958091398	5.36246772083674e-07	0.000324751237377017	chr3	154120440	154121439	1000	+	promoter:45614	ENST00000465817.1	26084	ARHGEF26	hg38_genes_promoters
1164	chr3	154120831	154122321	1491	*	0.0222488958091398	5.36246772083674e-07	0.000324751237377017	chr3	154121312	154122311	1000	-	promoter:53398	ENST00000491862.6	100507524	ARHGEF26-AS1	hg38_genes_promoters
1165	chr3	154120831	154122321	1491	*	0.0222488958091398	5.36246772083674e-07	0.000324751237377017	chr3	154121333	154122332	1000	-	promoter:53399	ENST00000479270.6	100507524	ARHGEF26-AS1	hg38_genes_promoters
1166	chr3	154120831	154122321	1491	*	0.0222488958091398	5.36246772083674e-07	0.000324751237377017	chr3	154121348	154122347	1000	-	promoter:53400	ENST00000480639.6	100507524	ARHGEF26-AS1	hg38_genes_promoters
1167	chr3	154120831	154122321	1491	*	0.0222488958091398	5.36246772083674e-07	0.000324751237377017	chr3	154121340	154122339	1000	-	promoter:53401	ENST00000664850.1	100507524	ARHGEF26-AS1	hg38_genes_promoters
1168	chr3	154120831	154122321	1491	*	0.0222488958091398	5.36246772083674e-07	0.000324751237377017	chr3	154121343	154122342	1000	-	promoter:53402	ENST00000657639.1	100507524	ARHGEF26-AS1	hg38_genes_promoters
1169	chr3	154120831	154122321	1491	*	0.0222488958091398	5.36246772083674e-07	0.000324751237377017	chr3	154121312	154122311	1000	-	promoter:53403	ENST00000657305.1	100507524	ARHGEF26-AS1	hg38_genes_promoters
1170	chr3	154120831	154122321	1491	*	0.0222488958091398	5.36246772083674e-07	0.000324751237377017	chr3	154121333	154122332	1000	-	promoter:53404	ENST00000467912.6	100507524	ARHGEF26-AS1	hg38_genes_promoters
1171	chr3	154120831	154122321	1491	*	0.0222488958091398	5.36246772083674e-07	0.000324751237377017	chr3	154121074	154122073	1000	-	promoter:53412	ENST00000660955.1	100507524	ARHGEF26-AS1	hg38_genes_promoters
1172	chr3	154120831	154122321	1491	*	0.0222488958091398	5.36246772083674e-07	0.000324751237377017	chr3	154121329	154122328	1000	-	promoter:53413	ENST00000659466.1	100507524	ARHGEF26-AS1	hg38_genes_promoters
1173	chr3	154120831	154122321	1491	*	0.0222488958091398	5.36246772083674e-07	0.000324751237377017	chr3	154121276	154122275	1000	-	promoter:53414	ENST00000685026.1	NA	NA	hg38_genes_promoters
1174	chr3	154120831	154122321	1491	*	0.0222488958091398	5.36246772083674e-07	0.000324751237377017	chr3	154121276	154122275	1000	-	promoter:53415	ENST00000687992.1	NA	NA	hg38_genes_promoters
1175	chr10	102775764	102776365	602	*	0.0336144769948177	5.46530591248639e-07	0.000330387030496773	chr10	102775249	102776248	1000	+	promoter:122036	ENST00000369889.5	54838	WBP1L	hg38_genes_promoters
1176	chr2	130963247	130963248	2	*	-0.241994786309013	5.52756700365977e-07	0.000332367096034115	chr2	130962642	130963641	1000	+	promoter:26392	ENST00000409303.6	50649	ARHGEF4	hg38_genes_promoters
1177	chr14	104969027	104970805	1779	*	0.128416891909047	5.57599604336953e-07	0.000334683563580044	chr14	104970482	104971481	1000	-	promoter:168371	ENST00000555122.1	113146	AHNAK2	hg38_genes_promoters
1178	chr22	30542086	30542087	2	*	0.0957924316352709	5.6163220199596e-07	0.00033591072895484	chr22	30541536	30542535	1000	+	promoter:232178	ENST00000448467.1	NA	NA	hg38_genes_promoters
1179	chr17	41066658	41097495	30838	*	-0.110415079115696	5.62956341840399e-07	0.000336107812396496	chr17	41070946	41071945	1000	+	promoter:192056	ENST00000446109.1	NA	NA	hg38_genes_promoters
1180	chr17	41066658	41097495	30838	*	-0.110415079115696	5.62956341840399e-07	0.000336107812396496	chr17	41083150	41084149	1000	+	promoter:192057	ENST00000391417.5	100132476	KRTAP4-7	hg38_genes_promoters
1181	chr17	41066658	41097495	30838	*	-0.110415079115696	5.62956341840399e-07	0.000336107812396496	chr17	41089338	41090337	1000	+	promoter:192058	ENST00000657137.1	NA	NA	hg38_genes_promoters
1182	chr17	41066658	41097495	30838	*	-0.110415079115696	5.62956341840399e-07	0.000336107812396496	chr17	41065880	41066879	1000	-	promoter:199074	ENST00000394015.3	85294	KRTAP2-4	hg38_genes_promoters
1183	chr1	179551046	179551047	2	*	0.628858297072422	5.67623183172224e-07	0.000338296409477026	chr1	179550067	179551066	1000	+	promoter:8564	ENST00000489080.1	126859	AXDND1	hg38_genes_promoters
1184	chr3	62536513	62536696	184	*	0.104753622016654	5.69368730771763e-07	0.000338739310468394	chr3	62536467	62537466	1000	-	promoter:50642	ENST00000491424.5	8618	CADPS	hg38_genes_promoters
1185	chr3	62536513	62536696	184	*	0.104753622016654	5.69368730771763e-07	0.000338739310468394	chr3	62536582	62537581	1000	-	promoter:50643	ENST00000468271.5	8618	CADPS	hg38_genes_promoters
1186	chr13	113001570	113001660	91	*	0.163881082561714	5.73888866530155e-07	0.000340230517933689	chr13	113000714	113001713	1000	+	promoter:157503	ENST00000375604.6	23263	MCF2L	hg38_genes_promoters
1187	chr13	113001570	113001660	91	*	0.163881082561714	5.73888866530155e-07	0.000340230517933689	chr13	113000754	113001753	1000	+	promoter:157504	ENST00000375597.8	23263	MCF2L	hg38_genes_promoters
1188	chr13	113001570	113001660	91	*	0.163881082561714	5.73888866530155e-07	0.000340230517933689	chr13	113000785	113001784	1000	+	promoter:157505	ENST00000486210.1	23263	MCF2L	hg38_genes_promoters
1189	chr13	113001570	113001660	91	*	0.163881082561714	5.73888866530155e-07	0.000340230517933689	chr13	113000893	113001892	1000	+	promoter:157506	ENST00000397024.1	23263	MCF2L	hg38_genes_promoters
1190	chr12	25648521	25648688	168	*	0.106873342631865	5.75191460591428e-07	0.00034040555923005	chr12	25648555	25649554	1000	-	promoter:150086	ENST00000445693.5	160492	LMNTD1	hg38_genes_promoters
1191	chr12	25648521	25648688	168	*	0.106873342631865	5.75191460591428e-07	0.00034040555923005	chr12	25648563	25649562	1000	-	promoter:150089	ENST00000545543.1	160492	LMNTD1	hg38_genes_promoters
1192	chr12	25648521	25648688	168	*	0.106873342631865	5.75191460591428e-07	0.00034040555923005	chr12	25648545	25649544	1000	-	promoter:150091	ENST00000540106.5	160492	LMNTD1	hg38_genes_promoters
1193	chr12	25648521	25648688	168	*	0.106873342631865	5.75191460591428e-07	0.00034040555923005	chr12	25648580	25649579	1000	-	promoter:150092	ENST00000542224.1	160492	LMNTD1	hg38_genes_promoters
1194	chr1	21278099	21279725	1627	*	-0.205704287833719	5.85691365160362e-07	0.000346013556943733	chr1	21279550	21280549	1000	-	promoter:12566	ENST00000357071.8	1889	ECE1	hg38_genes_promoters
1195	chr12	108696514	108697246	733	*	0.171952885062044	5.89927562404249e-07	0.000347907978229417	chr12	108696403	108697402	1000	-	promoter:153729	ENST00000421578.6	23603	CORO1C	hg38_genes_promoters
1196	chr16	83992926	83993250	325	*	0.158970390776109	5.92378164871873e-07	0.00034874458425841	chr16	83992403	83993402	1000	+	promoter:183012	ENST00000567703.1	54550	NECAB2	hg38_genes_promoters
1197	chr3	73621612	73623248	1637	*	0.193773054265541	6.08727805544218e-07	0.000357125596681476	chr3	73620713	73621712	1000	+	promoter:43096	ENST00000608304.5	101927249	PDZRN3-AS1	hg38_genes_promoters
1198	chr3	73621612	73623248	1637	*	0.193773054265541	6.08727805544218e-07	0.000357125596681476	chr3	73622568	73623567	1000	+	promoter:43097	ENST00000608743.5	101927249	PDZRN3-AS1	hg38_genes_promoters
1199	chr3	73621612	73623248	1637	*	0.193773054265541	6.08727805544218e-07	0.000357125596681476	chr3	73622628	73623627	1000	+	promoter:43098	ENST00000619517.4	101927249	PDZRN3-AS1	hg38_genes_promoters
1200	chr3	73621612	73623248	1637	*	0.193773054265541	6.08727805544218e-07	0.000357125596681476	chr3	73622634	73623633	1000	+	promoter:43099	ENST00000478988.2	101927249	PDZRN3-AS1	hg38_genes_promoters
1201	chr22	24494841	24494969	129	*	0.270312042268402	6.15643082621716e-07	0.000359311206727018	chr22	24494242	24495241	1000	+	promoter:231775	ENST00000382760.2	51733	UPB1	hg38_genes_promoters
1202	chr22	24494841	24494969	129	*	0.270312042268402	6.15643082621716e-07	0.000359311206727018	chr22	24494332	24495331	1000	+	promoter:231776	ENST00000326010.10	51733	UPB1	hg38_genes_promoters
1203	chr22	24494841	24494969	129	*	0.270312042268402	6.15643082621716e-07	0.000359311206727018	chr22	24494801	24495800	1000	-	promoter:234314	ENST00000326341.8	646023	ADORA2A-AS1	hg38_genes_promoters
1204	chr22	24494841	24494969	129	*	0.270312042268402	6.15643082621716e-07	0.000359311206727018	chr22	24494801	24495800	1000	-	promoter:234315	ENST00000650766.1	646023	ADORA2A-AS1	hg38_genes_promoters
1205	chr22	24494841	24494969	129	*	0.270312042268402	6.15643082621716e-07	0.000359311206727018	chr22	24494816	24495815	1000	-	promoter:234317	ENST00000412790.2	646023	ADORA2A-AS1	hg38_genes_promoters
1206	chr14	99271669	99275007	3339	*	0.0619773552769202	6.25049336673395e-07	0.000363545261782026	chr14	99271486	99272485	1000	-	promoter:167995	ENST00000345514.2	64919	BCL11B	hg38_genes_promoters
1207	chr14	99271669	99275007	3339	*	0.0619773552769202	6.25049336673395e-07	0.000363545261782026	chr14	99272198	99273197	1000	-	promoter:167996	ENST00000357195.8	64919	BCL11B	hg38_genes_promoters
1208	chr14	99271669	99275007	3339	*	0.0619773552769202	6.25049336673395e-07	0.000363545261782026	chr14	99271525	99272524	1000	-	promoter:167997	ENST00000443726.2	64919	BCL11B	hg38_genes_promoters
1209	chr21	30348725	30371648	22924	*	0.409753462338016	6.45315376414675e-07	0.000373404449614605	chr21	30348607	30349606	1000	-	promoter:229960	ENST00000334160.6	337963	KRTAP23-1	hg38_genes_promoters
1210	chr21	30348725	30371648	22924	*	0.409753462338016	6.45315376414675e-07	0.000373404449614605	chr21	30356886	30357885	1000	-	promoter:229961	ENST00000508999.1	NA	NA	hg38_genes_promoters
1211	chr4	52051223	52051402	180	*	0.0350520392951374	6.59479158803846e-07	0.000380947854254341	chr4	52050304	52051303	1000	+	promoter:56761	ENST00000295213.9	132671	SPATA18	hg38_genes_promoters
1212	chr4	52051223	52051402	180	*	0.0350520392951374	6.59479158803846e-07	0.000380947854254341	chr4	52050409	52051408	1000	+	promoter:56762	ENST00000514670.1	132671	SPATA18	hg38_genes_promoters
1213	chr4	52051223	52051402	180	*	0.0350520392951374	6.59479158803846e-07	0.000380947854254341	chr4	52050412	52051411	1000	+	promoter:56763	ENST00000506829.5	132671	SPATA18	hg38_genes_promoters
1214	chr4	52051223	52051402	180	*	0.0350520392951374	6.59479158803846e-07	0.000380947854254341	chr4	52050416	52051415	1000	+	promoter:56764	ENST00000508915.5	132671	SPATA18	hg38_genes_promoters
1215	chr4	52051223	52051402	180	*	0.0350520392951374	6.59479158803846e-07	0.000380947854254341	chr4	52050416	52051415	1000	+	promoter:56765	ENST00000419395.6	132671	SPATA18	hg38_genes_promoters
1216	chr4	52051223	52051402	180	*	0.0350520392951374	6.59479158803846e-07	0.000380947854254341	chr4	52050419	52051418	1000	+	promoter:56766	ENST00000511028.1	132671	SPATA18	hg38_genes_promoters
1217	chr4	52051223	52051402	180	*	0.0350520392951374	6.59479158803846e-07	0.000380947854254341	chr4	52050461	52051460	1000	+	promoter:56767	ENST00000503055.5	132671	SPATA18	hg38_genes_promoters
1218	chr4	52051223	52051402	180	*	0.0350520392951374	6.59479158803846e-07	0.000380947854254341	chr4	52050461	52051460	1000	+	promoter:56768	ENST00000505320.5	132671	SPATA18	hg38_genes_promoters
1219	chr4	52051223	52051402	180	*	0.0350520392951374	6.59479158803846e-07	0.000380947854254341	chr4	52050542	52051541	1000	+	promoter:56769	ENST00000505038.1	132671	SPATA18	hg38_genes_promoters
1220	chr3	71537206	71543351	6146	*	0.188436814261715	6.60890028148862e-07	0.000381111369901373	chr3	71542090	71543089	1000	-	promoter:50872	ENST00000408337.1	100302112	MIR1284	hg38_genes_promoters
1221	chr15	43638962	43648875	9914	*	-0.0665535657742897	6.68075024991901e-07	0.000383944307517667	chr15	43648123	43649122	1000	+	promoter:170144	ENST00000428073.1	NA	NA	hg38_genes_promoters
1222	chr15	43638962	43648875	9914	*	-0.0665535657742897	6.68075024991901e-07	0.000383944307517667	chr15	43648845	43649844	1000	-	promoter:174184	ENST00000396879.8	117155	CATSPER2	hg38_genes_promoters
1223	chr15	43638962	43648875	9914	*	-0.0665535657742897	6.68075024991901e-07	0.000383944307517667	chr15	43648846	43649845	1000	-	promoter:174185	ENST00000381761.6	117155	CATSPER2	hg38_genes_promoters
1224	chr15	43638962	43648875	9914	*	-0.0665535657742897	6.68075024991901e-07	0.000383944307517667	chr15	43648845	43649844	1000	-	promoter:174187	ENST00000321596.6	117155	CATSPER2	hg38_genes_promoters
1225	chr15	43638962	43648875	9914	*	-0.0665535657742897	6.68075024991901e-07	0.000383944307517667	chr15	43648062	43649061	1000	-	promoter:174189	ENST00000433380.5	117155	CATSPER2	hg38_genes_promoters
1226	chr15	43638962	43648875	9914	*	-0.0665535657742897	6.68075024991901e-07	0.000383944307517667	chr15	43648848	43649847	1000	-	promoter:174193	ENST00000415968.2	117155	CATSPER2	hg38_genes_promoters
1227	chr15	43638962	43648875	9914	*	-0.0665535657742897	6.68075024991901e-07	0.000383944307517667	chr15	43643024	43644023	1000	-	promoter:174194	ENST00000621680.1	NA	NA	hg38_genes_promoters
1228	chr15	43638962	43648875	9914	*	-0.0665535657742897	6.68075024991901e-07	0.000383944307517667	chr15	43648826	43649825	1000	-	promoter:174196	ENST00000432420.5	117155	CATSPER2	hg38_genes_promoters
1229	chr20	20712717	20712718	2	*	0.667248872110208	6.69658223750968e-07	0.000384200772938957	chr20	20712645	20713644	1000	-	promoter:225705	ENST00000202677.12	57186	RALGAPA2	hg38_genes_promoters
1230	chr4	685737	685738	2	*	0.547369989231543	6.72501739741954e-07	0.000385077543520379	chr4	685102	686101	1000	-	promoter:60470	ENST00000512400.1	84179	SLC49A3	hg38_genes_promoters
1231	chr19	53721455	53721456	2	*	0.344622819084412	6.73465497434473e-07	0.000385077543520379	chr19	53721166	53722165	1000	+	promoter:214149	ENST00000385064.1	574484	MIR520G	hg38_genes_promoters
1232	chr5	59893293	59894023	731	*	0.00796545397885998	6.74647151251171e-07	0.000385101585450257	chr5	59893727	59894726	1000	-	promoter:72697	ENST00000340635.11	5144	PDE4D	hg38_genes_promoters
1233	chr5	59893293	59894023	731	*	0.00796545397885998	6.74647151251171e-07	0.000385101585450257	chr5	59893286	59894285	1000	-	promoter:72709	ENST00000405053.7	5144	PDE4D	hg38_genes_promoters
1234	chr2	237859347	237860418	1072	*	0.0690936747104892	6.92430802894229e-07	0.000392600132664484	chr2	237858623	237859622	1000	+	promoter:30438	ENST00000409726.5	10267	RAMP1	hg38_genes_promoters
1235	chr2	237859347	237860418	1072	*	0.0690936747104892	6.92430802894229e-07	0.000392600132664484	chr2	237858623	237859622	1000	+	promoter:30439	ENST00000254661.5	10267	RAMP1	hg38_genes_promoters
1236	chr2	237859347	237860418	1072	*	0.0690936747104892	6.92430802894229e-07	0.000392600132664484	chr2	237858976	237859975	1000	+	promoter:30440	ENST00000403885.1	10267	RAMP1	hg38_genes_promoters
1237	chr5	19987909	19988740	832	*	0.05173366892913	7.22370963852887e-07	0.000407524554190295	chr5	19988201	19989200	1000	-	promoter:71863	ENST00000382275.6	1016	CDH18	hg38_genes_promoters
1238	chr5	19987909	19988740	832	*	0.05173366892913	7.22370963852887e-07	0.000407524554190295	chr5	19988186	19989185	1000	-	promoter:71868	ENST00000502796.5	1016	CDH18	hg38_genes_promoters
1239	chr5	19987909	19988740	832	*	0.05173366892913	7.22370963852887e-07	0.000407524554190295	chr5	19988208	19989207	1000	-	promoter:71870	ENST00000511273.1	1016	CDH18	hg38_genes_promoters
1240	chr5	19987909	19988740	832	*	0.05173366892913	7.22370963852887e-07	0.000407524554190295	chr5	19988199	19989198	1000	-	promoter:71872	ENST00000511423.5	1016	CDH18	hg38_genes_promoters
1241	chr5	19987909	19988740	832	*	0.05173366892913	7.22370963852887e-07	0.000407524554190295	chr5	19988200	19989199	1000	-	promoter:71874	ENST00000503132.1	1016	CDH18	hg38_genes_promoters
1242	chr17	82436653	82436654	2	*	-0.383622622435153	7.25647333273758e-07	0.000408690625160891	chr17	82435729	82436728	1000	+	promoter:195584	ENST00000578130.5	284004	HEXD	hg38_genes_promoters
1243	chr17	82436653	82436654	2	*	-0.383622622435153	7.25647333273758e-07	0.000408690625160891	chr17	82436127	82437126	1000	+	promoter:195585	ENST00000585077.1	284004	HEXD	hg38_genes_promoters
1244	chr17	82436653	82436654	2	*	-0.383622622435153	7.25647333273758e-07	0.000408690625160891	chr17	82436215	82437214	1000	+	promoter:195586	ENST00000578616.5	284004	HEXD	hg38_genes_promoters
1245	chr17	49574091	49575154	1064	*	0.141358551205586	7.51580567753227e-07	0.000421190486497528	chr17	49574871	49575870	1000	+	promoter:193049	ENST00000328741.6	11248	NXPH3	hg38_genes_promoters
1246	chr17	49574091	49575154	1064	*	0.141358551205586	7.51580567753227e-07	0.000421190486497528	chr17	49575122	49576121	1000	+	promoter:193050	ENST00000513748.1	11248	NXPH3	hg38_genes_promoters
1247	chr17	49574091	49575154	1064	*	0.141358551205586	7.51580567753227e-07	0.000421190486497528	chr17	49574065	49575064	1000	-	promoter:200346	ENST00000514506.1	100288866	NGFR-AS1	hg38_genes_promoters
1248	chr3	81255668	81298789	43122	*	-0.0356381455835013	7.58664800653627e-07	0.000423755045885747	chr3	81255530	81256529	1000	-	promoter:51025	ENST00000478239.5	NA	NA	hg38_genes_promoters
1249	chr3	81255668	81298789	43122	*	-0.0356381455835013	7.58664800653627e-07	0.000423755045885747	chr3	81297346	81298345	1000	-	promoter:51026	ENST00000464131.1	NA	NA	hg38_genes_promoters
1250	chrX	101293173	101293174	2	*	0.0779703339841379	7.64594997149544e-07	0.000426362647544158	chrX	101293058	101294057	1000	-	promoter:242377	ENST00000372907.7	54457	TAF7L	hg38_genes_promoters
1251	chr11	75276982	75276983	2	*	0.790560443315512	7.95843717340522e-07	0.000440156281804085	chr11	75276912	75277911	1000	-	promoter:139328	ENST00000529741.1	408	ARRB1	hg38_genes_promoters
1252	chr19	55537890	55538334	445	*	0.386170818988811	7.97717357527541e-07	0.000440471630788389	chr19	55537134	55538133	1000	-	promoter:221625	ENST00000413299.6	646643	SBK2	hg38_genes_promoters
1253	chr11	118213227	118213228	2	*	-0.416545518233381	8.0761305314931e-07	0.000444483128640848	chr11	118212471	118213470	1000	-	promoter:140901	ENST00000531536.1	120425	JAML	hg38_genes_promoters
1254	chr11	118213227	118213228	2	*	-0.416545518233381	8.0761305314931e-07	0.000444483128640848	chr11	118212886	118213885	1000	-	promoter:140902	ENST00000524477.5	120425	JAML	hg38_genes_promoters
1255	chr3	196742906	196748581	5676	*	0.0966338380764995	8.15389852327177e-07	0.000448033521703514	chr3	196747325	196748324	1000	-	promoter:54980	ENST00000607443.1	NA	NA	hg38_genes_promoters
1256	chr5	34043404	34043620	217	*	0.129600518400646	8.21791589689265e-07	0.000450818056730105	chr5	34043214	34044213	1000	-	promoter:72091	ENST00000382065.8	114899	C1QTNF3	hg38_genes_promoters
1257	chr5	34043404	34043620	217	*	0.129600518400646	8.21791589689265e-07	0.000450818056730105	chr5	34043214	34044213	1000	-	promoter:72092	ENST00000231338.7	114899	C1QTNF3	hg38_genes_promoters
1258	chr5	34043404	34043620	217	*	0.129600518400646	8.21791589689265e-07	0.000450818056730105	chr5	34043213	34044212	1000	-	promoter:72096	ENST00000508434.1	114899	C1QTNF3	hg38_genes_promoters
1259	chr3	37174726	37175020	295	*	0.104937163914639	8.41565525658758e-07	0.000460917391018211	chr3	37174583	37175582	1000	-	promoter:48856	ENST00000336686.9	9209	LRRFIP2	hg38_genes_promoters
1260	chr9	132977597	132977704	108	*	0.173895257781779	8.74657788471463e-07	0.00047672376317616	chr9	132977651	132978650	1000	+	promoter:113839	ENST00000636137.1	8328	GFI1B	hg38_genes_promoters
1261	chr9	132977597	132977704	108	*	0.173895257781779	8.74657788471463e-07	0.00047672376317616	chr9	132977694	132978693	1000	+	promoter:113840	ENST00000372122.4	8328	GFI1B	hg38_genes_promoters
1262	chr1	182069288	182069299	12	*	0.263968921904415	8.78015727879624e-07	0.000477783357236267	chr1	182069254	182070253	1000	-	promoter:19236	ENST00000411509.1	127665	ZNF648	hg38_genes_promoters
1263	chr22	50578209	50578411	203	*	0.201399855209176	8.97159316574162e-07	0.000485853464829045	chr22	50578021	50579020	1000	-	promoter:236075	ENST00000405237.7	1375	CPT1B	hg38_genes_promoters
1264	chr22	50578209	50578411	203	*	0.201399855209176	8.97159316574162e-07	0.000485853464829045	chr22	50577916	50578915	1000	-	promoter:236080	ENST00000360719.6	1375	CPT1B	hg38_genes_promoters
1265	chr22	50578209	50578411	203	*	0.201399855209176	8.97159316574162e-07	0.000485853464829045	chr22	50577916	50578915	1000	-	promoter:236081	ENST00000457250.5	1375	CPT1B	hg38_genes_promoters
1266	chr22	50578209	50578411	203	*	0.201399855209176	8.97159316574162e-07	0.000485853464829045	chr22	50577869	50578868	1000	-	promoter:236088	ENST00000461117.1	1375	CPT1B	hg38_genes_promoters
1267	chr22	50578209	50578411	203	*	0.201399855209176	8.97159316574162e-07	0.000485853464829045	chr22	50578247	50579246	1000	-	promoter:236089	ENST00000417176.1	1375	CPT1B	hg38_genes_promoters
1268	chr18	22172331	22178261	5931	*	0.188133158389535	9.01249331062895e-07	0.000487287488319086	chr18	22176663	22177662	1000	-	promoter:206260	ENST00000578504.1	NA	NA	hg38_genes_promoters
1269	chr6	17281267	17282633	1367	*	0.049460382823651	9.1182096914205e-07	0.00049221581628966	chr6	17280361	17281360	1000	+	promoter:77446	ENST00000379052.10	221662	RBM24	hg38_genes_promoters
1270	chr6	17281267	17282633	1367	*	0.049460382823651	9.1182096914205e-07	0.00049221581628966	chr6	17280705	17281704	1000	+	promoter:77447	ENST00000509686.5	221662	RBM24	hg38_genes_promoters
1271	chr6	17281267	17282633	1367	*	0.049460382823651	9.1182096914205e-07	0.00049221581628966	chr6	17281064	17282063	1000	+	promoter:77448	ENST00000425446.6	221662	RBM24	hg38_genes_promoters
1272	chr6	17281267	17282633	1367	*	0.049460382823651	9.1182096914205e-07	0.00049221581628966	chr6	17281337	17282336	1000	+	promoter:77449	ENST00000503965.5	221662	RBM24	hg38_genes_promoters
1273	chr6	17281267	17282633	1367	*	0.049460382823651	9.1182096914205e-07	0.00049221581628966	chr6	17281701	17282700	1000	+	promoter:77450	ENST00000318204.5	221662	RBM24	hg38_genes_promoters
1274	chr6	17281267	17282633	1367	*	0.049460382823651	9.1182096914205e-07	0.00049221581628966	chr6	17282044	17283043	1000	+	promoter:77451	ENST00000504055.1	221662	RBM24	hg38_genes_promoters
1275	chr6	17281267	17282633	1367	*	0.049460382823651	9.1182096914205e-07	0.00049221581628966	chr6	17281425	17282424	1000	-	promoter:83060	ENST00000659730.1	NA	NA	hg38_genes_promoters
1276	chr6	17281267	17282633	1367	*	0.049460382823651	9.1182096914205e-07	0.00049221581628966	chr6	17280870	17281869	1000	-	promoter:83061	ENST00000692882.1	NA	NA	hg38_genes_promoters
1277	chr9	95004853	95024610	19758	*	0.0653212450129895	9.2127724960325e-07	0.000496527295968386	chr9	95003980	95004979	1000	+	promoter:112163	ENST00000471978.5	84909	AOPEP	hg38_genes_promoters
1278	chr9	95004853	95024610	19758	*	0.0653212450129895	9.2127724960325e-07	0.000496527295968386	chr9	95003996	95004995	1000	+	promoter:112164	ENST00000445181.5	84909	AOPEP	hg38_genes_promoters
1279	chr9	95004853	95024610	19758	*	0.0653212450129895	9.2127724960325e-07	0.000496527295968386	chr9	95004008	95005007	1000	+	promoter:112165	ENST00000478473.1	84909	AOPEP	hg38_genes_promoters
1280	chr9	95004853	95024610	19758	*	0.0653212450129895	9.2127724960325e-07	0.000496527295968386	chr9	95004013	95005012	1000	+	promoter:112166	ENST00000496567.5	84909	AOPEP	hg38_genes_promoters
1281	chr9	95004853	95024610	19758	*	0.0653212450129895	9.2127724960325e-07	0.000496527295968386	chr9	95004097	95005096	1000	+	promoter:112167	ENST00000463372.5	84909	AOPEP	hg38_genes_promoters
1282	chr9	95004853	95024610	19758	*	0.0653212450129895	9.2127724960325e-07	0.000496527295968386	chr9	95017891	95018890	1000	+	promoter:112168	ENST00000482056.2	84909	AOPEP	hg38_genes_promoters
1283	chr19	459731	461874	2144	*	0.0179984356966003	9.30109279797906e-07	0.000499693447338168	chr19	461034	462033	1000	-	promoter:215091	ENST00000264554.11	25759	SHC2	hg38_genes_promoters
1284	chr19	459731	461874	2144	*	0.0179984356966003	9.30109279797906e-07	0.000499693447338168	chr19	460572	461571	1000	-	promoter:215093	ENST00000590222.5	25759	SHC2	hg38_genes_promoters
1285	chr17	43906650	43908461	1812	*	0.0401367696934384	9.35092161377961e-07	0.000501573045450234	chr17	43907537	43908536	1000	-	promoter:199631	ENST00000269095.9	4355	MPP2	hg38_genes_promoters
1286	chr17	43906650	43908461	1812	*	0.0401367696934384	9.35092161377961e-07	0.000501573045450234	chr17	43907943	43908942	1000	-	promoter:199633	ENST00000612133.4	4355	MPP2	hg38_genes_promoters
1287	chr17	43906650	43908461	1812	*	0.0401367696934384	9.35092161377961e-07	0.000501573045450234	chr17	43907527	43908526	1000	-	promoter:199635	ENST00000461854.5	4355	MPP2	hg38_genes_promoters
1288	chr17	43906650	43908461	1812	*	0.0401367696934384	9.35092161377961e-07	0.000501573045450234	chr17	43907537	43908536	1000	-	promoter:199636	ENST00000520305.5	4355	MPP2	hg38_genes_promoters
1289	chr17	43906650	43908461	1812	*	0.0401367696934384	9.35092161377961e-07	0.000501573045450234	chr17	43907537	43908536	1000	-	promoter:199637	ENST00000523501.5	4355	MPP2	hg38_genes_promoters
1290	chr17	43906650	43908461	1812	*	0.0401367696934384	9.35092161377961e-07	0.000501573045450234	chr17	43907760	43908759	1000	-	promoter:199639	ENST00000523220.5	4355	MPP2	hg38_genes_promoters
1291	chr17	43906650	43908461	1812	*	0.0401367696934384	9.35092161377961e-07	0.000501573045450234	chr17	43907307	43908306	1000	-	promoter:199641	ENST00000520319.1	4355	MPP2	hg38_genes_promoters
1292	chr17	43906650	43908461	1812	*	0.0401367696934384	9.35092161377961e-07	0.000501573045450234	chr17	43907468	43908467	1000	-	promoter:199642	ENST00000520406.5	4355	MPP2	hg38_genes_promoters
1293	chr17	43906650	43908461	1812	*	0.0401367696934384	9.35092161377961e-07	0.000501573045450234	chr17	43907234	43908233	1000	-	promoter:199644	ENST00000523934.5	4355	MPP2	hg38_genes_promoters
1294	chr17	43906650	43908461	1812	*	0.0401367696934384	9.35092161377961e-07	0.000501573045450234	chr17	43907544	43908543	1000	-	promoter:199645	ENST00000520241.5	4355	MPP2	hg38_genes_promoters
1295	chr17	43906650	43908461	1812	*	0.0401367696934384	9.35092161377961e-07	0.000501573045450234	chr17	43907536	43908535	1000	-	promoter:199646	ENST00000521178.5	4355	MPP2	hg38_genes_promoters
1296	chr17	43906650	43908461	1812	*	0.0401367696934384	9.35092161377961e-07	0.000501573045450234	chr17	43907476	43908475	1000	-	promoter:199648	ENST00000522172.5	4355	MPP2	hg38_genes_promoters
1297	chr17	43906650	43908461	1812	*	0.0401367696934384	9.35092161377961e-07	0.000501573045450234	chr17	43907472	43908471	1000	-	promoter:199649	ENST00000518478.1	4355	MPP2	hg38_genes_promoters
1298	chr11	32427708	32429046	1339	*	0.0879967050232064	9.38278999615796e-07	0.000502484835095353	chr11	32429030	32430029	1000	-	promoter:136531	ENST00000527775.1	7490	WT1	hg38_genes_promoters
1299	chrX	154464036	154464037	2	*	0.310885871277731	9.67136088199056e-07	0.000513060380855049	chrX	154463449	154464448	1000	+	promoter:240014	ENST00000482598.1	55558	PLXNA3	hg38_genes_promoters
1300	chr3	141077171	141077342	172	*	0.132368934347482	9.78801483429577e-07	0.000517623617039029	chr3	141076446	141077445	1000	+	promoter:45194	ENST00000507895.1	92369	SPSB4	hg38_genes_promoters
1301	chr12	122063329	122064228	900	*	0.116145234584652	9.85057133410513e-07	0.000519983403082382	chr12	122062349	122063348	1000	+	promoter:147919	ENST00000540968.2	100506691	LINC02985	hg38_genes_promoters
1302	chr12	122063329	122064228	900	*	0.116145234584652	9.85057133410513e-07	0.000519983403082382	chr12	122062390	122063389	1000	+	promoter:147920	ENST00000660647.1	100506691	LINC02985	hg38_genes_promoters
1303	chr12	122063329	122064228	900	*	0.116145234584652	9.85057133410513e-07	0.000519983403082382	chr12	122062394	122063393	1000	+	promoter:147921	ENST00000687369.1	100506691	LINC02985	hg38_genes_promoters
1304	chr12	122063329	122064228	900	*	0.116145234584652	9.85057133410513e-07	0.000519983403082382	chr12	122063277	122064276	1000	+	promoter:147922	ENST00000653475.1	100506691	LINC02985	hg38_genes_promoters
1305	chr12	122063329	122064228	900	*	0.116145234584652	9.85057133410513e-07	0.000519983403082382	chr12	122063357	122064356	1000	+	promoter:147923	ENST00000423999.2	100506691	LINC02985	hg38_genes_promoters
1306	chr9	95055457	95084453	28997	*	0.121509660337501	9.94580448723716e-07	0.000522697254819317	chr9	95055270	95056269	1000	+	promoter:112170	ENST00000468164.1	84909	AOPEP	hg38_genes_promoters
1307	chr9	95055457	95084453	28997	*	0.121509660337501	9.94580448723716e-07	0.000522697254819317	chr9	95064350	95065349	1000	+	promoter:112171	ENST00000613785.1	102466518	MIR6081	hg38_genes_promoters
1308	chr9	95055457	95084453	28997	*	0.121509660337501	9.94580448723716e-07	0.000522697254819317	chr9	95084208	95085207	1000	+	promoter:112172	ENST00000384832.1	407011	MIR23B	hg38_genes_promoters
1309	chr9	95055457	95084453	28997	*	0.121509660337501	9.94580448723716e-07	0.000522697254819317	chr9	95084445	95085444	1000	+	promoter:112173	ENST00000385129.3	407019	MIR27B	hg38_genes_promoters
1310	chrX	9786220	9786555	336	*	0.103425724885303	9.9458262883427e-07	0.000522697254819317	chrX	9785429	9786428	1000	+	promoter:236300	ENST00000380913.8	357	SHROOM2	hg38_genes_promoters
1311	chrX	9786220	9786555	336	*	0.103425724885303	9.9458262883427e-07	0.000522697254819317	chrX	9786298	9787297	1000	-	promoter:240311	ENST00000447366.5	4935	GPR143	hg38_genes_promoters
1312	chr16	82626829	82630008	3180	*	0.0271479593187401	9.97853954473409e-07	0.00052360217013265	chr16	82625965	82626964	1000	+	promoter:182964	ENST00000268613.14	1012	CDH13	hg38_genes_promoters
1313	chr16	82626829	82630008	3180	*	0.0271479593187401	9.97853954473409e-07	0.00052360217013265	chr16	82625966	82626965	1000	+	promoter:182965	ENST00000569144.5	1012	CDH13	hg38_genes_promoters
1314	chr16	82626829	82630008	3180	*	0.0271479593187401	9.97853954473409e-07	0.00052360217013265	chr16	82625968	82626967	1000	+	promoter:182966	ENST00000562601.5	1012	CDH13	hg38_genes_promoters
1315	chr16	82626829	82630008	3180	*	0.0271479593187401	9.97853954473409e-07	0.00052360217013265	chr16	82625969	82626968	1000	+	promoter:182967	ENST00000568770.5	1012	CDH13	hg38_genes_promoters
1316	chr16	82626829	82630008	3180	*	0.0271479593187401	9.97853954473409e-07	0.00052360217013265	chr16	82625969	82626968	1000	+	promoter:182968	ENST00000567109.6	1012	CDH13	hg38_genes_promoters
1317	chr16	82626829	82630008	3180	*	0.0271479593187401	9.97853954473409e-07	0.00052360217013265	chr16	82625970	82626969	1000	+	promoter:182969	ENST00000565636.5	1012	CDH13	hg38_genes_promoters
1318	chr16	82626829	82630008	3180	*	0.0271479593187401	9.97853954473409e-07	0.00052360217013265	chr16	82625970	82626969	1000	+	promoter:182970	ENST00000431540.7	1012	CDH13	hg38_genes_promoters
1319	chr16	82626829	82630008	3180	*	0.0271479593187401	9.97853954473409e-07	0.00052360217013265	chr16	82625970	82626969	1000	+	promoter:182971	ENST00000428848.7	1012	CDH13	hg38_genes_promoters
1320	chr16	82626829	82630008	3180	*	0.0271479593187401	9.97853954473409e-07	0.00052360217013265	chr16	82625970	82626969	1000	+	promoter:182972	ENST00000539548.6	1012	CDH13	hg38_genes_promoters
1321	chr16	82626829	82630008	3180	*	0.0271479593187401	9.97853954473409e-07	0.00052360217013265	chr16	82625971	82626970	1000	+	promoter:182973	ENST00000566333.1	1012	CDH13	hg38_genes_promoters
1322	chr16	82626829	82630008	3180	*	0.0271479593187401	9.97853954473409e-07	0.00052360217013265	chr16	82626039	82627038	1000	+	promoter:182974	ENST00000569455.1	1012	CDH13	hg38_genes_promoters
1323	chr16	82626829	82630008	3180	*	0.0271479593187401	9.97853954473409e-07	0.00052360217013265	chr16	82626039	82627038	1000	+	promoter:182975	ENST00000567445.1	1012	CDH13	hg38_genes_promoters
1324	chr11	110712155	110713223	1069	*	0.0598189133584819	1.00341557328961e-06	0.000525704197835491	chr11	110712729	110713728	1000	-	promoter:140511	ENST00000260283.8	57569	ARHGAP20	hg38_genes_promoters
1325	chr11	110712155	110713223	1069	*	0.0598189133584819	1.00341557328961e-06	0.000525704197835491	chr11	110712438	110713437	1000	-	promoter:140513	ENST00000683387.1	57569	ARHGAP20	hg38_genes_promoters
1326	chr11	110712155	110713223	1069	*	0.0598189133584819	1.00341557328961e-06	0.000525704197835491	chr11	110712051	110713050	1000	-	promoter:140514	ENST00000524756.5	57569	ARHGAP20	hg38_genes_promoters
1327	chr11	110712155	110713223	1069	*	0.0598189133584819	1.00341557328961e-06	0.000525704197835491	chr11	110712729	110713728	1000	-	promoter:140515	ENST00000528829.5	57569	ARHGAP20	hg38_genes_promoters
1328	chr11	110712155	110713223	1069	*	0.0598189133584819	1.00341557328961e-06	0.000525704197835491	chr11	110713190	110714189	1000	-	promoter:140516	ENST00000527598.1	57569	ARHGAP20	hg38_genes_promoters
1329	chr11	110712155	110713223	1069	*	0.0598189133584819	1.00341557328961e-06	0.000525704197835491	chr11	110713190	110714189	1000	-	promoter:140517	ENST00000533353.5	57569	ARHGAP20	hg38_genes_promoters
1330	chr12	124517645	124519241	1597	*	0.0732585895872148	1.00732669711003e-06	0.000526936337648465	chr12	124518295	124519294	1000	-	promoter:154826	ENST00000420698.5	9612	NCOR2	hg38_genes_promoters
1331	chr2	176107233	176108963	1731	*	0.0504362008932247	1.03429987221794e-06	0.000537918710186641	chr2	176106280	176107279	1000	+	promoter:27776	ENST00000249504.7	3237	HOXD11	hg38_genes_promoters
1332	chr2	176107233	176108963	1731	*	0.0504362008932247	1.03429987221794e-06	0.000537918710186641	chr2	176107790	176108789	1000	+	promoter:27777	ENST00000490088.2	3236	HOXD10	hg38_genes_promoters
1333	chr2	176107233	176108963	1731	*	0.0504362008932247	1.03429987221794e-06	0.000537918710186641	chr2	176107877	176108876	1000	+	promoter:27778	ENST00000549469.1	3236	HOXD10	hg38_genes_promoters
1334	chr20	58389255	58389256	2	*	0.247075243666012	1.03468864872772e-06	0.000537918710186641	chr20	58388313	58389312	1000	+	promoter:224347	ENST00000395802.7	9217	VAPB	hg38_genes_promoters
1335	chr20	58389255	58389256	2	*	0.247075243666012	1.03468864872772e-06	0.000537918710186641	chr20	58388366	58389365	1000	+	promoter:224348	ENST00000520497.1	9217	VAPB	hg38_genes_promoters
1336	chr20	58389255	58389256	2	*	0.247075243666012	1.03468864872772e-06	0.000537918710186641	chr20	58388375	58389374	1000	+	promoter:224349	ENST00000265619.6	9217	VAPB	hg38_genes_promoters
1337	chr18	50318933	50318934	2	*	0.106434107277821	1.05596668129928e-06	0.000546458714820919	chr18	50318002	50319001	1000	+	promoter:204695	ENST00000516188.1	NA	NA	hg38_genes_promoters
1338	chr17	19387040	19387808	769	*	0.0880806903061739	1.0613168150798e-06	0.000548387591339206	chr17	19386933	19387932	1000	-	promoter:197665	ENST00000497081.6	4239	MFAP4	hg38_genes_promoters
1339	chr17	19387040	19387808	769	*	0.0880806903061739	1.0613168150798e-06	0.000548387591339206	chr17	19387191	19388190	1000	-	promoter:197666	ENST00000395592.6	4239	MFAP4	hg38_genes_promoters
1340	chr17	19387040	19387808	769	*	0.0880806903061739	1.0613168150798e-06	0.000548387591339206	chr17	19387191	19388190	1000	-	promoter:197667	ENST00000299610.5	4239	MFAP4	hg38_genes_promoters
1341	chr17	19387040	19387808	769	*	0.0880806903061739	1.0613168150798e-06	0.000548387591339206	chr17	19387191	19388190	1000	-	promoter:197669	ENST00000571210.1	4239	MFAP4	hg38_genes_promoters
1342	chr10	11874895	11874902	8	*	0.136294878498276	1.09517867351654e-06	0.000563300233254304	chr10	11874796	11875795	1000	-	promoter:123462	ENST00000453242.1	219731	PROSER2-AS1	hg38_genes_promoters
1343	chr4	153790019	153790196	178	*	-0.175227180285767	1.09959477315242e-06	0.000563855180148	chr4	153789084	153790083	1000	-	promoter:64367	ENST00000274063.5	6423	SFRP2	hg38_genes_promoters
1344	chr18	48137385	48137813	429	*	0.207097979716599	1.11523778388226e-06	0.000570721538145377	chr18	48137362	48138361	1000	-	promoter:206941	ENST00000535628.6	201501	ZBTB7C	hg38_genes_promoters
1345	chr3	73623462	73625665	2204	*	0.0342426175591797	1.12266445906748e-06	0.000573076113792113	chr3	73622568	73623567	1000	+	promoter:43097	ENST00000608743.5	101927249	PDZRN3-AS1	hg38_genes_promoters
1346	chr3	73623462	73625665	2204	*	0.0342426175591797	1.12266445906748e-06	0.000573076113792113	chr3	73622628	73623627	1000	+	promoter:43098	ENST00000619517.4	101927249	PDZRN3-AS1	hg38_genes_promoters
1347	chr3	73623462	73625665	2204	*	0.0342426175591797	1.12266445906748e-06	0.000573076113792113	chr3	73622634	73623633	1000	+	promoter:43099	ENST00000478988.2	101927249	PDZRN3-AS1	hg38_genes_promoters
1348	chr3	73623462	73625665	2204	*	0.0342426175591797	1.12266445906748e-06	0.000573076113792113	chr3	73623410	73624409	1000	+	promoter:43100	ENST00000625169.1	NA	NA	hg38_genes_promoters
1349	chr3	73623462	73625665	2204	*	0.0342426175591797	1.12266445906748e-06	0.000573076113792113	chr3	73624942	73625941	1000	-	promoter:50941	ENST00000263666.9	23024	PDZRN3	hg38_genes_promoters
1350	chr3	73623462	73625665	2204	*	0.0342426175591797	1.12266445906748e-06	0.000573076113792113	chr3	73624841	73625840	1000	-	promoter:50952	ENST00000308537.4	23024	PDZRN3	hg38_genes_promoters
1351	chr5	34043035	34043377	343	*	0.167597451818507	1.12975855455273e-06	0.000574960330643421	chr5	34043214	34044213	1000	-	promoter:72091	ENST00000382065.8	114899	C1QTNF3	hg38_genes_promoters
1352	chr5	34043035	34043377	343	*	0.167597451818507	1.12975855455273e-06	0.000574960330643421	chr5	34043214	34044213	1000	-	promoter:72092	ENST00000231338.7	114899	C1QTNF3	hg38_genes_promoters
1353	chr5	34043035	34043377	343	*	0.167597451818507	1.12975855455273e-06	0.000574960330643421	chr5	34043213	34044212	1000	-	promoter:72096	ENST00000508434.1	114899	C1QTNF3	hg38_genes_promoters
1354	chr10	88932737	88953459	20723	*	0.123044059780479	1.18935024275935e-06	0.000598082114262577	chr10	88938475	88939474	1000	+	promoter:121210	ENST00000596007.1	NA	NA	hg38_genes_promoters
1355	chr10	88932737	88953459	20723	*	0.123044059780479	1.18935024275935e-06	0.000598082114262577	chr10	88938497	88939496	1000	+	promoter:121211	ENST00000625277.1	NA	NA	hg38_genes_promoters
1356	chr10	88932737	88953459	20723	*	0.123044059780479	1.18935024275935e-06	0.000598082114262577	chr10	88952813	88953812	1000	+	promoter:121212	ENST00000688239.1	355	FAS	hg38_genes_promoters
1357	chr10	88932737	88953459	20723	*	0.123044059780479	1.18935024275935e-06	0.000598082114262577	chr10	88952774	88953773	1000	-	promoter:125644	ENST00000224784.10	59	ACTA2	hg38_genes_promoters
1358	chr10	88932737	88953459	20723	*	0.123044059780479	1.18935024275935e-06	0.000598082114262577	chr10	88952748	88953747	1000	-	promoter:125645	ENST00000480297.5	59	ACTA2	hg38_genes_promoters
1359	chr10	88932737	88953459	20723	*	0.123044059780479	1.18935024275935e-06	0.000598082114262577	chr10	88952774	88953773	1000	-	promoter:125648	ENST00000488967.5	59	ACTA2	hg38_genes_promoters
1360	chr10	88932737	88953459	20723	*	0.123044059780479	1.18935024275935e-06	0.000598082114262577	chr10	88952774	88953773	1000	-	promoter:125649	ENST00000482085.1	59	ACTA2	hg38_genes_promoters
1361	chr1	161199066	161199785	720	*	0.086757005013023	1.1949479087299e-06	0.000600004118956244	chr1	161198312	161199311	1000	+	promoter:7779	ENST00000679176.1	4720	NDUFS2	hg38_genes_promoters
1362	chr1	161199066	161199785	720	*	0.086757005013023	1.1949479087299e-06	0.000600004118956244	chr1	161198315	161199314	1000	+	promoter:7780	ENST00000367993.7	4720	NDUFS2	hg38_genes_promoters
1363	chr1	161199066	161199785	720	*	0.086757005013023	1.1949479087299e-06	0.000600004118956244	chr1	161199055	161200054	1000	-	promoter:18564	ENST00000367996.6	9507	ADAMTS4	hg38_genes_promoters
1364	chr1	161199066	161199785	720	*	0.086757005013023	1.1949479087299e-06	0.000600004118956244	chr1	161199054	161200053	1000	-	promoter:18566	ENST00000367995.3	9507	ADAMTS4	hg38_genes_promoters
1365	chr15	90184338	90184926	589	*	0.044689110352511	1.24816287771903e-06	0.000621077291681348	chr15	90183918	90184917	1000	+	promoter:172497	ENST00000559300.5	10509	SEMA4B	hg38_genes_promoters
1366	chr15	90184338	90184926	589	*	0.044689110352511	1.24816287771903e-06	0.000621077291681348	chr15	90183920	90184919	1000	+	promoter:172498	ENST00000561085.1	10509	SEMA4B	hg38_genes_promoters
1367	chr15	90184338	90184926	589	*	0.044689110352511	1.24816287771903e-06	0.000621077291681348	chr15	90183963	90184962	1000	+	promoter:172499	ENST00000332496.10	10509	SEMA4B	hg38_genes_promoters
1368	chr6	111087383	111088345	963	*	0.0216200344991125	1.32169211262889e-06	0.000653927975344243	chr6	111086503	111087502	1000	+	promoter:80833	ENST00000368851.10	117247	SLC16A10	hg38_genes_promoters
1369	chr7	143388436	143392367	3932	*	0.0857949593403592	1.34183595670301e-06	0.000662923853317054	chr7	143391392	143392391	1000	-	promoter:99352	ENST00000458129.1	NA	NA	hg38_genes_promoters
1370	chr3	191330588	191330720	133	*	0.105750613473062	1.34683116554742e-06	0.000664420323529361	chr3	191330527	191331526	1000	-	promoter:54598	ENST00000340524.10	257313	UTS2B	hg38_genes_promoters
1371	chr3	191330588	191330720	133	*	0.105750613473062	1.34683116554742e-06	0.000664420323529361	chr3	191330474	191331473	1000	-	promoter:54604	ENST00000432514.5	257313	UTS2B	hg38_genes_promoters
1372	chr3	191330588	191330720	133	*	0.105750613473062	1.34683116554742e-06	0.000664420323529361	chr3	191329617	191330616	1000	-	promoter:54605	ENST00000490825.1	257313	UTS2B	hg38_genes_promoters
1373	chr6	106098665	106098880	216	*	-0.369352500683719	1.36211316072244e-06	0.000670979722794649	chr6	106097925	106098924	1000	+	promoter:80606	ENST00000481163.1	639	PRDM1	hg38_genes_promoters
1374	chr6	106098665	106098880	216	*	-0.369352500683719	1.36211316072244e-06	0.000670979722794649	chr6	106097940	106098939	1000	+	promoter:80607	ENST00000369089.3	639	PRDM1	hg38_genes_promoters
1375	chr16	71570115	71570116	2	*	-0.339070970460603	1.37339624578342e-06	0.000674571113890062	chr16	71569935	71570934	1000	-	promoter:187848	ENST00000564007.2	6898	TAT	hg38_genes_promoters
1376	chr16	11976822	11976823	2	*	0.559916980078414	1.38363862365265e-06	0.000677797809544468	chr16	11976639	11977638	1000	-	promoter:185056	ENST00000673243.1	729978	NPIPB2	hg38_genes_promoters
1377	chr16	11976822	11976823	2	*	0.559916980078414	1.38363862365265e-06	0.000677797809544468	chr16	11976635	11977634	1000	-	promoter:185062	ENST00000538896.5	729978	NPIPB2	hg38_genes_promoters
1378	chr16	11976822	11976823	2	*	0.559916980078414	1.38363862365265e-06	0.000677797809544468	chr16	11976644	11977643	1000	-	promoter:185063	ENST00000532936.1	729978	NPIPB2	hg38_genes_promoters
1379	chr12	108823052	108826562	3511	*	0.0958945588525227	1.40112813353974e-06	0.000684214197292511	chr12	108826287	108827286	1000	-	promoter:153751	ENST00000546697.1	54434	SSH1	hg38_genes_promoters
1380	chr12	108823052	108826562	3511	*	0.0958945588525227	1.40112813353974e-06	0.000684214197292511	chr12	108826395	108827394	1000	-	promoter:153752	ENST00000546812.1	54434	SSH1	hg38_genes_promoters
1381	chr15	53035016	53035017	2	*	0.197003305861107	1.40628977766883e-06	0.00068574382845417	chr15	53034170	53035169	1000	+	promoter:170632	ENST00000692805.1	105370822	LINC02490	hg38_genes_promoters
1382	chr12	12979960	12980198	239	*	0.201461849362703	1.43315469697362e-06	0.000696832807158002	chr12	12979796	12980795	1000	-	promoter:149699	ENST00000540916.1	50865	HEBP1	hg38_genes_promoters
1383	chr10	11742409	11742475	67	*	0.057917306312938	1.43561961945991e-06	0.000697028390669526	chr10	11741446	11742445	1000	+	promoter:118815	ENST00000420401.5	79746	ECHDC3	hg38_genes_promoters
1384	chr1	99646157	99646394	238	*	0.0970734788274302	1.45116425997712e-06	0.000702556851794796	chr1	99645193	99646192	1000	+	promoter:5189	ENST00000605497.5	54873	PALMD	hg38_genes_promoters
1385	chr8	144048967	144050603	1637	*	0.099579185539505	1.47092019607314e-06	0.000711102585490724	chr8	144048079	144049078	1000	+	promoter:104725	ENST00000639008.2	392275	SMPD5	hg38_genes_promoters
1386	chr8	144048967	144050603	1637	*	0.099579185539505	1.47092019607314e-06	0.000711102585490724	chr8	144048557	144049556	1000	+	promoter:104726	ENST00000528912.1	392275	SMPD5	hg38_genes_promoters
1387	chr8	144048967	144050603	1637	*	0.099579185539505	1.47092019607314e-06	0.000711102585490724	chr8	144049527	144050526	1000	+	promoter:104727	ENST00000691496.1	NA	NA	hg38_genes_promoters
1388	chr8	144048967	144050603	1637	*	0.099579185539505	1.47092019607314e-06	0.000711102585490724	chr8	144049529	144050528	1000	+	promoter:104728	ENST00000686861.1	NA	NA	hg38_genes_promoters
1389	chr8	144048967	144050603	1637	*	0.099579185539505	1.47092019607314e-06	0.000711102585490724	chr8	144049529	144050528	1000	+	promoter:104729	ENST00000693651.1	NA	NA	hg38_genes_promoters
1390	chr8	144048967	144050603	1637	*	0.099579185539505	1.47092019607314e-06	0.000711102585490724	chr8	144049530	144050529	1000	+	promoter:104730	ENST00000687871.1	NA	NA	hg38_genes_promoters
1391	chr8	144048967	144050603	1637	*	0.099579185539505	1.47092019607314e-06	0.000711102585490724	chr8	144049530	144050529	1000	+	promoter:104731	ENST00000689734.1	NA	NA	hg38_genes_promoters
1392	chr12	15712952	15713266	315	*	-0.0882439946746177	1.48435447067581e-06	0.000715995321621937	chr12	15712994	15713993	1000	-	promoter:149798	ENST00000543612.5	2059	EPS8	hg38_genes_promoters
1393	chr2	172735634	172736423	790	*	0.0557262459201017	1.53005312842338e-06	0.00073548108594946	chr2	172734845	172735844	1000	+	promoter:27696	ENST00000397081.8	11069	RAPGEF4	hg38_genes_promoters
1394	chr2	172735634	172736423	790	*	0.0557262459201017	1.53005312842338e-06	0.00073548108594946	chr2	172734967	172735966	1000	+	promoter:27697	ENST00000409036.5	11069	RAPGEF4	hg38_genes_promoters
1395	chr2	172735634	172736423	790	*	0.0557262459201017	1.53005312842338e-06	0.00073548108594946	chr2	172736207	172737206	1000	-	promoter:37098	ENST00000435328.1	91149	RAPGEF4-AS1	hg38_genes_promoters
1396	chr1	247639472	247639501	30	*	0.174530352535543	1.54145559331034e-06	0.000738946946742198	chr1	247638630	247639629	1000	+	promoter:11083	ENST00000655877.1	NA	NA	hg38_genes_promoters
1397	chr1	247639472	247639501	30	*	0.174530352535543	1.54145559331034e-06	0.000738946946742198	chr1	247638690	247639689	1000	+	promoter:11084	ENST00000668726.1	NA	NA	hg38_genes_promoters
1398	chr1	247639472	247639501	30	*	0.174530352535543	1.54145559331034e-06	0.000738946946742198	chr1	247638739	247639738	1000	+	promoter:11085	ENST00000659428.1	NA	NA	hg38_genes_promoters
1399	chr1	247639472	247639501	30	*	0.174530352535543	1.54145559331034e-06	0.000738946946742198	chr1	247638749	247639748	1000	+	promoter:11086	ENST00000449298.1	NA	NA	hg38_genes_promoters
1400	chr1	247639472	247639501	30	*	0.174530352535543	1.54145559331034e-06	0.000738946946742198	chr1	247638749	247639748	1000	+	promoter:11087	ENST00000668652.1	NA	NA	hg38_genes_promoters
1401	chr1	247639472	247639501	30	*	0.174530352535543	1.54145559331034e-06	0.000738946946742198	chr1	247638764	247639763	1000	+	promoter:11088	ENST00000662798.1	NA	NA	hg38_genes_promoters
1402	chr1	247639472	247639501	30	*	0.174530352535543	1.54145559331034e-06	0.000738946946742198	chr1	247638795	247639794	1000	+	promoter:11089	ENST00000662484.1	NA	NA	hg38_genes_promoters
1403	chr1	247639472	247639501	30	*	0.174530352535543	1.54145559331034e-06	0.000738946946742198	chr1	247639049	247640048	1000	+	promoter:11090	ENST00000582218.1	NA	NA	hg38_genes_promoters
1404	chr3	56775609	56776406	798	*	0.202257609288877	1.54571965086136e-06	0.000738946946742198	chr3	56775658	56776657	1000	-	promoter:50464	ENST00000413728.6	50650	ARHGEF3	hg38_genes_promoters
1405	chr3	56775609	56776406	798	*	0.202257609288877	1.54571965086136e-06	0.000738946946742198	chr3	56775568	56776567	1000	-	promoter:50467	ENST00000497267.5	50650	ARHGEF3	hg38_genes_promoters
1406	chr17	2089164	2089661	498	*	0.0527127114578594	1.56808583961969e-06	0.000748439840894753	chr17	2088681	2089680	1000	+	promoter:189093	ENST00000571815.1	NA	NA	hg38_genes_promoters
1407	chr17	2089164	2089661	498	*	0.0527127114578594	1.56808583961969e-06	0.000748439840894753	chr17	2088762	2089761	1000	-	promoter:196070	ENST00000573166.5	23293	SMG6	hg38_genes_promoters
1408	chr1	184974864	184975654	791	*	-0.0781635881827881	1.58308539568621e-06	0.000753470608925724	chr1	184974509	184975508	1000	-	promoter:19340	ENST00000367511.4	116496	NIBAN1	hg38_genes_promoters
1409	chr15	92809111	92809969	859	*	0.0641519020854749	1.63748124070414e-06	0.000777171135203577	chr15	92809799	92810798	1000	-	promoter:177107	ENST00000557398.2	400451	FAM174B	hg38_genes_promoters
1410	chr15	92809111	92809969	859	*	0.0641519020854749	1.63748124070414e-06	0.000777171135203577	chr15	92809862	92810861	1000	-	promoter:177118	ENST00000555971.1	101926994	LOC101926994	hg38_genes_promoters
1411	chr15	92809111	92809969	859	*	0.0641519020854749	1.63748124070414e-06	0.000777171135203577	chr15	92808568	92809567	1000	-	promoter:177120	ENST00000555325.1	NA	NA	hg38_genes_promoters
1412	chr15	92809111	92809969	859	*	0.0641519020854749	1.63748124070414e-06	0.000777171135203577	chr15	92809885	92810884	1000	-	promoter:177121	ENST00000554082.1	NA	NA	hg38_genes_promoters
1413	chr17	41734242	41735207	966	*	0.00456495770261653	1.65696797404516e-06	0.000784216950461077	chr17	41734645	41735644	1000	-	promoter:199154	ENST00000393939.6	9001	HAP1	hg38_genes_promoters
1414	chr17	41734242	41735207	966	*	0.00456495770261653	1.65696797404516e-06	0.000784216950461077	chr17	41734644	41735643	1000	-	promoter:199155	ENST00000347901.9	9001	HAP1	hg38_genes_promoters
1415	chr17	41734242	41735207	966	*	0.00456495770261653	1.65696797404516e-06	0.000784216950461077	chr17	41734645	41735644	1000	-	promoter:199156	ENST00000310778.5	9001	HAP1	hg38_genes_promoters
1416	chr17	41734242	41735207	966	*	0.00456495770261653	1.65696797404516e-06	0.000784216950461077	chr17	41734645	41735644	1000	-	promoter:199157	ENST00000341193.9	9001	HAP1	hg38_genes_promoters
1417	chr11	45723209	45723423	215	*	-0.0822377085894409	1.72071841227093e-06	0.000809852046610937	chr11	45722309	45723308	1000	+	promoter:129503	ENST00000529769.1	100507384	LOC100507384	hg38_genes_promoters
1418	chr11	45723209	45723423	215	*	-0.0822377085894409	1.72071841227093e-06	0.000809852046610937	chr11	45722365	45723364	1000	+	promoter:129504	ENST00000657891.1	100507384	LOC100507384	hg38_genes_promoters
1419	chr11	45723209	45723423	215	*	-0.0822377085894409	1.72071841227093e-06	0.000809852046610937	chr11	45722515	45723514	1000	+	promoter:129505	ENST00000660407.1	100507384	LOC100507384	hg38_genes_promoters
1420	chr20	3173091	3174572	1482	*	0.0445180514824235	1.73598165316901e-06	0.000815899304794352	chr20	3172720	3173719	1000	+	promoter:222111	ENST00000690278.1	NA	NA	hg38_genes_promoters
1421	chr20	3173091	3174572	1482	*	0.0445180514824235	1.73598165316901e-06	0.000815899304794352	chr20	3173547	3174546	1000	-	promoter:225234	ENST00000360342.7	9762	LZTS3	hg38_genes_promoters
1422	chr20	3173091	3174572	1482	*	0.0445180514824235	1.73598165316901e-06	0.000815899304794352	chr20	3173547	3174546	1000	-	promoter:225235	ENST00000645462.1	9762	LZTS3	hg38_genes_promoters
1423	chr20	3173091	3174572	1482	*	0.0445180514824235	1.73598165316901e-06	0.000815899304794352	chr20	3173550	3174549	1000	-	promoter:225236	ENST00000337576.7	9762	LZTS3	hg38_genes_promoters
1424	chr11	73342785	73343077	293	*	0.155336703552784	1.76032493001973e-06	0.000825045495113615	chr11	73341924	73342923	1000	+	promoter:132072	ENST00000643371.1	9828	ARHGEF17	hg38_genes_promoters
1425	chr11	73342785	73343077	293	*	0.155336703552784	1.76032493001973e-06	0.000825045495113615	chr11	73341996	73342995	1000	+	promoter:132073	ENST00000536170.1	9828	ARHGEF17	hg38_genes_promoters
1426	chr3	173142677	173153693	11017	*	-0.144837159340478	1.77076889945897e-06	0.000827644647786546	chr3	173152737	173153736	1000	+	promoter:46178	ENST00000447709.1	105374224	LOC105374224	hg38_genes_promoters
1427	chr4	138938348	138938530	183	*	0.171272510587115	1.77706000299534e-06	0.00082943784739254	chr4	138937982	138938981	1000	-	promoter:63941	ENST00000507038.1	105377448	LOC105377448	hg38_genes_promoters
1428	chr16	22131637	22131638	2	*	0.061394950910454	1.78923617196949e-06	0.000833969149534885	chr16	22130712	22131711	1000	+	promoter:179494	ENST00000563389.1	146177	VWA3A	hg38_genes_promoters
1429	chr8	139107844	139107845	2	*	0.342710724970813	1.81200859434237e-06	0.00084342011603739	chr8	139107430	139108429	1000	+	promoter:104489	ENST00000515935.1	NA	NA	hg38_genes_promoters
1430	chr17	82228285	82228461	177	*	-0.172200089431689	1.88628803864596e-06	0.000876786637495787	chr17	82227397	82228396	1000	+	promoter:195537	ENST00000584689.6	9123	SLC16A3	hg38_genes_promoters
1431	chr17	82228285	82228461	177	*	-0.172200089431689	1.88628803864596e-06	0.000876786637495787	chr17	82227421	82228420	1000	+	promoter:195538	ENST00000392341.6	9123	SLC16A3	hg38_genes_promoters
1432	chr17	82228285	82228461	177	*	-0.172200089431689	1.88628803864596e-06	0.000876786637495787	chr17	82227448	82228447	1000	+	promoter:195539	ENST00000581642.1	9123	SLC16A3	hg38_genes_promoters
1433	chr17	82228285	82228461	177	*	-0.172200089431689	1.88628803864596e-06	0.000876786637495787	chr17	82228042	82229041	1000	+	promoter:195540	ENST00000582743.6	9123	SLC16A3	hg38_genes_promoters
1434	chr17	82228285	82228461	177	*	-0.172200089431689	1.88628803864596e-06	0.000876786637495787	chr17	82228045	82229044	1000	+	promoter:195541	ENST00000583444.1	NA	NA	hg38_genes_promoters
1435	chr17	82228285	82228461	177	*	-0.172200089431689	1.88628803864596e-06	0.000876786637495787	chr17	82228055	82229054	1000	+	promoter:195542	ENST00000584781.5	9123	SLC16A3	hg38_genes_promoters
1436	chr17	82228285	82228461	177	*	-0.172200089431689	1.88628803864596e-06	0.000876786637495787	chr17	82228058	82229057	1000	+	promoter:195543	ENST00000578684.6	9123	SLC16A3	hg38_genes_promoters
1437	chr17	82228285	82228461	177	*	-0.172200089431689	1.88628803864596e-06	0.000876786637495787	chr17	82228060	82229059	1000	+	promoter:195544	ENST00000577650.6	9123	SLC16A3	hg38_genes_promoters
1438	chr17	82228285	82228461	177	*	-0.172200089431689	1.88628803864596e-06	0.000876786637495787	chr17	82228062	82229061	1000	+	promoter:195545	ENST00000578574.1	9123	SLC16A3	hg38_genes_promoters
1439	chr17	82228285	82228461	177	*	-0.172200089431689	1.88628803864596e-06	0.000876786637495787	chr17	82228068	82229067	1000	+	promoter:195546	ENST00000579572.1	9123	SLC16A3	hg38_genes_promoters
1440	chr17	82228285	82228461	177	*	-0.172200089431689	1.88628803864596e-06	0.000876786637495787	chr17	82228093	82229092	1000	+	promoter:195547	ENST00000582715.1	9123	SLC16A3	hg38_genes_promoters
1441	chr3	64684783	64688639	3857	*	0.0196171466833421	1.94973226209871e-06	0.000903790500232794	chr3	64683909	64684908	1000	+	promoter:42916	ENST00000460833.1	100507098	ADAMTS9-AS2	hg38_genes_promoters
1442	chr3	64684783	64688639	3857	*	0.0196171466833421	1.94973226209871e-06	0.000903790500232794	chr3	64683925	64684924	1000	+	promoter:42917	ENST00000692372.1	100507098	ADAMTS9-AS2	hg38_genes_promoters
1443	chr3	64684783	64688639	3857	*	0.0196171466833421	1.94973226209871e-06	0.000903790500232794	chr3	64683935	64684934	1000	+	promoter:42918	ENST00000650103.1	100507098	ADAMTS9-AS2	hg38_genes_promoters
1444	chr3	64684783	64688639	3857	*	0.0196171466833421	1.94973226209871e-06	0.000903790500232794	chr3	64684080	64685079	1000	+	promoter:42919	ENST00000691998.1	100507098	ADAMTS9-AS2	hg38_genes_promoters
1445	chr3	64684783	64688639	3857	*	0.0196171466833421	1.94973226209871e-06	0.000903790500232794	chr3	64684104	64685103	1000	+	promoter:42920	ENST00000485174.5	100507098	ADAMTS9-AS2	hg38_genes_promoters
1446	chr3	64684783	64688639	3857	*	0.0196171466833421	1.94973226209871e-06	0.000903790500232794	chr3	64684104	64685103	1000	+	promoter:42921	ENST00000474768.5	100507098	ADAMTS9-AS2	hg38_genes_promoters
1447	chr3	64684783	64688639	3857	*	0.0196171466833421	1.94973226209871e-06	0.000903790500232794	chr3	64684114	64685113	1000	+	promoter:42922	ENST00000481312.2	100507098	ADAMTS9-AS2	hg38_genes_promoters
1448	chr3	64684783	64688639	3857	*	0.0196171466833421	1.94973226209871e-06	0.000903790500232794	chr3	64688001	64689000	1000	-	promoter:50689	ENST00000498707.5	56999	ADAMTS9	hg38_genes_promoters
1449	chr3	64684783	64688639	3857	*	0.0196171466833421	1.94973226209871e-06	0.000903790500232794	chr3	64687680	64688679	1000	-	promoter:50691	ENST00000295903.8	56999	ADAMTS9	hg38_genes_promoters
1450	chr3	64684783	64688639	3857	*	0.0196171466833421	1.94973226209871e-06	0.000903790500232794	chr3	64686611	64687610	1000	-	promoter:50694	ENST00000482490.5	56999	ADAMTS9	hg38_genes_promoters
1451	chr3	64684783	64688639	3857	*	0.0196171466833421	1.94973226209871e-06	0.000903790500232794	chr3	64687668	64688667	1000	-	promoter:50695	ENST00000475557.5	56999	ADAMTS9	hg38_genes_promoters
1452	chr3	64684783	64688639	3857	*	0.0196171466833421	1.94973226209871e-06	0.000903790500232794	chr3	64687991	64688990	1000	-	promoter:50696	ENST00000459780.1	56999	ADAMTS9	hg38_genes_promoters
1453	chr3	46241590	46241591	2	*	0.274073192295371	1.95396083027369e-06	0.000904509881603063	chr3	46241381	46242380	1000	+	promoter:41865	ENST00000545097.1	1232	CCR3	hg38_genes_promoters
1454	chr3	46241590	46241591	2	*	0.274073192295371	1.95396083027369e-06	0.000904509881603063	chr3	46241460	46242459	1000	+	promoter:41866	ENST00000452454.1	1232	CCR3	hg38_genes_promoters
1455	chr3	46241590	46241591	2	*	0.274073192295371	1.95396083027369e-06	0.000904509881603063	chr3	46241460	46242459	1000	+	promoter:41867	ENST00000395940.3	1232	CCR3	hg38_genes_promoters
1456	chr3	46241590	46241591	2	*	0.274073192295371	1.95396083027369e-06	0.000904509881603063	chr3	46241461	46242460	1000	+	promoter:41868	ENST00000484025.5	1232	CCR3	hg38_genes_promoters
1457	chr3	46241590	46241591	2	*	0.274073192295371	1.95396083027369e-06	0.000904509881603063	chr3	46241461	46242460	1000	+	promoter:41869	ENST00000457243.1	1232	CCR3	hg38_genes_promoters
1458	chr13	27945182	27945183	2	*	0.371988090220821	1.98209499616478e-06	0.000913839635415298	chr13	27944260	27945259	1000	+	promoter:155548	ENST00000381026.4	NA	NA	hg38_genes_promoters
1459	chr16	760247	760892	646	*	0.14257031472367	1.98391177480018e-06	0.000913839635415298	chr16	759734	760733	1000	+	promoter:177819	ENST00000545450.7	10232	MSLN	hg38_genes_promoters
1460	chr16	760247	760892	646	*	0.14257031472367	1.98391177480018e-06	0.000913839635415298	chr16	759762	760761	1000	+	promoter:177820	ENST00000563941.5	10232	MSLN	hg38_genes_promoters
1461	chr16	760247	760892	646	*	0.14257031472367	1.98391177480018e-06	0.000913839635415298	chr16	759767	760766	1000	+	promoter:177821	ENST00000566549.5	10232	MSLN	hg38_genes_promoters
1462	chr16	760247	760892	646	*	0.14257031472367	1.98391177480018e-06	0.000913839635415298	chr16	760089	761088	1000	+	promoter:177822	ENST00000382862.7	10232	MSLN	hg38_genes_promoters
1463	chr16	760247	760892	646	*	0.14257031472367	1.98391177480018e-06	0.000913839635415298	chr16	760098	761097	1000	+	promoter:177823	ENST00000563651.5	10232	MSLN	hg38_genes_promoters
1464	chrX	81202188	81202189	2	*	0.372250712860862	1.99743693342819e-06	0.000918345409154723	chrX	81201630	81202629	1000	+	promoter:238342	ENST00000463546.5	6451	SH3BGRL	hg38_genes_promoters
1465	chrX	81202188	81202189	2	*	0.372250712860862	1.99743693342819e-06	0.000918345409154723	chrX	81201914	81202913	1000	-	promoter:242239	ENST00000358130.7	79366	HMGN5	hg38_genes_promoters
1466	chrX	81202188	81202189	2	*	0.372250712860862	1.99743693342819e-06	0.000918345409154723	chrX	81201914	81202913	1000	-	promoter:242244	ENST00000436386.5	79366	HMGN5	hg38_genes_promoters
1467	chrX	81202188	81202189	2	*	0.372250712860862	1.99743693342819e-06	0.000918345409154723	chrX	81201887	81202886	1000	-	promoter:242245	ENST00000451455.1	79366	HMGN5	hg38_genes_promoters
1468	chr12	75390761	75391453	693	*	0.310077209853422	2.00412459731493e-06	0.000920168212700608	chr12	75390089	75391088	1000	+	promoter:146070	ENST00000550916.6	144321	GLIPR1L2	hg38_genes_promoters
1469	chr12	75390761	75391453	693	*	0.310077209853422	2.00412459731493e-06	0.000920168212700608	chr12	75390101	75391100	1000	+	promoter:146071	ENST00000378692.7	144321	GLIPR1L2	hg38_genes_promoters
1470	chr12	75390761	75391453	693	*	0.310077209853422	2.00412459731493e-06	0.000920168212700608	chr12	75390109	75391108	1000	+	promoter:146072	ENST00000320460.8	144321	GLIPR1L2	hg38_genes_promoters
1471	chr12	75390761	75391453	693	*	0.310077209853422	2.00412459731493e-06	0.000920168212700608	chr12	75390117	75391116	1000	+	promoter:146073	ENST00000547164.1	144321	GLIPR1L2	hg38_genes_promoters
1472	chr12	75390761	75391453	693	*	0.310077209853422	2.00412459731493e-06	0.000920168212700608	chr12	75390923	75391922	1000	-	promoter:152740	ENST00000328705.7	84698	CAPS2	hg38_genes_promoters
1473	chr12	75390761	75391453	693	*	0.310077209853422	2.00412459731493e-06	0.000920168212700608	chr12	75390922	75391921	1000	-	promoter:152741	ENST00000336815.10	84698	CAPS2	hg38_genes_promoters
1474	chr12	75390761	75391453	693	*	0.310077209853422	2.00412459731493e-06	0.000920168212700608	chr12	75390902	75391901	1000	-	promoter:152742	ENST00000552497.5	84698	CAPS2	hg38_genes_promoters
1475	chr12	75390761	75391453	693	*	0.310077209853422	2.00412459731493e-06	0.000920168212700608	chr12	75390902	75391901	1000	-	promoter:152743	ENST00000551829.5	84698	CAPS2	hg38_genes_promoters
1476	chr12	75390761	75391453	693	*	0.310077209853422	2.00412459731493e-06	0.000920168212700608	chr12	75390902	75391901	1000	-	promoter:152744	ENST00000436898.6	84698	CAPS2	hg38_genes_promoters
1477	chr12	75390761	75391453	693	*	0.310077209853422	2.00412459731493e-06	0.000920168212700608	chr12	75390909	75391908	1000	-	promoter:152745	ENST00000486196.1	84698	CAPS2	hg38_genes_promoters
1478	chr12	75390761	75391453	693	*	0.310077209853422	2.00412459731493e-06	0.000920168212700608	chr12	75390911	75391910	1000	-	promoter:152748	ENST00000548958.2	84698	CAPS2	hg38_genes_promoters
1479	chr12	75390761	75391453	693	*	0.310077209853422	2.00412459731493e-06	0.000920168212700608	chr12	75390929	75391928	1000	-	promoter:152749	ENST00000547320.1	84698	CAPS2	hg38_genes_promoters
1480	chr12	75390761	75391453	693	*	0.310077209853422	2.00412459731493e-06	0.000920168212700608	chr12	75390902	75391901	1000	-	promoter:152750	ENST00000548035.1	84698	CAPS2	hg38_genes_promoters
1481	chr2	71276610	71276623	14	*	-0.146547611544542	2.02070299789055e-06	0.000925265664718379	chr2	71275645	71276644	1000	+	promoter:24104	ENST00000466330.5	27332	ZNF638	hg38_genes_promoters
1482	chr20	46117753	46118187	435	*	-0.121034041332638	2.09833825819009e-06	0.00095434852745476	chr20	46117278	46118277	1000	+	promoter:223952	ENST00000620709.4	958	CD40	hg38_genes_promoters
1483	chr20	46117753	46118187	435	*	-0.121034041332638	2.09833825819009e-06	0.00095434852745476	chr20	46117314	46118313	1000	+	promoter:223953	ENST00000372285.8	958	CD40	hg38_genes_promoters
1484	chr20	46117753	46118187	435	*	-0.121034041332638	2.09833825819009e-06	0.00095434852745476	chr20	46117316	46118315	1000	+	promoter:223954	ENST00000372276.7	958	CD40	hg38_genes_promoters
1485	chr20	46117753	46118187	435	*	-0.121034041332638	2.09833825819009e-06	0.00095434852745476	chr20	46117348	46118347	1000	+	promoter:223955	ENST00000466205.5	958	CD40	hg38_genes_promoters
1486	chr20	46117753	46118187	435	*	-0.121034041332638	2.09833825819009e-06	0.00095434852745476	chr20	46117351	46118350	1000	+	promoter:223956	ENST00000489304.5	958	CD40	hg38_genes_promoters
1487	chr20	46117753	46118187	435	*	-0.121034041332638	2.09833825819009e-06	0.00095434852745476	chr20	46117373	46118372	1000	+	promoter:223957	ENST00000477696.5	958	CD40	hg38_genes_promoters
1488	chr19	45765251	45767443	2193	*	0.165075821831821	2.11664992623201e-06	0.000960092518552956	chr19	45766796	45767795	1000	+	promoter:213056	ENST00000590076.2	109729182	DM1-AS	hg38_genes_promoters
1489	chr19	45765251	45767443	2193	*	0.165075821831821	2.11664992623201e-06	0.000960092518552956	chr19	45767387	45768386	1000	+	promoter:213057	ENST00000592217.2	NA	NA	hg38_genes_promoters
1490	chr19	37334309	37334671	363	*	0.0472086993029789	2.14366704986647e-06	0.000969743892672193	chr19	37333624	37334623	1000	+	promoter:211920	ENST00000592768.5	284459	ZNF875	hg38_genes_promoters
1491	chr19	37334309	37334671	363	*	0.0472086993029789	2.14366704986647e-06	0.000969743892672193	chr19	37333640	37334639	1000	+	promoter:211921	ENST00000591417.5	284459	ZNF875	hg38_genes_promoters
1492	chr19	37334309	37334671	363	*	0.0472086993029789	2.14366704986647e-06	0.000969743892672193	chr19	37333649	37334648	1000	+	promoter:211922	ENST00000392153.8	284459	ZNF875	hg38_genes_promoters
1493	chr19	37334309	37334671	363	*	0.0472086993029789	2.14366704986647e-06	0.000969743892672193	chr19	37333656	37334655	1000	+	promoter:211923	ENST00000585623.5	284459	ZNF875	hg38_genes_promoters
1494	chr19	37334309	37334671	363	*	0.0472086993029789	2.14366704986647e-06	0.000969743892672193	chr19	37333657	37334656	1000	+	promoter:211924	ENST00000592168.5	284459	ZNF875	hg38_genes_promoters
1495	chr19	37334309	37334671	363	*	0.0472086993029789	2.14366704986647e-06	0.000969743892672193	chr19	37333658	37334657	1000	+	promoter:211925	ENST00000591391.5	284459	ZNF875	hg38_genes_promoters
1496	chr19	37334309	37334671	363	*	0.0472086993029789	2.14366704986647e-06	0.000969743892672193	chr19	37333671	37334670	1000	+	promoter:211926	ENST00000590386.5	284459	ZNF875	hg38_genes_promoters
1497	chr19	37334309	37334671	363	*	0.0472086993029789	2.14366704986647e-06	0.000969743892672193	chr19	37333671	37334670	1000	+	promoter:211927	ENST00000587437.5	284459	ZNF875	hg38_genes_promoters
1498	chr19	37334309	37334671	363	*	0.0472086993029789	2.14366704986647e-06	0.000969743892672193	chr19	37333671	37334670	1000	+	promoter:211928	ENST00000589392.5	284459	ZNF875	hg38_genes_promoters
1499	chr19	37334309	37334671	363	*	0.0472086993029789	2.14366704986647e-06	0.000969743892672193	chr19	37333678	37334677	1000	+	promoter:211929	ENST00000324411.8	284459	ZNF875	hg38_genes_promoters
1500	chr19	37334309	37334671	363	*	0.0472086993029789	2.14366704986647e-06	0.000969743892672193	chr19	37333712	37334711	1000	+	promoter:211930	ENST00000591259.5	284459	ZNF875	hg38_genes_promoters
1501	chr19	37334309	37334671	363	*	0.0472086993029789	2.14366704986647e-06	0.000969743892672193	chr19	37333728	37334727	1000	+	promoter:211931	ENST00000590582.2	284459	ZNF875	hg38_genes_promoters
1502	chr13	98641254	98641255	2	*	0.216131338332331	2.20334590342634e-06	0.000992754219220463	chr13	98641240	98642239	1000	-	promoter:159386	ENST00000430810.1	NA	NA	hg38_genes_promoters
1503	chrX	91434795	91434796	2	*	0.0848821309121217	2.32592478484183e-06	0.00104242457946641	chrX	91433839	91434838	1000	+	promoter:238406	ENST00000312600.4	140886	PABPC5	hg38_genes_promoters
1504	chr17	44170542	44170732	191	*	0.0690167523460852	2.3643429706133e-06	0.0010568394157996	chr17	44169704	44170703	1000	+	promoter:192398	ENST00000293414.6	92591	ASB16	hg38_genes_promoters
1505	chr17	44170542	44170732	191	*	0.0690167523460852	2.3643429706133e-06	0.0010568394157996	chr17	44169724	44170723	1000	+	promoter:192399	ENST00000589618.1	92591	ASB16	hg38_genes_promoters
1506	chr2	217756597	217756764	168	*	0.125013353610592	2.37310329492109e-06	0.00105771384645068	chr2	217756562	217757561	1000	-	promoter:38555	ENST00000676082.1	729582	DIRC3	hg38_genes_promoters
1507	chr2	217756597	217756764	168	*	0.125013353610592	2.37310329492109e-06	0.00105771384645068	chr2	217756594	217757593	1000	-	promoter:38556	ENST00000486365.5	729582	DIRC3	hg38_genes_promoters
1508	chr2	217756597	217756764	168	*	0.125013353610592	2.37310329492109e-06	0.00105771384645068	chr2	217756556	217757555	1000	-	promoter:38560	ENST00000423123.1	729582	DIRC3	hg38_genes_promoters
1509	chr1	209675134	209675520	387	*	0.0218717610142911	2.37568930814844e-06	0.00105771384645068	chr1	209674412	209675411	1000	+	promoter:9688	ENST00000367029.5	50486	G0S2	hg38_genes_promoters
1510	chr1	209675134	209675520	387	*	0.0218717610142911	2.37568930814844e-06	0.00105771384645068	chr1	209675281	209676280	1000	-	promoter:20076	ENST00000445272.6	101930114	HSD11B1-AS1	hg38_genes_promoters
1511	chr14	49688284	49688576	293	*	0.0593592529609211	2.41750764572048e-06	0.00107209484406836	chr14	49688215	49689214	1000	-	promoter:166045	ENST00000216367.10	5427	POLE2	hg38_genes_promoters
1512	chr14	49688284	49688576	293	*	0.0593592529609211	2.41750764572048e-06	0.00107209484406836	chr14	49688423	49689422	1000	-	promoter:166048	ENST00000539565.6	5427	POLE2	hg38_genes_promoters
1513	chr14	49688284	49688576	293	*	0.0593592529609211	2.41750764572048e-06	0.00107209484406836	chr14	49688198	49689197	1000	-	promoter:166049	ENST00000556584.5	5427	POLE2	hg38_genes_promoters
1514	chr14	49688284	49688576	293	*	0.0593592529609211	2.41750764572048e-06	0.00107209484406836	chr14	49688211	49689210	1000	-	promoter:166051	ENST00000554396.5	5427	POLE2	hg38_genes_promoters
1515	chr14	49688284	49688576	293	*	0.0593592529609211	2.41750764572048e-06	0.00107209484406836	chr14	49688204	49689203	1000	-	promoter:166053	ENST00000553805.2	5427	POLE2	hg38_genes_promoters
1516	chr20	5470378	5470578	201	*	-0.14762517355387	2.42260443021205e-06	0.00107294705383933	chr20	5470189	5471188	1000	+	promoter:222193	ENST00000671354.1	643406	LOC643406	hg38_genes_promoters
1517	chr20	5470378	5470578	201	*	-0.14762517355387	2.42260443021205e-06	0.00107294705383933	chr20	5470207	5471206	1000	+	promoter:222194	ENST00000430097.2	643406	LOC643406	hg38_genes_promoters
1518	chr20	5470378	5470578	201	*	-0.14762517355387	2.42260443021205e-06	0.00107294705383933	chr20	5470249	5471248	1000	+	promoter:222195	ENST00000653367.1	643406	LOC643406	hg38_genes_promoters
1519	chr10	117375271	117375272	2	*	0.718553223822781	2.44521846893161e-06	0.00108013130864538	chr10	117374482	117375481	1000	-	promoter:126675	ENST00000489491.1	118987	PDZD8	hg38_genes_promoters
1520	chr2	38737621	38747194	9574	*	0.185951101242903	2.45620977610885e-06	0.00108097246653641	chr2	38747045	38748044	1000	-	promoter:32378	ENST00000477635.5	6432	SRSF7	hg38_genes_promoters
1521	chr1	19643696	19644028	333	*	0.0480226307946557	2.4914653594616e-06	0.00109483541169839	chr1	19642714	19643713	1000	+	promoter:1327	ENST00000439664.5	4681	NBL1	hg38_genes_promoters
1522	chr1	19643696	19644028	333	*	0.0480226307946557	2.4914653594616e-06	0.00109483541169839	chr1	19642714	19643713	1000	+	promoter:1328	ENST00000621723.4	4681	NBL1	hg38_genes_promoters
1523	chr1	19643696	19644028	333	*	0.0480226307946557	2.4914653594616e-06	0.00109483541169839	chr1	19643311	19644310	1000	+	promoter:1329	ENST00000375136.8	4681	NBL1	hg38_genes_promoters
1524	chr17	44968993	44969004	12	*	0.0917415216773468	2.56105816170273e-06	0.00112104349649403	chr17	44968304	44969303	1000	-	promoter:199871	ENST00000253407.4	10882	C1QL1	hg38_genes_promoters
1525	chr14	24171861	24171993	133	*	0.246848483145241	2.57177967191368e-06	0.00112394788996779	chr14	24171015	24172014	1000	+	promoter:160517	ENST00000557806.5	9985	REC8	hg38_genes_promoters
1526	chr14	24171861	24171993	133	*	0.246848483145241	2.57177967191368e-06	0.00112394788996779	chr14	24171080	24172079	1000	+	promoter:160518	ENST00000611366.5	9985	REC8	hg38_genes_promoters
1527	chr14	24171861	24171993	133	*	0.246848483145241	2.57177967191368e-06	0.00112394788996779	chr14	24171135	24172134	1000	+	promoter:160519	ENST00000619469.4	9985	REC8	hg38_genes_promoters
1528	chr14	24171861	24171993	133	*	0.246848483145241	2.57177967191368e-06	0.00112394788996779	chr14	24171282	24172281	1000	+	promoter:160520	ENST00000560032.1	9985	REC8	hg38_genes_promoters
1529	chr14	24171861	24171993	133	*	0.246848483145241	2.57177967191368e-06	0.00112394788996779	chr14	24171611	24172610	1000	+	promoter:160521	ENST00000560501.1	9985	REC8	hg38_genes_promoters
1530	chr14	24171861	24171993	133	*	0.246848483145241	2.57177967191368e-06	0.00112394788996779	chr14	24171749	24172748	1000	+	promoter:160522	ENST00000619284.5	9985	REC8	hg38_genes_promoters
1531	chr14	94561045	94561046	2	*	-0.405699682878941	2.57434539272048e-06	0.00112394788996779	chr14	94560442	94561441	1000	+	promoter:163344	ENST00000557004.6	5267	SERPINA4	hg38_genes_promoters
1532	chr14	94561045	94561046	2	*	-0.405699682878941	2.57434539272048e-06	0.00112394788996779	chr14	94560442	94561441	1000	+	promoter:163345	ENST00000555095.5	5267	SERPINA4	hg38_genes_promoters
1533	chr14	94561045	94561046	2	*	-0.405699682878941	2.57434539272048e-06	0.00112394788996779	chr14	94560442	94561441	1000	+	promoter:163346	ENST00000554220.5	5104	SERPINA5	hg38_genes_promoters
1534	chr14	94561045	94561046	2	*	-0.405699682878941	2.57434539272048e-06	0.00112394788996779	chr14	94560442	94561441	1000	+	promoter:163347	ENST00000553780.5	5104	SERPINA5	hg38_genes_promoters
1535	chr14	94561045	94561046	2	*	-0.405699682878941	2.57434539272048e-06	0.00112394788996779	chr14	94560447	94561446	1000	+	promoter:163348	ENST00000298841.5	5267	SERPINA4	hg38_genes_promoters
1536	chr2	119159423	119159424	2	*	0.278019184887004	2.61213884206073e-06	0.00113897679768177	chr2	119158752	119159751	1000	-	promoter:35670	ENST00000272520.4	165257	C1QL2	hg38_genes_promoters
1537	chr1	32885967	32885987	21	*	0.104914785362216	2.6430597218121e-06	0.00114816374598247	chr1	32884994	32885993	1000	+	promoter:2358	ENST00000470166.5	3208	HPCA	hg38_genes_promoters
1538	chr1	32885967	32885987	21	*	0.104914785362216	2.6430597218121e-06	0.00114816374598247	chr1	32885082	32886081	1000	+	promoter:2359	ENST00000480118.5	3208	HPCA	hg38_genes_promoters
1539	chr1	32885967	32885987	21	*	0.104914785362216	2.6430597218121e-06	0.00114816374598247	chr1	32885462	32886461	1000	+	promoter:2360	ENST00000459874.5	3208	HPCA	hg38_genes_promoters
1540	chr1	32885967	32885987	21	*	0.104914785362216	2.6430597218121e-06	0.00114816374598247	chr1	32885491	32886490	1000	+	promoter:2361	ENST00000373467.4	3208	HPCA	hg38_genes_promoters
1541	chr7	27166454	27168570	2117	*	0.14444736906043	2.6488235264394e-06	0.00114904196427732	chr7	27167619	27168618	1000	+	promoter:89155	ENST00000519694.1	100874323	HOXA10-AS	hg38_genes_promoters
1542	chr7	27166454	27168570	2117	*	0.14444736906043	2.6488235264394e-06	0.00114904196427732	chr7	27167899	27168898	1000	+	promoter:89156	ENST00000519935.1	100874323	HOXA10-AS	hg38_genes_promoters
1543	chr7	27166454	27168570	2117	*	0.14444736906043	2.6488235264394e-06	0.00114904196427732	chr7	27168094	27169093	1000	+	promoter:89157	ENST00000523790.1	100874323	HOXA10-AS	hg38_genes_promoters
1544	chr7	27166454	27168570	2117	*	0.14444736906043	2.6488235264394e-06	0.00114904196427732	chr7	27165538	27166537	1000	-	promoter:95031	ENST00000343483.7	3205	HOXA9	hg38_genes_promoters
1545	chr7	27166454	27168570	2117	*	0.14444736906043	2.6488235264394e-06	0.00114904196427732	chr7	27165527	27166526	1000	-	promoter:95034	ENST00000396345.1	3205	HOXA9	hg38_genes_promoters
1546	chr7	27166454	27168570	2117	*	0.14444736906043	2.6488235264394e-06	0.00114904196427732	chr7	27165458	27166457	1000	-	promoter:95036	ENST00000673744.1	3205	HOXA9	hg38_genes_promoters
1547	chr7	27166454	27168570	2117	*	0.14444736906043	2.6488235264394e-06	0.00114904196427732	chr7	27165458	27166457	1000	-	promoter:95037	ENST00000673917.1	3205	HOXA9	hg38_genes_promoters
1548	chr1	149936192	149939392	3201	*	0.0691456894604229	2.66101115748088e-06	0.00115246703064344	chr1	149936826	149937825	1000	-	promoter:17155	ENST00000466496.5	10903	MTMR11	hg38_genes_promoters
1549	chr1	149936192	149939392	3201	*	0.0691456894604229	2.66101115748088e-06	0.00115246703064344	chr1	149936870	149937869	1000	-	promoter:17156	ENST00000482025.5	10903	MTMR11	hg38_genes_promoters
1550	chr1	149936192	149939392	3201	*	0.0691456894604229	2.66101115748088e-06	0.00115246703064344	chr1	149936880	149937879	1000	-	promoter:17157	ENST00000439741.4	10903	MTMR11	hg38_genes_promoters
1551	chr1	149936192	149939392	3201	*	0.0691456894604229	2.66101115748088e-06	0.00115246703064344	chr1	149936351	149937350	1000	-	promoter:17158	ENST00000369140.7	10903	MTMR11	hg38_genes_promoters
1552	chr1	149936192	149939392	3201	*	0.0691456894604229	2.66101115748088e-06	0.00115246703064344	chr1	149936835	149937834	1000	-	promoter:17159	ENST00000482343.5	10903	MTMR11	hg38_genes_promoters
1553	chr1	149936192	149939392	3201	*	0.0691456894604229	2.66101115748088e-06	0.00115246703064344	chr1	149936835	149937834	1000	-	promoter:17160	ENST00000492824.5	10903	MTMR11	hg38_genes_promoters
1554	chr1	149936192	149939392	3201	*	0.0691456894604229	2.66101115748088e-06	0.00115246703064344	chr1	149935487	149936486	1000	-	promoter:17164	ENST00000479272.1	10903	MTMR11	hg38_genes_promoters
1555	chr19	1155031	1155227	197	*	0.0917828481736149	2.66353998944301e-06	0.00115246703064344	chr19	1155137	1156136	1000	-	promoter:215184	ENST00000590998.5	22904	SBNO2	hg38_genes_promoters
1556	chr4	2805343	2817126	11784	*	-0.0998604234106532	2.71740590000289e-06	0.00117277061144122	chr4	2808779	2809778	1000	+	promoter:55455	ENST00000511663.5	6452	SH3BP2	hg38_genes_promoters
1557	chr4	2805343	2817126	11784	*	-0.0998604234106532	2.71740590000289e-06	0.00117277061144122	chr4	2810798	2811797	1000	+	promoter:55456	ENST00000512014.5	6452	SH3BP2	hg38_genes_promoters
1558	chr4	2805343	2817126	11784	*	-0.0998604234106532	2.71740590000289e-06	0.00117277061144122	chr4	2810930	2811929	1000	+	promoter:55457	ENST00000513095.5	6452	SH3BP2	hg38_genes_promoters
1559	chr4	2805343	2817126	11784	*	-0.0998604234106532	2.71740590000289e-06	0.00117277061144122	chr4	2811290	2812289	1000	+	promoter:55458	ENST00000502260.5	6452	SH3BP2	hg38_genes_promoters
1560	chr4	2805343	2817126	11784	*	-0.0998604234106532	2.71740590000289e-06	0.00117277061144122	chr4	2811291	2812290	1000	+	promoter:55459	ENST00000435136.8	6452	SH3BP2	hg38_genes_promoters
1561	chr4	2805343	2817126	11784	*	-0.0998604234106532	2.71740590000289e-06	0.00117277061144122	chr4	2811301	2812300	1000	+	promoter:55460	ENST00000511185.5	6452	SH3BP2	hg38_genes_promoters
1562	chr4	2805343	2817126	11784	*	-0.0998604234106532	2.71740590000289e-06	0.00117277061144122	chr4	2813834	2814833	1000	+	promoter:55461	ENST00000508338.1	NA	NA	hg38_genes_promoters
1563	chr11	62689467	62689874	408	*	0.109837165750094	2.80486357961991e-06	0.00120386963209264	chr11	62689531	62690530	1000	-	promoter:137791	ENST00000317449.5	221091	LRRN4CL	hg38_genes_promoters
1564	chr14	75979818	75981301	1484	*	0.168244644230783	2.80935485602153e-06	0.00120386963209264	chr14	75980994	75981993	1000	-	promoter:167214	ENST00000556285.1	7043	TGFB3	hg38_genes_promoters
1565	chr12	42454428	42454429	2	*	0.123102863510945	2.90506419047831e-06	0.00123597277436108	chr12	42453720	42454719	1000	+	promoter:143677	ENST00000384413.1	NA	NA	hg38_genes_promoters
1566	chr20	31476940	31477065	126	*	-0.141104436306409	2.90774093546515e-06	0.00123597277436108	chr20	31476758	31477757	1000	-	promoter:226146	ENST00000481595.1	245937	DEFB124	hg38_genes_promoters
1567	chr5	141051240	141051241	2	*	0.232610974281603	2.91586740372173e-06	0.00123786996532998	chr5	141050374	141051373	1000	+	promoter:69481	ENST00000306549.6	29930	PCDHB1	hg38_genes_promoters
1568	chr13	46168632	46168668	37	*	0.133296512074128	3.00560375583801e-06	0.00127117477996441	chr13	46168520	46169519	1000	-	promoter:158563	ENST00000416500.5	3936	LCP1	hg38_genes_promoters
1569	chr11	133532289	133532651	363	*	0.107239540100119	3.16005942560841e-06	0.00132288392474202	chr11	133531415	133532414	1000	+	promoter:134504	ENST00000663344.1	NA	NA	hg38_genes_promoters
1570	chr11	133532289	133532651	363	*	0.107239540100119	3.16005942560841e-06	0.00132288392474202	chr11	133532502	133533501	1000	-	promoter:141660	ENST00000524381.6	4978	OPCML	hg38_genes_promoters
1571	chr11	133532289	133532651	363	*	0.107239540100119	3.16005942560841e-06	0.00132288392474202	chr11	133532403	133533402	1000	-	promoter:141661	ENST00000529038.5	4978	OPCML	hg38_genes_promoters
1572	chr9	135753658	135753659	2	*	0.449169567711223	3.17656419693238e-06	0.00132687324628971	chr9	135752751	135753750	1000	+	promoter:114028	ENST00000490363.3	57582	KCNT1	hg38_genes_promoters
1573	chr2	219417443	219417560	118	*	0.170913633188139	3.1869435704733e-06	0.00132956531611382	chr2	219417377	219418376	1000	+	promoter:29552	ENST00000373960.4	1674	DES	hg38_genes_promoters
1574	chr17	75131102	75131985	884	*	0.0367879101332029	3.20454276521028e-06	0.00133525908006619	chr17	75131447	75132446	1000	-	promoter:201871	ENST00000582160.5	30833	NT5C	hg38_genes_promoters
1575	chr17	75131102	75131985	884	*	0.0367879101332029	3.20454276521028e-06	0.00133525908006619	chr17	75131743	75132742	1000	-	promoter:201872	ENST00000245552.7	30833	NT5C	hg38_genes_promoters
1576	chr17	75131102	75131985	884	*	0.0367879101332029	3.20454276521028e-06	0.00133525908006619	chr17	75131744	75132743	1000	-	promoter:201873	ENST00000580758.5	30833	NT5C	hg38_genes_promoters
1577	chr17	75131102	75131985	884	*	0.0367879101332029	3.20454276521028e-06	0.00133525908006619	chr17	75131750	75132749	1000	-	promoter:201874	ENST00000583655.5	30833	NT5C	hg38_genes_promoters
1578	chr17	75131102	75131985	884	*	0.0367879101332029	3.20454276521028e-06	0.00133525908006619	chr17	75131684	75132683	1000	-	promoter:201875	ENST00000578407.5	30833	NT5C	hg38_genes_promoters
1579	chr17	75131102	75131985	884	*	0.0367879101332029	3.20454276521028e-06	0.00133525908006619	chr17	75131474	75132473	1000	-	promoter:201876	ENST00000582744.5	30833	NT5C	hg38_genes_promoters
1580	chr17	75131102	75131985	884	*	0.0367879101332029	3.20454276521028e-06	0.00133525908006619	chr17	75131259	75132258	1000	-	promoter:201877	ENST00000580423.5	30833	NT5C	hg38_genes_promoters
1581	chr17	75131102	75131985	884	*	0.0367879101332029	3.20454276521028e-06	0.00133525908006619	chr17	75131426	75132425	1000	-	promoter:201878	ENST00000577523.5	30833	NT5C	hg38_genes_promoters
1582	chr17	75131102	75131985	884	*	0.0367879101332029	3.20454276521028e-06	0.00133525908006619	chr17	75131049	75132048	1000	-	promoter:201879	ENST00000584352.1	30833	NT5C	hg38_genes_promoters
1583	chr17	75131102	75131985	884	*	0.0367879101332029	3.20454276521028e-06	0.00133525908006619	chr17	75131745	75132744	1000	-	promoter:201880	ENST00000582170.1	30833	NT5C	hg38_genes_promoters
1584	chr17	75131102	75131985	884	*	0.0367879101332029	3.20454276521028e-06	0.00133525908006619	chr17	75131731	75132730	1000	-	promoter:201881	ENST00000579023.5	30833	NT5C	hg38_genes_promoters
1585	chr17	75131102	75131985	884	*	0.0367879101332029	3.20454276521028e-06	0.00133525908006619	chr17	75131322	75132321	1000	-	promoter:201882	ENST00000578337.1	30833	NT5C	hg38_genes_promoters
1586	chr17	75131102	75131985	884	*	0.0367879101332029	3.20454276521028e-06	0.00133525908006619	chr17	75131758	75132757	1000	-	promoter:201883	ENST00000578095.1	30833	NT5C	hg38_genes_promoters
1587	chr17	75131102	75131985	884	*	0.0367879101332029	3.20454276521028e-06	0.00133525908006619	chr17	75131715	75132714	1000	-	promoter:201884	ENST00000579082.1	30833	NT5C	hg38_genes_promoters
1588	chr3	112085985	112086562	578	*	0.0415860392794081	3.27694602297677e-06	0.00135653216186968	chr3	112085335	112086334	1000	+	promoter:43831	ENST00000431717.6	79669	C3orf52	hg38_genes_promoters
1589	chr3	112085985	112086562	578	*	0.0415860392794081	3.27694602297677e-06	0.00135653216186968	chr3	112085335	112086334	1000	+	promoter:43832	ENST00000480282.5	79669	C3orf52	hg38_genes_promoters
1590	chr3	112085985	112086562	578	*	0.0415860392794081	3.27694602297677e-06	0.00135653216186968	chr3	112085389	112086388	1000	+	promoter:43833	ENST00000264848.10	79669	C3orf52	hg38_genes_promoters
1591	chr3	112085985	112086562	578	*	0.0415860392794081	3.27694602297677e-06	0.00135653216186968	chr3	112085437	112086436	1000	+	promoter:43834	ENST00000484828.1	79669	C3orf52	hg38_genes_promoters
1592	chr3	112085985	112086562	578	*	0.0415860392794081	3.27694602297677e-06	0.00135653216186968	chr3	112085438	112086437	1000	+	promoter:43835	ENST00000497610.1	79669	C3orf52	hg38_genes_promoters
1593	chr6	30451012	30451096	85	*	0.117648117310391	3.28192142517184e-06	0.00135653216186968	chr6	30450139	30451138	1000	+	promoter:78181	ENST00000658719.1	NA	NA	hg38_genes_promoters
1594	chr11	118911019	118911687	669	*	0.115948896721843	3.28369699906607e-06	0.00135653216186968	chr11	118910905	118911904	1000	-	promoter:140960	ENST00000334801.7	283149	BCL9L	hg38_genes_promoters
1595	chr11	118911019	118911687	669	*	0.115948896721843	3.28369699906607e-06	0.00135653216186968	chr11	118911294	118912293	1000	-	promoter:140963	ENST00000530293.1	283149	BCL9L	hg38_genes_promoters
1596	chr14	100680338	100684036	3699	*	-0.235844723122348	3.29849878201874e-06	0.0013593234157484	chr14	100682769	100683768	1000	+	promoter:163744	ENST00000687064.1	105370668	LOC105370668	hg38_genes_promoters
1597	chr14	100680338	100684036	3699	*	-0.235844723122348	3.29849878201874e-06	0.0013593234157484	chr14	100679885	100680884	1000	-	promoter:168105	ENST00000557546.1	NA	NA	hg38_genes_promoters
1598	chr1	111535759	111541863	6105	*	0.155495896916917	3.37154154111441e-06	0.00138604400885777	chr1	111541218	111542217	1000	+	promoter:5822	ENST00000356415.5	5906	RAP1A	hg38_genes_promoters
1599	chr15	25246645	25246740	96	*	-0.108561901472201	3.39378820085987e-06	0.00139349438368842	chr15	25246345	25247344	1000	+	promoter:169094	ENST00000364273.1	100033816	SNORD115-42	hg38_genes_promoters
1600	chr1	31583363	31587405	4043	*	-0.0654728939841642	3.40486871418064e-06	0.00139465486089636	chr1	31582513	31583512	1000	+	promoter:2168	ENST00000463112.1	64129	TINAGL1	hg38_genes_promoters
1601	chr1	31583363	31587405	4043	*	-0.0654728939841642	3.40486871418064e-06	0.00139465486089636	chr1	31584151	31585150	1000	+	promoter:2169	ENST00000480586.1	64129	TINAGL1	hg38_genes_promoters
1602	chr10	30092668	30116400	23733	*	0.0935329001546136	3.40991886823064e-06	0.00139503248613419	chr10	30115495	30116494	1000	-	promoter:123984	ENST00000465712.1	57608	JCAD	hg38_genes_promoters
1603	chr2	223051430	223051905	476	*	0.156859214070729	3.42811479605097e-06	0.00139908900055015	chr2	223051190	223052189	1000	+	promoter:29745	ENST00000281830.4	23704	KCNE4	hg38_genes_promoters
1604	chr2	223051430	223051905	476	*	0.156859214070729	3.42811479605097e-06	0.00139908900055015	chr2	223051200	223052199	1000	+	promoter:29746	ENST00000488477.2	23704	KCNE4	hg38_genes_promoters
1605	chr12	56425276	56425277	2	*	0.466703531454824	3.47013244405403e-06	0.00141452895796979	chr12	56424790	56425789	1000	-	promoter:151952	ENST00000557589.1	8914	TIMELESS	hg38_genes_promoters
1606	chr20	37527811	37527812	2	*	0.482267267475781	3.52612330908476e-06	0.00143513003677678	chr20	37527733	37528732	1000	-	promoter:226621	ENST00000397137.5	10904	BLCAP	hg38_genes_promoters
1607	chr20	37527811	37527812	2	*	0.482267267475781	3.52612330908476e-06	0.00143513003677678	chr20	37527724	37528723	1000	-	promoter:226624	ENST00000397135.1	10904	BLCAP	hg38_genes_promoters
1608	chr20	37527811	37527812	2	*	0.482267267475781	3.52612330908476e-06	0.00143513003677678	chr20	37527061	37528060	1000	-	promoter:226631	ENST00000620327.1	NA	NA	hg38_genes_promoters
1609	chr17	77475111	77475320	210	*	0.14763462147126	3.59047924708001e-06	0.00145481139037112	chr17	77474243	77475242	1000	+	promoter:194929	ENST00000427180.5	10801	SEPTIN9	hg38_genes_promoters
1610	chr12	57238056	57240773	2718	*	0.0581066543119899	3.62538595416932e-06	0.00146719586654212	chr12	57237105	57238104	1000	-	promoter:152108	ENST00000554503.6	56901	NDUFA4L2	hg38_genes_promoters
1611	chr12	57238056	57240773	2718	*	0.0581066543119899	3.62538595416932e-06	0.00146719586654212	chr12	57240693	57241692	1000	-	promoter:152109	ENST00000393825.5	56901	NDUFA4L2	hg38_genes_promoters
1612	chr12	57238056	57240773	2718	*	0.0581066543119899	3.62538595416932e-06	0.00146719586654212	chr12	57237101	57238100	1000	-	promoter:152110	ENST00000555173.1	56901	NDUFA4L2	hg38_genes_promoters
1613	chr12	57238056	57240773	2718	*	0.0581066543119899	3.62538595416932e-06	0.00146719586654212	chr12	57237093	57238092	1000	-	promoter:152111	ENST00000556732.1	56901	NDUFA4L2	hg38_genes_promoters
1614	chr12	57238056	57240773	2718	*	0.0581066543119899	3.62538595416932e-06	0.00146719586654212	chr12	57237086	57238085	1000	-	promoter:152112	ENST00000554688.1	56901	NDUFA4L2	hg38_genes_promoters
1615	chr12	57238056	57240773	2718	*	0.0581066543119899	3.62538595416932e-06	0.00146719586654212	chr12	57240704	57241703	1000	-	promoter:152113	ENST00000556234.1	56901	NDUFA4L2	hg38_genes_promoters
1616	chr12	57238056	57240773	2718	*	0.0581066543119899	3.62538595416932e-06	0.00146719586654212	chr12	57240716	57241715	1000	-	promoter:152114	ENST00000557276.1	56901	NDUFA4L2	hg38_genes_promoters
1617	chr5	151925550	151925551	2	*	0.290637625472959	3.63948961272148e-06	0.00147114177916137	chr5	151924852	151925851	1000	-	promoter:75769	ENST00000274576.9	2741	GLRA1	hg38_genes_promoters
1618	chr5	151925550	151925551	2	*	0.290637625472959	3.63948961272148e-06	0.00147114177916137	chr5	151924837	151925836	1000	-	promoter:75770	ENST00000455880.2	2741	GLRA1	hg38_genes_promoters
1619	chr5	151925550	151925551	2	*	0.290637625472959	3.63948961272148e-06	0.00147114177916137	chr5	151924837	151925836	1000	-	promoter:75771	ENST00000462581.6	2741	GLRA1	hg38_genes_promoters
1620	chr5	151925550	151925551	2	*	0.290637625472959	3.63948961272148e-06	0.00147114177916137	chr5	151924833	151925832	1000	-	promoter:75772	ENST00000471351.2	2741	GLRA1	hg38_genes_promoters
1621	chr16	19285370	19285371	2	*	-0.147545998423915	3.68788312616494e-06	0.00148714547184879	chr16	19284731	19285730	1000	+	promoter:179271	ENST00000636231.2	728276	CLEC19A	hg38_genes_promoters
1622	chr16	19285370	19285371	2	*	-0.147545998423915	3.68788312616494e-06	0.00148714547184879	chr16	19284739	19285738	1000	+	promoter:179272	ENST00000493231.5	728276	CLEC19A	hg38_genes_promoters
1623	chr16	19285370	19285371	2	*	-0.147545998423915	3.68788312616494e-06	0.00148714547184879	chr16	19284779	19285778	1000	+	promoter:179273	ENST00000465414.1	728276	CLEC19A	hg38_genes_promoters
1624	chr16	19285370	19285371	2	*	-0.147545998423915	3.68788312616494e-06	0.00148714547184879	chr16	19284783	19285782	1000	+	promoter:179274	ENST00000476906.1	728276	CLEC19A	hg38_genes_promoters
1625	chr11	74467069	74467751	683	*	0.0291201148891863	3.7449712668329e-06	0.00150657073255299	chr11	74467550	74468549	1000	-	promoter:139260	ENST00000310128.9	10008	KCNE3	hg38_genes_promoters
1626	chr11	74467069	74467751	683	*	0.0291201148891863	3.7449712668329e-06	0.00150657073255299	chr11	74467730	74468729	1000	-	promoter:139262	ENST00000532569.5	10008	KCNE3	hg38_genes_promoters
1627	chr11	74467069	74467751	683	*	0.0291201148891863	3.7449712668329e-06	0.00150657073255299	chr11	74467550	74468549	1000	-	promoter:139263	ENST00000531854.5	10008	KCNE3	hg38_genes_promoters
1628	chr11	74467069	74467751	683	*	0.0291201148891863	3.7449712668329e-06	0.00150657073255299	chr11	74467551	74468550	1000	-	promoter:139264	ENST00000529425.5	10008	KCNE3	hg38_genes_promoters
1629	chr11	74467069	74467751	683	*	0.0291201148891863	3.7449712668329e-06	0.00150657073255299	chr11	74467550	74468549	1000	-	promoter:139265	ENST00000526855.1	10008	KCNE3	hg38_genes_promoters
1630	chr22	46085219	46093857	8639	*	0.0886062910668043	3.81305462977236e-06	0.00153213613051822	chr22	46084977	46085976	1000	+	promoter:233383	ENST00000686767.1	400931	MIRLET7BHG	hg38_genes_promoters
1631	chr22	46085219	46093857	8639	*	0.0886062910668043	3.81305462977236e-06	0.00153213613051822	chr22	46084997	46085996	1000	+	promoter:233384	ENST00000435439.5	400931	MIRLET7BHG	hg38_genes_promoters
1632	chr22	46085219	46093857	8639	*	0.0886062910668043	3.81305462977236e-06	0.00153213613051822	chr22	46085003	46086002	1000	+	promoter:233385	ENST00000360737.4	400931	MIRLET7BHG	hg38_genes_promoters
1633	chr22	46085219	46093857	8639	*	0.0886062910668043	3.81305462977236e-06	0.00153213613051822	chr22	46085087	46086086	1000	+	promoter:233386	ENST00000686090.1	400931	MIRLET7BHG	hg38_genes_promoters
1634	chr22	46085219	46093857	8639	*	0.0886062910668043	3.81305462977236e-06	0.00153213613051822	chr22	46090044	46091043	1000	+	promoter:233387	ENST00000579667.1	100500828	MIR3619	hg38_genes_promoters
1635	chr11	43920868	43921055	188	*	0.132330994291002	3.82943208995691e-06	0.00153688935748063	chr11	43920059	43921058	1000	+	promoter:129353	ENST00000528226.1	NA	NA	hg38_genes_promoters
1636	chr11	43920868	43921055	188	*	0.132330994291002	3.82943208995691e-06	0.00153688935748063	chr11	43920076	43921075	1000	+	promoter:129354	ENST00000526408.1	NA	NA	hg38_genes_promoters
1637	chr11	43920868	43921055	188	*	0.132330994291002	3.82943208995691e-06	0.00153688935748063	chr11	43920899	43921898	1000	-	promoter:136752	ENST00000664150.1	100507300	ALKBH3-AS1	hg38_genes_promoters
1638	chr11	43920868	43921055	188	*	0.132330994291002	3.82943208995691e-06	0.00153688935748063	chr11	43920927	43921926	1000	-	promoter:136753	ENST00000499194.5	100507300	ALKBH3-AS1	hg38_genes_promoters
1639	chr11	43920868	43921055	188	*	0.132330994291002	3.82943208995691e-06	0.00153688935748063	chr11	43920899	43921898	1000	-	promoter:136754	ENST00000527960.2	100507300	ALKBH3-AS1	hg38_genes_promoters
1640	chr11	43920868	43921055	188	*	0.132330994291002	3.82943208995691e-06	0.00153688935748063	chr11	43920945	43921944	1000	-	promoter:136755	ENST00000528285.5	100507300	ALKBH3-AS1	hg38_genes_promoters
1641	chr11	43920868	43921055	188	*	0.132330994291002	3.82943208995691e-06	0.00153688935748063	chr11	43920860	43921859	1000	-	promoter:136756	ENST00000534287.1	100507300	ALKBH3-AS1	hg38_genes_promoters
1642	chr19	21463527	21463980	454	*	0.547643782921729	3.85054360142568e-06	0.001538594404209	chr19	21463909	21464908	1000	-	promoter:217873	ENST00000596705.5	105372321	LOC105372321	hg38_genes_promoters
1643	chr19	21463527	21463980	454	*	0.547643782921729	3.85054360142568e-06	0.001538594404209	chr19	21463887	21464886	1000	-	promoter:217874	ENST00000597444.6	105372321	LOC105372321	hg38_genes_promoters
1644	chr19	21463527	21463980	454	*	0.547643782921729	3.85054360142568e-06	0.001538594404209	chr19	21463885	21464884	1000	-	promoter:217875	ENST00000594557.1	105372321	LOC105372321	hg38_genes_promoters
1645	chr19	21463527	21463980	454	*	0.547643782921729	3.85054360142568e-06	0.001538594404209	chr19	21463909	21464908	1000	-	promoter:217876	ENST00000599993.7	105372321	LOC105372321	hg38_genes_promoters
1646	chr19	21463527	21463980	454	*	0.547643782921729	3.85054360142568e-06	0.001538594404209	chr19	21463905	21464904	1000	-	promoter:217877	ENST00000600469.7	105372321	LOC105372321	hg38_genes_promoters
1647	chr19	21463527	21463980	454	*	0.547643782921729	3.85054360142568e-06	0.001538594404209	chr19	21463898	21464897	1000	-	promoter:217878	ENST00000656526.1	105372321	LOC105372321	hg38_genes_promoters
1648	chr19	21463527	21463980	454	*	0.547643782921729	3.85054360142568e-06	0.001538594404209	chr19	21463889	21464888	1000	-	promoter:217879	ENST00000663704.1	105372321	LOC105372321	hg38_genes_promoters
1649	chr19	21463527	21463980	454	*	0.547643782921729	3.85054360142568e-06	0.001538594404209	chr19	21463898	21464897	1000	-	promoter:217880	ENST00000593653.1	105372321	LOC105372321	hg38_genes_promoters
1650	chr18	74456372	74457557	1186	*	0.0388399636678364	3.9533490545813e-06	0.001569841926286	chr18	74457309	74458308	1000	-	promoter:207695	ENST00000343998.8	125704	DIPK1C	hg38_genes_promoters
1651	chr19	10625330	10625680	351	*	0.153627226277492	4.00986966750971e-06	0.00159041691008594	chr19	10624520	10625519	1000	+	promoter:209234	ENST00000590857.5	57153	SLC44A2	hg38_genes_promoters
1652	chr19	10625330	10625680	351	*	0.153627226277492	4.00986966750971e-06	0.00159041691008594	chr19	10624520	10625519	1000	+	promoter:209235	ENST00000588688.5	57153	SLC44A2	hg38_genes_promoters
1653	chr19	10625330	10625680	351	*	0.153627226277492	4.00986966750971e-06	0.00159041691008594	chr19	10624525	10625524	1000	+	promoter:209236	ENST00000586078.5	57153	SLC44A2	hg38_genes_promoters
1654	chr19	10625330	10625680	351	*	0.153627226277492	4.00986966750971e-06	0.00159041691008594	chr19	10624553	10625552	1000	+	promoter:209237	ENST00000335757.10	57153	SLC44A2	hg38_genes_promoters
1655	chr19	10625330	10625680	351	*	0.153627226277492	4.00986966750971e-06	0.00159041691008594	chr19	10624594	10625593	1000	+	promoter:209238	ENST00000592293.5	57153	SLC44A2	hg38_genes_promoters
1656	chr19	10625330	10625680	351	*	0.153627226277492	4.00986966750971e-06	0.00159041691008594	chr19	10624594	10625593	1000	+	promoter:209239	ENST00000588409.1	57153	SLC44A2	hg38_genes_promoters
1657	chr19	10602190	10602868	679	*	0.0492608844000765	4.04440035549104e-06	0.00160223211035089	chr19	10601457	10602456	1000	+	promoter:209231	ENST00000590382.5	57153	SLC44A2	hg38_genes_promoters
1658	chr19	10602190	10602868	679	*	0.0492608844000765	4.04440035549104e-06	0.00160223211035089	chr19	10601457	10602456	1000	+	promoter:209232	ENST00000588465.5	57153	SLC44A2	hg38_genes_promoters
1659	chr19	10602190	10602868	679	*	0.0492608844000765	4.04440035549104e-06	0.00160223211035089	chr19	10601510	10602509	1000	+	promoter:209233	ENST00000407327.8	57153	SLC44A2	hg38_genes_promoters
1660	chr3	42149096	42149287	192	*	0.136748340258437	4.08327795954916e-06	0.00161384994676099	chr3	42148235	42149234	1000	+	promoter:41593	ENST00000449246.5	22906	TRAK1	hg38_genes_promoters
1661	chr3	42149096	42149287	192	*	0.136748340258437	4.08327795954916e-06	0.00161384994676099	chr3	42148235	42149234	1000	+	promoter:41594	ENST00000613405.4	22906	TRAK1	hg38_genes_promoters
1662	chr3	42149096	42149287	192	*	0.136748340258437	4.08327795954916e-06	0.00161384994676099	chr3	42148359	42149358	1000	+	promoter:41595	ENST00000418790.5	22906	TRAK1	hg38_genes_promoters
1663	chr5	59275974	59276234	261	*	0.0681453848777258	4.20637506047768e-06	0.00165283638640921	chr5	59276120	59277119	1000	-	promoter:72703	ENST00000503258.5	5144	PDE4D	hg38_genes_promoters
1664	chr18	22347162	22349555	2394	*	0.0512404686167357	4.25498953791692e-06	0.0016661266971038	chr18	22348253	22349252	1000	-	promoter:206263	ENST00000608890.1	NA	NA	hg38_genes_promoters
1665	chr5	74537921	74538015	95	*	-0.222367671019807	4.31528053255772e-06	0.00168735830639609	chr5	74536977	74537976	1000	-	promoter:73050	ENST00000507781.1	104310351	LINC01331	hg38_genes_promoters
1666	chr2	112722072	112722073	2	*	0.188322904841859	4.31919785465004e-06	0.00168735830639609	chr2	112721964	112722963	1000	+	promoter:25802	ENST00000470675.5	284958	NT5DC4	hg38_genes_promoters
1667	chr2	112722072	112722073	2	*	0.188322904841859	4.31919785465004e-06	0.00168735830639609	chr2	112721964	112722963	1000	+	promoter:25803	ENST00000497526.1	284958	NT5DC4	hg38_genes_promoters
1668	chr14	28788808	28830428	41621	*	0.028042030351053	4.33128550996782e-06	0.00169012662350563	chr14	28828881	28829880	1000	+	promoter:160710	ENST00000671154.1	102724917	LINC02327	hg38_genes_promoters
1669	chr14	28788808	28830428	41621	*	0.028042030351053	4.33128550996782e-06	0.00169012662350563	chr14	28829224	28830223	1000	+	promoter:160711	ENST00000656401.1	102724917	LINC02327	hg38_genes_promoters
1670	chr14	28788808	28830428	41621	*	0.028042030351053	4.33128550996782e-06	0.00169012662350563	chr14	28829230	28830229	1000	+	promoter:160712	ENST00000657120.1	102724917	LINC02327	hg38_genes_promoters
1671	chr14	28788808	28830428	41621	*	0.028042030351053	4.33128550996782e-06	0.00169012662350563	chr14	28829232	28830231	1000	+	promoter:160713	ENST00000551588.6	102724917	LINC02327	hg38_genes_promoters
1672	chr14	28788808	28830428	41621	*	0.028042030351053	4.33128550996782e-06	0.00169012662350563	chr14	28829235	28830234	1000	+	promoter:160714	ENST00000658814.1	102724917	LINC02327	hg38_genes_promoters
1673	chr14	28788808	28830428	41621	*	0.028042030351053	4.33128550996782e-06	0.00169012662350563	chr14	28829241	28830240	1000	+	promoter:160715	ENST00000657083.1	102724917	LINC02327	hg38_genes_promoters
1674	chr14	28788808	28830428	41621	*	0.028042030351053	4.33128550996782e-06	0.00169012662350563	chr14	28829244	28830243	1000	+	promoter:160716	ENST00000550827.5	102724917	LINC02327	hg38_genes_promoters
1675	chr14	28788808	28830428	41621	*	0.028042030351053	4.33128550996782e-06	0.00169012662350563	chr14	28829245	28830244	1000	+	promoter:160717	ENST00000548775.2	102724917	LINC02327	hg38_genes_promoters
1676	chr14	28788808	28830428	41621	*	0.028042030351053	4.33128550996782e-06	0.00169012662350563	chr14	28829245	28830244	1000	+	promoter:160718	ENST00000660501.1	102724917	LINC02327	hg38_genes_promoters
1677	chr14	28788808	28830428	41621	*	0.028042030351053	4.33128550996782e-06	0.00169012662350563	chr14	28829247	28830246	1000	+	promoter:160719	ENST00000548087.5	102724917	LINC02327	hg38_genes_promoters
1678	chr14	28788808	28830428	41621	*	0.028042030351053	4.33128550996782e-06	0.00169012662350563	chr14	28829250	28830249	1000	+	promoter:160720	ENST00000550122.5	102724917	LINC02327	hg38_genes_promoters
1679	chr14	28788808	28830428	41621	*	0.028042030351053	4.33128550996782e-06	0.00169012662350563	chr14	28829260	28830259	1000	+	promoter:160721	ENST00000670211.1	102724917	LINC02327	hg38_genes_promoters
1680	chr14	28788808	28830428	41621	*	0.028042030351053	4.33128550996782e-06	0.00169012662350563	chr14	28829260	28830259	1000	+	promoter:160722	ENST00000655423.1	102724917	LINC02327	hg38_genes_promoters
1681	chr14	28788808	28830428	41621	*	0.028042030351053	4.33128550996782e-06	0.00169012662350563	chr14	28829264	28830263	1000	+	promoter:160723	ENST00000667065.1	102724917	LINC02327	hg38_genes_promoters
1682	chr14	28788808	28830428	41621	*	0.028042030351053	4.33128550996782e-06	0.00169012662350563	chr14	28829264	28830263	1000	+	promoter:160724	ENST00000664085.1	102724917	LINC02327	hg38_genes_promoters
1683	chr14	28788808	28830428	41621	*	0.028042030351053	4.33128550996782e-06	0.00169012662350563	chr14	28829390	28830389	1000	+	promoter:160725	ENST00000665952.1	102724917	LINC02327	hg38_genes_promoters
1684	chr14	28788808	28830428	41621	*	0.028042030351053	4.33128550996782e-06	0.00169012662350563	chr14	28829390	28830389	1000	+	promoter:160726	ENST00000657147.1	102724917	LINC02327	hg38_genes_promoters
1685	chr14	28788808	28830428	41621	*	0.028042030351053	4.33128550996782e-06	0.00169012662350563	chr14	28830154	28831153	1000	-	promoter:165580	ENST00000653605.1	105370423	LINC02281	hg38_genes_promoters
1686	chr14	28788808	28830428	41621	*	0.028042030351053	4.33128550996782e-06	0.00169012662350563	chr14	28830205	28831204	1000	-	promoter:165581	ENST00000549013.1	105370423	LINC02281	hg38_genes_promoters
1687	chr6	146153162	146290687	137526	*	0.0221791383724704	4.39570621723391e-06	0.0017113122390078	chr6	146170315	146171314	1000	+	promoter:81738	ENST00000334716.3	NA	NA	hg38_genes_promoters
1688	chr1	36385957	36385966	10	*	-0.172235858728926	4.40453422308746e-06	0.00171277586575009	chr1	36385885	36386884	1000	-	promoter:13540	ENST00000373129.7	83931	STK40	hg38_genes_promoters
1689	chr1	36385957	36385966	10	*	-0.172235858728926	4.40453422308746e-06	0.00171277586575009	chr1	36385889	36386888	1000	-	promoter:13541	ENST00000373130.7	83931	STK40	hg38_genes_promoters
1690	chr1	36385957	36385966	10	*	-0.172235858728926	4.40453422308746e-06	0.00171277586575009	chr1	36385925	36386924	1000	-	promoter:13542	ENST00000373132.4	83931	STK40	hg38_genes_promoters
1691	chr1	36385957	36385966	10	*	-0.172235858728926	4.40453422308746e-06	0.00171277586575009	chr1	36385880	36386879	1000	-	promoter:13545	ENST00000482458.1	83931	STK40	hg38_genes_promoters
1692	chr1	36385957	36385966	10	*	-0.172235858728926	4.40453422308746e-06	0.00171277586575009	chr1	36385877	36386876	1000	-	promoter:13546	ENST00000460017.1	83931	STK40	hg38_genes_promoters
1693	chrX	111270589	111270714	126	*	-0.0161361760718418	4.47906842363319e-06	0.00173776027216561	chrX	111270484	111271483	1000	-	promoter:242675	ENST00000324068.2	827	CAPN6	hg38_genes_promoters
1694	chr19	17405473	17405562	90	*	-0.201266969183383	4.48755515121017e-06	0.00173905627806502	chr19	17404686	17405685	1000	+	promoter:210247	ENST00000646744.1	105221694	BISPR	hg38_genes_promoters
1695	chr19	17405473	17405562	90	*	-0.201266969183383	4.48755515121017e-06	0.00173905627806502	chr19	17404694	17405693	1000	+	promoter:210248	ENST00000635536.2	105221694	BISPR	hg38_genes_promoters
1696	chr19	17405473	17405562	90	*	-0.201266969183383	4.48755515121017e-06	0.00173905627806502	chr19	17404703	17405702	1000	+	promoter:210249	ENST00000635060.2	105221694	BISPR	hg38_genes_promoters
1697	chr19	17405473	17405562	90	*	-0.201266969183383	4.48755515121017e-06	0.00173905627806502	chr19	17404710	17405709	1000	+	promoter:210250	ENST00000634291.2	105221694	BISPR	hg38_genes_promoters
1698	chr19	17405473	17405562	90	*	-0.201266969183383	4.48755515121017e-06	0.00173905627806502	chr19	17404722	17405721	1000	+	promoter:210251	ENST00000645298.1	105221694	BISPR	hg38_genes_promoters
1699	chr19	17405473	17405562	90	*	-0.201266969183383	4.48755515121017e-06	0.00173905627806502	chr19	17404722	17405721	1000	+	promoter:210252	ENST00000528911.5	93343	MVB12A	hg38_genes_promoters
1700	chr19	17405473	17405562	90	*	-0.201266969183383	4.48755515121017e-06	0.00173905627806502	chr19	17404741	17405740	1000	+	promoter:210253	ENST00000635572.1	105221694	BISPR	hg38_genes_promoters
1701	chr19	17405473	17405562	90	*	-0.201266969183383	4.48755515121017e-06	0.00173905627806502	chr19	17404741	17405740	1000	+	promoter:210254	ENST00000528604.5	93343	MVB12A	hg38_genes_promoters
1702	chr19	17405473	17405562	90	*	-0.201266969183383	4.48755515121017e-06	0.00173905627806502	chr19	17404743	17405742	1000	+	promoter:210255	ENST00000634675.1	105221694	BISPR	hg38_genes_promoters
1703	chr19	17405473	17405562	90	*	-0.201266969183383	4.48755515121017e-06	0.00173905627806502	chr19	17404744	17405743	1000	+	promoter:210256	ENST00000634813.1	105221694	BISPR	hg38_genes_promoters
1704	chr19	17405473	17405562	90	*	-0.201266969183383	4.48755515121017e-06	0.00173905627806502	chr19	17404749	17405748	1000	+	promoter:210257	ENST00000647283.1	105221694	BISPR	hg38_genes_promoters
1705	chr19	17405473	17405562	90	*	-0.201266969183383	4.48755515121017e-06	0.00173905627806502	chr19	17404763	17405762	1000	+	promoter:210258	ENST00000635435.2	105221694	BISPR	hg38_genes_promoters
1706	chr19	17405473	17405562	90	*	-0.201266969183383	4.48755515121017e-06	0.00173905627806502	chr19	17404776	17405775	1000	+	promoter:210259	ENST00000634731.2	105221694	BISPR	hg38_genes_promoters
1707	chr19	17405473	17405562	90	*	-0.201266969183383	4.48755515121017e-06	0.00173905627806502	chr19	17404778	17405777	1000	+	promoter:210260	ENST00000635339.1	105221694	BISPR	hg38_genes_promoters
1708	chr19	17405473	17405562	90	*	-0.201266969183383	4.48755515121017e-06	0.00173905627806502	chr19	17404822	17405821	1000	+	promoter:210261	ENST00000635176.2	105221694	BISPR	hg38_genes_promoters
1709	chr19	17405473	17405562	90	*	-0.201266969183383	4.48755515121017e-06	0.00173905627806502	chr19	17404822	17405821	1000	+	promoter:210262	ENST00000645062.1	105221694	BISPR	hg38_genes_promoters
1710	chr19	17405473	17405562	90	*	-0.201266969183383	4.48755515121017e-06	0.00173905627806502	chr19	17404823	17405822	1000	+	promoter:210263	ENST00000645376.1	105221694	BISPR	hg38_genes_promoters
1711	chr19	17405473	17405562	90	*	-0.201266969183383	4.48755515121017e-06	0.00173905627806502	chr19	17404824	17405823	1000	+	promoter:210264	ENST00000634577.1	105221694	BISPR	hg38_genes_promoters
1712	chr19	17405473	17405562	90	*	-0.201266969183383	4.48755515121017e-06	0.00173905627806502	chr19	17405104	17406103	1000	+	promoter:210265	ENST00000634942.2	105221694	BISPR	hg38_genes_promoters
1713	chr19	17405473	17405562	90	*	-0.201266969183383	4.48755515121017e-06	0.00173905627806502	chr19	17405109	17406108	1000	+	promoter:210266	ENST00000529490.5	105221694	BISPR	hg38_genes_promoters
1714	chr19	17405473	17405562	90	*	-0.201266969183383	4.48755515121017e-06	0.00173905627806502	chr19	17405115	17406114	1000	+	promoter:210267	ENST00000634568.1	105221694	BISPR	hg38_genes_promoters
1715	chr19	17405473	17405562	90	*	-0.201266969183383	4.48755515121017e-06	0.00173905627806502	chr19	17405145	17406144	1000	+	promoter:210268	ENST00000600514.5	93343	MVB12A	hg38_genes_promoters
1716	chr19	17405473	17405562	90	*	-0.201266969183383	4.48755515121017e-06	0.00173905627806502	chr19	17404538	17405537	1000	-	promoter:217481	ENST00000533098.5	684	BST2	hg38_genes_promoters
1717	chr8	142699879	142699989	111	*	0.200406772566562	4.55415919961347e-06	0.00176059834507357	chr8	142699111	142700110	1000	+	promoter:104571	ENST00000292430.10	54742	LY6K	hg38_genes_promoters
1718	chr8	142699879	142699989	111	*	0.200406772566562	4.55415919961347e-06	0.00176059834507357	chr8	142699113	142700112	1000	+	promoter:104572	ENST00000518841.5	54742	LY6K	hg38_genes_promoters
1719	chr8	142699879	142699989	111	*	0.200406772566562	4.55415919961347e-06	0.00176059834507357	chr8	142699114	142700113	1000	+	promoter:104573	ENST00000519387.1	54742	LY6K	hg38_genes_promoters
1720	chr8	142699879	142699989	111	*	0.200406772566562	4.55415919961347e-06	0.00176059834507357	chr8	142699472	142700471	1000	+	promoter:104574	ENST00000522591.1	54742	LY6K	hg38_genes_promoters
1721	chr14	22883044	22883280	237	*	0.132281729807928	4.56552552282154e-06	0.00176119316472542	chr14	22882222	22883221	1000	+	promoter:160249	ENST00000536884.1	161253	REM2	hg38_genes_promoters
1722	chr14	22883044	22883280	237	*	0.132281729807928	4.56552552282154e-06	0.00176119316472542	chr14	22882222	22883221	1000	+	promoter:160250	ENST00000267396.9	161253	REM2	hg38_genes_promoters
1723	chr1	2580846	2580847	2	*	-0.302612832606513	4.61578571414773e-06	0.001774706320663	chr1	2580560	2581559	1000	+	promoter:389	ENST00000424215.1	100996583	LOC100996583	hg38_genes_promoters
1724	chr10	133528366	133528715	350	*	0.163980868122445	4.61631088514545e-06	0.001774706320663	chr10	133527514	133528513	1000	-	promoter:127245	ENST00000622716.1	NA	NA	hg38_genes_promoters
1725	chr6	22296986	22297862	877	*	-0.0476838086035721	4.68768218919046e-06	0.00179805335276071	chr6	22297502	22298501	1000	-	promoter:83162	ENST00000617911.4	5617	PRL	hg38_genes_promoters
1726	chr6	22296986	22297862	877	*	-0.0476838086035721	4.68768218919046e-06	0.00179805335276071	chr6	22297037	22298036	1000	-	promoter:83163	ENST00000306482.2	5617	PRL	hg38_genes_promoters
1727	chr1	54547746	54548284	539	*	0.11494286464849	4.70080318173698e-06	0.00180104185395518	chr1	54547220	54548219	1000	+	promoter:3798	ENST00000498228.1	26027	ACOT11	hg38_genes_promoters
1728	chr1	54547746	54548284	539	*	0.11494286464849	4.70080318173698e-06	0.00180104185395518	chr1	54547228	54548227	1000	+	promoter:3799	ENST00000343744.7	26027	ACOT11	hg38_genes_promoters
1729	chr1	54547746	54548284	539	*	0.11494286464849	4.70080318173698e-06	0.00180104185395518	chr1	54547228	54548227	1000	+	promoter:3800	ENST00000371316.3	26027	ACOT11	hg38_genes_promoters
1730	chr7	2762740	2763432	693	*	0.0690270280417909	4.74997364266976e-06	0.00181781975447246	chr7	2763210	2764209	1000	-	promoter:94302	ENST00000491117.5	2768	GNA12	hg38_genes_promoters
1731	chr7	2762740	2763432	693	*	0.0690270280417909	4.74997364266976e-06	0.00181781975447246	chr7	2763141	2764140	1000	-	promoter:94304	ENST00000407653.1	2768	GNA12	hg38_genes_promoters
1732	chr7	2762740	2763432	693	*	0.0690270280417909	4.74997364266976e-06	0.00181781975447246	chr7	2763328	2764327	1000	-	promoter:94305	ENST00000496740.6	2768	GNA12	hg38_genes_promoters
1733	chr4	24795297	24795555	259	*	0.101283856770148	4.80774996563021e-06	0.00183577277642439	chr4	24794573	24795572	1000	+	promoter:56166	ENST00000382120.4	6649	SOD3	hg38_genes_promoters
1734	chr6	44342587	44342709	123	*	0.0559515072493705	4.85662719610727e-06	0.00185025450422159	chr6	44341650	44342649	1000	+	promoter:79499	ENST00000674044.1	221409	SPATS1	hg38_genes_promoters
1735	chr6	44342587	44342709	123	*	0.0559515072493705	4.85662719610727e-06	0.00185025450422159	chr6	44341660	44342659	1000	+	promoter:79500	ENST00000515220.5	221409	SPATS1	hg38_genes_promoters
1736	chr6	44342587	44342709	123	*	0.0559515072493705	4.85662719610727e-06	0.00185025450422159	chr6	44341660	44342659	1000	+	promoter:79501	ENST00000323108.12	221409	SPATS1	hg38_genes_promoters
1737	chr6	44342587	44342709	123	*	0.0559515072493705	4.85662719610727e-06	0.00185025450422159	chr6	44341749	44342748	1000	+	promoter:79502	ENST00000288390.2	221409	SPATS1	hg38_genes_promoters
1738	chr6	44342587	44342709	123	*	0.0559515072493705	4.85662719610727e-06	0.00185025450422159	chr6	44341940	44342939	1000	+	promoter:79503	ENST00000506468.1	221409	SPATS1	hg38_genes_promoters
1739	chr10	73811980	73811981	2	*	-0.236534065562942	4.88850169222707e-06	0.00185820802513592	chr10	73811652	73812651	1000	-	promoter:125190	ENST00000603027.5	8509	NDST2	hg38_genes_promoters
1740	chr10	73811980	73811981	2	*	-0.236534065562942	4.88850169222707e-06	0.00185820802513592	chr10	73811599	73812598	1000	-	promoter:125193	ENST00000309979.11	8509	NDST2	hg38_genes_promoters
1741	chr10	73811980	73811981	2	*	-0.236534065562942	4.88850169222707e-06	0.00185820802513592	chr10	73811799	73812798	1000	-	promoter:125197	ENST00000398701.2	8509	NDST2	hg38_genes_promoters
1742	chr7	22193588	22193986	399	*	0.14591792190356	4.94383620828727e-06	0.00187713016930952	chr7	22193910	22194909	1000	-	promoter:94766	ENST00000401957.6	9771	RAPGEF5	hg38_genes_promoters
1743	chr7	22193588	22193986	399	*	0.14591792190356	4.94383620828727e-06	0.00187713016930952	chr7	22193736	22194735	1000	-	promoter:94768	ENST00000620335.4	9771	RAPGEF5	hg38_genes_promoters
1744	chr7	22193588	22193986	399	*	0.14591792190356	4.94383620828727e-06	0.00187713016930952	chr7	22193745	22194744	1000	-	promoter:94772	ENST00000451559.1	9771	RAPGEF5	hg38_genes_promoters
1745	chr12	54352136	54353423	1288	*	0.174575704580287	4.98641028804925e-06	0.00189117025430869	chr12	54352661	54353660	1000	+	promoter:144800	ENST00000550474.5	102724050	GPR84-AS1	hg38_genes_promoters
1746	chr12	54352136	54353423	1288	*	0.174575704580287	4.98641028804925e-06	0.00189117025430869	chr12	54352792	54353791	1000	+	promoter:144801	ENST00000552785.1	102724050	GPR84-AS1	hg38_genes_promoters
1747	chr12	92137163	92137778	616	*	-0.0646168688191731	5.04880213194684e-06	0.00190840767386816	chr12	92137022	92138021	1000	-	promoter:153145	ENST00000552277.3	256021	LINC01619	hg38_genes_promoters
1748	chr4	185956343	185956644	302	*	0.229936652960759	5.10118341655152e-06	0.00192605296764042	chr4	185956369	185957368	1000	-	promoter:65053	ENST00000284776.11	8470	SORBS2	hg38_genes_promoters
1749	chr4	185956343	185956644	302	*	0.229936652960759	5.10118341655152e-06	0.00192605296764042	chr4	185956335	185957334	1000	-	promoter:65089	ENST00000444781.5	8470	SORBS2	hg38_genes_promoters
1750	chr4	185956343	185956644	302	*	0.229936652960759	5.10118341655152e-06	0.00192605296764042	chr4	185956349	185957348	1000	-	promoter:65097	ENST00000431902.5	8470	SORBS2	hg38_genes_promoters
1751	chr4	185956343	185956644	302	*	0.229936652960759	5.10118341655152e-06	0.00192605296764042	chr4	185956410	185957409	1000	-	promoter:65099	ENST00000415274.5	8470	SORBS2	hg38_genes_promoters
1752	chr4	185956343	185956644	302	*	0.229936652960759	5.10118341655152e-06	0.00192605296764042	chr4	185956335	185957334	1000	-	promoter:65100	ENST00000432655.5	8470	SORBS2	hg38_genes_promoters
1753	chr4	185956343	185956644	302	*	0.229936652960759	5.10118341655152e-06	0.00192605296764042	chr4	185956369	185957368	1000	-	promoter:65113	ENST00000476878.1	8470	SORBS2	hg38_genes_promoters
1754	chr4	185956343	185956644	302	*	0.229936652960759	5.10118341655152e-06	0.00192605296764042	chr4	185956349	185957348	1000	-	promoter:65115	ENST00000469627.1	8470	SORBS2	hg38_genes_promoters
1755	chr19	40609484	40609854	371	*	-0.297065270824247	5.1193470325462e-06	0.00192998396784032	chr19	40608746	40609745	1000	+	promoter:212372	ENST00000243562.13	8425	LTBP4	hg38_genes_promoters
1756	chr19	40609484	40609854	371	*	-0.297065270824247	5.1193470325462e-06	0.00192998396784032	chr19	40609168	40610167	1000	+	promoter:212373	ENST00000546155.5	8425	LTBP4	hg38_genes_promoters
1757	chr19	40609484	40609854	371	*	-0.297065270824247	5.1193470325462e-06	0.00192998396784032	chr19	40609213	40610212	1000	+	promoter:212374	ENST00000598256.1	8425	LTBP4	hg38_genes_promoters
1758	chr19	40609484	40609854	371	*	-0.297065270824247	5.1193470325462e-06	0.00192998396784032	chr19	40609765	40610764	1000	+	promoter:212375	ENST00000598055.1	8425	LTBP4	hg38_genes_promoters
1759	chr11	14971963	14972273	311	*	0.212452567888076	5.16744379928782e-06	0.00194023160652704	chr11	14971202	14972201	1000	-	promoter:135932	ENST00000486207.5	796	CALCA	hg38_genes_promoters
1760	chr11	14971963	14972273	311	*	0.212452567888076	5.16744379928782e-06	0.00194023160652704	chr11	14972273	14973272	1000	-	promoter:135935	ENST00000469608.5	796	CALCA	hg38_genes_promoters
1761	chr1	3323663	3323664	2	*	0.163039459292656	5.29995221709821e-06	0.00198557245339569	chr1	3323150	3324149	1000	-	promoter:11646	ENST00000669140.1	105378604	LOC105378604	hg38_genes_promoters
1762	chr19	54723967	54723968	2	*	0.298861917138637	5.38264982694979e-06	0.00200986955002432	chr19	54723442	54724441	1000	+	promoter:214356	ENST00000291860.2	115653	KIR3DL3	hg38_genes_promoters
1763	chr19	54723967	54723968	2	*	0.298861917138637	5.38264982694979e-06	0.00200986955002432	chr19	54723496	54724495	1000	+	promoter:214357	ENST00000400864.3	3802	KIR2DL1	hg38_genes_promoters
1764	chr3	51706606	51707458	853	*	0.0761682409012164	5.4121741648829e-06	0.00201866330537313	chr3	51706068	51707067	1000	+	promoter:42344	ENST00000395052.8	2912	GRM2	hg38_genes_promoters
1765	chr3	51706606	51707458	853	*	0.0761682409012164	5.4121741648829e-06	0.00201866330537313	chr3	51706088	51707087	1000	+	promoter:42345	ENST00000296479.9	2912	GRM2	hg38_genes_promoters
1766	chr3	51706606	51707458	853	*	0.0761682409012164	5.4121741648829e-06	0.00201866330537313	chr3	51706090	51707089	1000	+	promoter:42346	ENST00000475478.5	2912	GRM2	hg38_genes_promoters
1767	chr3	51706606	51707458	853	*	0.0761682409012164	5.4121741648829e-06	0.00201866330537313	chr3	51706305	51707304	1000	+	promoter:42347	ENST00000464585.1	2912	GRM2	hg38_genes_promoters
1768	chr3	51706606	51707458	853	*	0.0761682409012164	5.4121741648829e-06	0.00201866330537313	chr3	51706411	51707410	1000	+	promoter:42348	ENST00000419928.1	2912	GRM2	hg38_genes_promoters
1769	chr11	72308781	72308988	208	*	0.198791325745945	5.52854511304335e-06	0.00204850176241795	chr11	72308585	72309584	1000	-	promoter:139071	ENST00000538021.5	81570	CLPB	hg38_genes_promoters
1770	chr3	16174538	16174709	172	*	0.0870382074916374	5.62487865680396e-06	0.00207509510928	chr3	16173680	16174679	1000	+	promoter:40670	ENST00000339732.10	117248	GALNT15	hg38_genes_promoters
1771	chr3	16174538	16174709	172	*	0.0870382074916374	5.62487865680396e-06	0.00207509510928	chr3	16173709	16174708	1000	+	promoter:40671	ENST00000437509.3	117248	GALNT15	hg38_genes_promoters
1772	chr3	16174538	16174709	172	*	0.0870382074916374	5.62487865680396e-06	0.00207509510928	chr3	16174417	16175416	1000	+	promoter:40672	ENST00000470031.1	117248	GALNT15	hg38_genes_promoters
1773	chr3	16174538	16174709	172	*	0.0870382074916374	5.62487865680396e-06	0.00207509510928	chr3	16174665	16175664	1000	+	promoter:40673	ENST00000430410.1	117248	GALNT15	hg38_genes_promoters
1774	chr3	29291501	29291779	279	*	0.189237941915778	5.69159538405545e-06	0.00209513330082455	chr3	29290727	29291726	1000	-	promoter:48693	ENST00000413430.1	100873979	RBMS3-AS3	hg38_genes_promoters
1775	chr1	219928356	219928665	310	*	0.0388213339585261	5.72069493607872e-06	0.00210355368473819	chr1	219928558	219929557	1000	-	promoter:20346	ENST00000366926.4	55532	SLC30A10	hg38_genes_promoters
1776	chr1	219928356	219928665	310	*	0.0388213339585261	5.72069493607872e-06	0.00210355368473819	chr1	219928652	219929651	1000	-	promoter:20347	ENST00000356609.2	55532	SLC30A10	hg38_genes_promoters
1777	chr18	55303103	55308525	5423	*	-0.0469610439045034	5.82505479185547e-06	0.00213959960928017	chr18	55302627	55303626	1000	-	promoter:207196	ENST00000561831.7	6925	TCF4	hg38_genes_promoters
1778	chr8	7019162	7019163	2	*	-0.238921851174603	5.94747654277593e-06	0.00217510931895839	chr8	7018298	7019297	1000	-	promoter:105084	ENST00000327857.7	1668	DEFA3	hg38_genes_promoters
1779	chr1	8323111	8324381	1271	*	-0.107284514647496	6.00976609391836e-06	0.00219077692264009	chr1	8323330	8324329	1000	+	promoter:669	ENST00000289877.8	50651	SLC45A1	hg38_genes_promoters
1780	chr14	73633382	73634189	808	*	0.0422615330346181	6.12249528668667e-06	0.00222706589855069	chr14	73633723	73634722	1000	-	promoter:167006	ENST00000664243.1	NA	NA	hg38_genes_promoters
1781	chr14	73633382	73634189	808	*	0.0422615330346181	6.12249528668667e-06	0.00222706589855069	chr14	73633942	73634941	1000	-	promoter:167009	ENST00000617980.1	NA	NA	hg38_genes_promoters
1782	chr13	33205941	33206226	286	*	0.0711536000574155	6.13586860370069e-06	0.00222713576574174	chr13	33206007	33207006	1000	-	promoter:158171	ENST00000399365.7	90627	STARD13	hg38_genes_promoters
1783	chr12	57737983	57739226	1244	*	0.1649649826763	6.54942318855334e-06	0.00236454469123065	chr12	57737013	57738012	1000	+	promoter:145393	ENST00000553221.5	6302	TSPAN31	hg38_genes_promoters
1784	chr12	57737983	57739226	1244	*	0.1649649826763	6.54942318855334e-06	0.00236454469123065	chr12	57738736	57739735	1000	+	promoter:145394	ENST00000547311.5	6302	TSPAN31	hg38_genes_promoters
1785	chr12	57737983	57739226	1244	*	0.1649649826763	6.54942318855334e-06	0.00236454469123065	chr12	57738866	57739865	1000	+	promoter:145395	ENST00000550528.5	6302	TSPAN31	hg38_genes_promoters
1786	chr12	57737983	57739226	1244	*	0.1649649826763	6.54942318855334e-06	0.00236454469123065	chr12	57737837	57738836	1000	-	promoter:152226	ENST00000328568.9	116986	AGAP2	hg38_genes_promoters
1787	chr12	57737983	57739226	1244	*	0.1649649826763	6.54942318855334e-06	0.00236454469123065	chr12	57738743	57739742	1000	-	promoter:152227	ENST00000547588.6	116986	AGAP2	hg38_genes_promoters
1788	chr1	163068863	163069395	533	*	0.0572166373573036	6.58879767409726e-06	0.00237622140236853	chr1	163067935	163068934	1000	+	promoter:8002	ENST00000527393.5	5999	RGS4	hg38_genes_promoters
1789	chr1	163068863	163069395	533	*	0.0572166373573036	6.58879767409726e-06	0.00237622140236853	chr1	163068361	163069360	1000	+	promoter:8003	ENST00000531057.5	5999	RGS4	hg38_genes_promoters
1790	chr1	163068863	163069395	533	*	0.0572166373573036	6.58879767409726e-06	0.00237622140236853	chr1	163068361	163069360	1000	+	promoter:8004	ENST00000527809.5	5999	RGS4	hg38_genes_promoters
1791	chr1	163068863	163069395	533	*	0.0572166373573036	6.58879767409726e-06	0.00237622140236853	chr1	163068361	163069360	1000	+	promoter:8005	ENST00000367908.8	5999	RGS4	hg38_genes_promoters
1792	chr1	163068863	163069395	533	*	0.0572166373573036	6.58879767409726e-06	0.00237622140236853	chr1	163068361	163069360	1000	+	promoter:8006	ENST00000367909.11	5999	RGS4	hg38_genes_promoters
1793	chr1	163068863	163069395	533	*	0.0572166373573036	6.58879767409726e-06	0.00237622140236853	chr1	163068363	163069362	1000	+	promoter:8007	ENST00000491263.1	5999	RGS4	hg38_genes_promoters
1794	chr6	35786981	35786982	2	*	0.261739028802665	6.68674450520478e-06	0.00240897455961762	chr6	35786040	35787039	1000	+	promoter:78982	ENST00000428710.1	340204	CLPSL1	hg38_genes_promoters
1795	chr10	25016073	25017437	1365	*	-0.00370663454887997	6.72613609282348e-06	0.00241876633294274	chr10	25015612	25016611	1000	+	promoter:119247	ENST00000376356.5	79896	THNSL1	hg38_genes_promoters
1796	chr10	25016073	25017437	1365	*	-0.00370663454887997	6.72613609282348e-06	0.00241876633294274	chr10	25015658	25016657	1000	+	promoter:119248	ENST00000524413.5	79896	THNSL1	hg38_genes_promoters
1797	chr10	25016073	25017437	1365	*	-0.00370663454887997	6.72613609282348e-06	0.00241876633294274	chr10	25016161	25017160	1000	-	promoter:123802	ENST00000496261.6	219670	ENKUR	hg38_genes_promoters
1798	chr10	25016073	25017437	1365	*	-0.00370663454887997	6.72613609282348e-06	0.00241876633294274	chr10	25016159	25017158	1000	-	promoter:123804	ENST00000331161.9	219670	ENKUR	hg38_genes_promoters
1799	chr10	25016073	25017437	1365	*	-0.00370663454887997	6.72613609282348e-06	0.00241876633294274	chr10	25016157	25017156	1000	-	promoter:123805	ENST00000376363.5	219670	ENKUR	hg38_genes_promoters
1800	chr10	25016073	25017437	1365	*	-0.00370663454887997	6.72613609282348e-06	0.00241876633294274	chr10	25015961	25016960	1000	-	promoter:123806	ENST00000483339.2	219670	ENKUR	hg38_genes_promoters
1801	chr2	172428780	172428781	2	*	0.151266817292025	6.72823955897365e-06	0.00241876633294274	chr2	172428604	172429603	1000	-	promoter:37086	ENST00000441212.1	NA	NA	hg38_genes_promoters
1802	chr4	130376174	130376175	2	*	0.676541334692579	6.75444377494757e-06	0.00242560617709794	chr4	130375229	130376228	1000	+	promoter:58930	ENST00000508942.1	105377420	LINC02479	hg38_genes_promoters
1803	chr4	130376174	130376175	2	*	0.676541334692579	6.75444377494757e-06	0.00242560617709794	chr4	130375229	130376228	1000	+	promoter:58931	ENST00000655259.1	105377420	LINC02479	hg38_genes_promoters
1804	chr5	191371	191486	116	*	0.131473891971656	6.77785201329969e-06	0.00243142849426146	chr5	190495	191494	1000	+	promoter:65212	ENST00000328278.4	389257	LRRC14B	hg38_genes_promoters
1805	chr1	114854790	114854791	2	*	-0.551037311718121	6.80718815317898e-06	0.0024393627324104	chr1	114853863	114854862	1000	+	promoter:5966	ENST00000369522.8	6847	SYCP1	hg38_genes_promoters
1806	chr1	114854790	114854791	2	*	-0.551037311718121	6.80718815317898e-06	0.0024393627324104	chr1	114853868	114854867	1000	+	promoter:5967	ENST00000455987.5	6847	SYCP1	hg38_genes_promoters
1807	chr1	114854790	114854791	2	*	-0.551037311718121	6.80718815317898e-06	0.0024393627324104	chr1	114853868	114854867	1000	+	promoter:5968	ENST00000613524.4	6847	SYCP1	hg38_genes_promoters
1808	chr1	114854790	114854791	2	*	-0.551037311718121	6.80718815317898e-06	0.0024393627324104	chr1	114853868	114854867	1000	+	promoter:5969	ENST00000618516.4	6847	SYCP1	hg38_genes_promoters
1809	chr1	114854790	114854791	2	*	-0.551037311718121	6.80718815317898e-06	0.0024393627324104	chr1	114854133	114855132	1000	+	promoter:5970	ENST00000369518.1	6847	SYCP1	hg38_genes_promoters
1810	chr15	75723921	75723995	75	*	0.0563256907079565	6.95165779304354e-06	0.00247799468324287	chr15	75723041	75724040	1000	+	promoter:171767	ENST00000332145.3	161753	ODF3L1	hg38_genes_promoters
1811	chr5	150302387	150303772	1386	*	0.07889607441701	7.01816575601847e-06	0.0024911908225867	chr5	150302906	150303905	1000	-	promoter:75623	ENST00000328668.8	340075	ARSI	hg38_genes_promoters
1812	chr2	85414213	85414316	104	*	0.114080366436789	7.1822496934005e-06	0.00253721139112775	chr2	85414043	85415042	1000	-	promoter:34317	ENST00000409670.5	822	CAPG	hg38_genes_promoters
1813	chr2	85414213	85414316	104	*	0.114080366436789	7.1822496934005e-06	0.00253721139112775	chr2	85414075	85415074	1000	-	promoter:34318	ENST00000409724.5	822	CAPG	hg38_genes_promoters
1814	chr2	85414213	85414316	104	*	0.114080366436789	7.1822496934005e-06	0.00253721139112775	chr2	85414040	85415039	1000	-	promoter:34323	ENST00000447219.6	822	CAPG	hg38_genes_promoters
1815	chr2	85414213	85414316	104	*	0.114080366436789	7.1822496934005e-06	0.00253721139112775	chr2	85413214	85414213	1000	-	promoter:34326	ENST00000415012.1	822	CAPG	hg38_genes_promoters
1816	chr2	85414213	85414316	104	*	0.114080366436789	7.1822496934005e-06	0.00253721139112775	chr2	85414019	85415018	1000	-	promoter:34327	ENST00000491267.1	822	CAPG	hg38_genes_promoters
1817	chr2	85414213	85414316	104	*	0.114080366436789	7.1822496934005e-06	0.00253721139112775	chr2	85413975	85414974	1000	-	promoter:34328	ENST00000479651.1	822	CAPG	hg38_genes_promoters
1818	chr17	28717151	28718096	946	*	0.0674050284051485	7.19286383872274e-06	0.00253721139112775	chr17	28717749	28718748	1000	-	promoter:198051	ENST00000395243.7	83871	RAB34	hg38_genes_promoters
1819	chr17	28717151	28718096	946	*	0.0674050284051485	7.19286383872274e-06	0.00253721139112775	chr17	28717869	28718868	1000	-	promoter:198052	ENST00000395245.9	83871	RAB34	hg38_genes_promoters
1820	chr17	28717151	28718096	946	*	0.0674050284051485	7.19286383872274e-06	0.00253721139112775	chr17	28717394	28718393	1000	-	promoter:198058	ENST00000422279.6	83871	RAB34	hg38_genes_promoters
1821	chr17	28717151	28718096	946	*	0.0674050284051485	7.19286383872274e-06	0.00253721139112775	chr17	28717851	28718850	1000	-	promoter:198063	ENST00000636772.1	83871	RAB34	hg38_genes_promoters
1822	chr17	28717151	28718096	946	*	0.0674050284051485	7.19286383872274e-06	0.00253721139112775	chr17	28717709	28718708	1000	-	promoter:198067	ENST00000636513.1	83871	RAB34	hg38_genes_promoters
1823	chr17	28717151	28718096	946	*	0.0674050284051485	7.19286383872274e-06	0.00253721139112775	chr17	28716374	28717373	1000	-	promoter:198069	ENST00000481501.1	83871	RAB34	hg38_genes_promoters
1824	chr17	28717151	28718096	946	*	0.0674050284051485	7.19286383872274e-06	0.00253721139112775	chr17	28717709	28718708	1000	-	promoter:198070	ENST00000636154.2	83871	RAB34	hg38_genes_promoters
1825	chr17	28717151	28718096	946	*	0.0674050284051485	7.19286383872274e-06	0.00253721139112775	chr17	28717708	28718707	1000	-	promoter:198073	ENST00000483554.1	83871	RAB34	hg38_genes_promoters
1826	chr4	1171479	1173622	2144	*	0.0734727469108648	7.22736102888741e-06	0.00254672155963168	chr4	1172584	1173583	1000	-	promoter:60548	ENST00000290902.10	10417	SPON2	hg38_genes_promoters
1827	chr4	1171479	1173622	2144	*	0.0734727469108648	7.22736102888741e-06	0.00254672155963168	chr4	1173212	1174211	1000	-	promoter:60549	ENST00000431380.5	10417	SPON2	hg38_genes_promoters
1828	chr4	1171479	1173622	2144	*	0.0734727469108648	7.22736102888741e-06	0.00254672155963168	chr4	1171071	1172070	1000	-	promoter:60551	ENST00000509697.1	10417	SPON2	hg38_genes_promoters
1829	chr4	1171479	1173622	2144	*	0.0734727469108648	7.22736102888741e-06	0.00254672155963168	chr4	1171626	1172625	1000	-	promoter:60552	ENST00000507466.1	10417	SPON2	hg38_genes_promoters
1830	chr4	1171479	1173622	2144	*	0.0734727469108648	7.22736102888741e-06	0.00254672155963168	chr4	1173212	1174211	1000	-	promoter:60553	ENST00000503765.5	10417	SPON2	hg38_genes_promoters
1831	chr4	1171479	1173622	2144	*	0.0734727469108648	7.22736102888741e-06	0.00254672155963168	chr4	1172299	1173298	1000	-	promoter:60554	ENST00000504909.1	10417	SPON2	hg38_genes_promoters
1832	chr4	1171479	1173622	2144	*	0.0734727469108648	7.22736102888741e-06	0.00254672155963168	chr4	1172846	1173845	1000	-	promoter:60555	ENST00000512888.1	10417	SPON2	hg38_genes_promoters
1833	chr4	1171479	1173622	2144	*	0.0734727469108648	7.22736102888741e-06	0.00254672155963168	chr4	1173128	1174127	1000	-	promoter:60556	ENST00000512150.5	10417	SPON2	hg38_genes_promoters
1834	chr4	1171479	1173622	2144	*	0.0734727469108648	7.22736102888741e-06	0.00254672155963168	chr4	1173171	1174170	1000	-	promoter:60559	ENST00000514490.5	10417	SPON2	hg38_genes_promoters
1835	chr8	37479491	37480011	521	*	0.111468267763906	7.25971445054046e-06	0.002555457297603	chr8	37479089	37480088	1000	+	promoter:101382	ENST00000517897.1	NA	NA	hg38_genes_promoters
1836	chr8	144699929	144700613	685	*	0.0508815172652443	7.30006306106699e-06	0.00256363186456771	chr8	144699353	144700352	1000	+	promoter:104884	ENST00000524514.1	100996662	LOC100996662	hg38_genes_promoters
1837	chr8	144699929	144700613	685	*	0.0508815172652443	7.30006306106699e-06	0.00256363186456771	chr8	144699659	144700658	1000	+	promoter:104885	ENST00000578723.5	100996662	LOC100996662	hg38_genes_promoters
1838	chr8	144699929	144700613	685	*	0.0508815172652443	7.30006306106699e-06	0.00256363186456771	chr8	144699659	144700658	1000	+	promoter:104886	ENST00000528794.3	100996662	LOC100996662	hg38_genes_promoters
1839	chr8	144699929	144700613	685	*	0.0508815172652443	7.30006306106699e-06	0.00256363186456771	chr8	144699186	144700185	1000	-	promoter:109926	ENST00000525376.1	NA	NA	hg38_genes_promoters
1840	chr14	105538097	105538157	61	*	-0.0799119937913298	7.32164481963503e-06	0.00256656309717341	chr14	105537240	105538239	1000	-	promoter:168426	ENST00000448724.1	NA	NA	hg38_genes_promoters
1841	chrX	63755389	63755390	2	*	-0.133625266909373	7.35257804840719e-06	0.00257473568601865	chrX	63755114	63756113	1000	-	promoter:241650	ENST00000253401.10	23229	ARHGEF9	hg38_genes_promoters
1842	chrX	63755389	63755390	2	*	-0.133625266909373	7.35257804840719e-06	0.00257473568601865	chrX	63755090	63756089	1000	-	promoter:241653	ENST00000374870.8	23229	ARHGEF9	hg38_genes_promoters
1843	chrX	63755389	63755390	2	*	-0.133625266909373	7.35257804840719e-06	0.00257473568601865	chrX	63755079	63756078	1000	-	promoter:241654	ENST00000671907.1	23229	ARHGEF9	hg38_genes_promoters
1844	chrX	63755389	63755390	2	*	-0.133625266909373	7.35257804840719e-06	0.00257473568601865	chrX	63754712	63755711	1000	-	promoter:241655	ENST00000637040.1	23229	ARHGEF9	hg38_genes_promoters
1845	chrX	63755389	63755390	2	*	-0.133625266909373	7.35257804840719e-06	0.00257473568601865	chrX	63754748	63755747	1000	-	promoter:241656	ENST00000636048.1	23229	ARHGEF9	hg38_genes_promoters
1846	chrX	63755389	63755390	2	*	-0.133625266909373	7.35257804840719e-06	0.00257473568601865	chrX	63754756	63755755	1000	-	promoter:241657	ENST00000638021.1	23229	ARHGEF9	hg38_genes_promoters
1847	chrX	63755389	63755390	2	*	-0.133625266909373	7.35257804840719e-06	0.00257473568601865	chrX	63754766	63755765	1000	-	promoter:241658	ENST00000672513.1	23229	ARHGEF9	hg38_genes_promoters
1848	chrX	63755389	63755390	2	*	-0.133625266909373	7.35257804840719e-06	0.00257473568601865	chrX	63755033	63756032	1000	-	promoter:241659	ENST00000624538.2	23229	ARHGEF9	hg38_genes_promoters
1849	chrX	63755389	63755390	2	*	-0.133625266909373	7.35257804840719e-06	0.00257473568601865	chrX	63755114	63756113	1000	-	promoter:241660	ENST00000672194.1	23229	ARHGEF9	hg38_genes_promoters
1850	chrX	63755389	63755390	2	*	-0.133625266909373	7.35257804840719e-06	0.00257473568601865	chrX	63755125	63756124	1000	-	promoter:241661	ENST00000637520.1	23229	ARHGEF9	hg38_genes_promoters
1851	chrX	63755389	63755390	2	*	-0.133625266909373	7.35257804840719e-06	0.00257473568601865	chrX	63755124	63756123	1000	-	promoter:241663	ENST00000637417.1	23229	ARHGEF9	hg38_genes_promoters
1852	chrX	63755389	63755390	2	*	-0.133625266909373	7.35257804840719e-06	0.00257473568601865	chrX	63754741	63755740	1000	-	promoter:241664	ENST00000637557.1	23229	ARHGEF9	hg38_genes_promoters
1853	chrX	63755389	63755390	2	*	-0.133625266909373	7.35257804840719e-06	0.00257473568601865	chrX	63755144	63756143	1000	-	promoter:241667	ENST00000495564.5	23229	ARHGEF9	hg38_genes_promoters
1854	chrX	63755389	63755390	2	*	-0.133625266909373	7.35257804840719e-06	0.00257473568601865	chrX	63755079	63756078	1000	-	promoter:241668	ENST00000624210.3	23229	ARHGEF9	hg38_genes_promoters
1855	chrX	63755389	63755390	2	*	-0.133625266909373	7.35257804840719e-06	0.00257473568601865	chrX	63755217	63756216	1000	-	promoter:241669	ENST00000635729.1	23229	ARHGEF9	hg38_genes_promoters
1856	chrX	63755389	63755390	2	*	-0.133625266909373	7.35257804840719e-06	0.00257473568601865	chrX	63755114	63756113	1000	-	promoter:241670	ENST00000637723.2	23229	ARHGEF9	hg38_genes_promoters
1857	chrX	63755389	63755390	2	*	-0.133625266909373	7.35257804840719e-06	0.00257473568601865	chrX	63754732	63755731	1000	-	promoter:241671	ENST00000637178.1	23229	ARHGEF9	hg38_genes_promoters
1858	chrX	63755389	63755390	2	*	-0.133625266909373	7.35257804840719e-06	0.00257473568601865	chrX	63755099	63756098	1000	-	promoter:241675	ENST00000635967.1	23229	ARHGEF9	hg38_genes_promoters
1859	chrX	63755389	63755390	2	*	-0.133625266909373	7.35257804840719e-06	0.00257473568601865	chrX	63755128	63756127	1000	-	promoter:241676	ENST00000374872.4	23229	ARHGEF9	hg38_genes_promoters
1860	chrX	63755389	63755390	2	*	-0.133625266909373	7.35257804840719e-06	0.00257473568601865	chrX	63755064	63756063	1000	-	promoter:241677	ENST00000624843.3	23229	ARHGEF9	hg38_genes_promoters
1861	chrX	63755389	63755390	2	*	-0.133625266909373	7.35257804840719e-06	0.00257473568601865	chrX	63754685	63755684	1000	-	promoter:241678	ENST00000636392.1	23229	ARHGEF9	hg38_genes_promoters
1862	chrX	63755389	63755390	2	*	-0.133625266909373	7.35257804840719e-06	0.00257473568601865	chrX	63754741	63755740	1000	-	promoter:241679	ENST00000636102.1	23229	ARHGEF9	hg38_genes_promoters
1863	chrX	63755389	63755390	2	*	-0.133625266909373	7.35257804840719e-06	0.00257473568601865	chrX	63755128	63756127	1000	-	promoter:241680	ENST00000636926.1	23229	ARHGEF9	hg38_genes_promoters
1864	chrX	63755389	63755390	2	*	-0.133625266909373	7.35257804840719e-06	0.00257473568601865	chrX	63755057	63756056	1000	-	promoter:241681	ENST00000636276.1	23229	ARHGEF9	hg38_genes_promoters
1865	chrX	63755389	63755390	2	*	-0.133625266909373	7.35257804840719e-06	0.00257473568601865	chrX	63755336	63756335	1000	-	promoter:241688	ENST00000623566.3	23229	ARHGEF9	hg38_genes_promoters
1866	chrX	63755389	63755390	2	*	-0.133625266909373	7.35257804840719e-06	0.00257473568601865	chrX	63755071	63756070	1000	-	promoter:241693	ENST00000623951.1	NA	NA	hg38_genes_promoters
1867	chrX	63755389	63755390	2	*	-0.133625266909373	7.35257804840719e-06	0.00257473568601865	chrX	63754665	63755664	1000	-	promoter:241694	ENST00000677315.1	NA	NA	hg38_genes_promoters
1868	chr19	17405903	17406954	1052	*	-0.173082633882743	7.55415819813429e-06	0.00263168959701498	chr19	17405104	17406103	1000	+	promoter:210265	ENST00000634942.2	105221694	BISPR	hg38_genes_promoters
1869	chr19	17405903	17406954	1052	*	-0.173082633882743	7.55415819813429e-06	0.00263168959701498	chr19	17405109	17406108	1000	+	promoter:210266	ENST00000529490.5	105221694	BISPR	hg38_genes_promoters
1870	chr19	17405903	17406954	1052	*	-0.173082633882743	7.55415819813429e-06	0.00263168959701498	chr19	17405115	17406114	1000	+	promoter:210267	ENST00000634568.1	105221694	BISPR	hg38_genes_promoters
1871	chr19	17405903	17406954	1052	*	-0.173082633882743	7.55415819813429e-06	0.00263168959701498	chr19	17405145	17406144	1000	+	promoter:210268	ENST00000600514.5	93343	MVB12A	hg38_genes_promoters
1872	chr19	17405903	17406954	1052	*	-0.173082633882743	7.55415819813429e-06	0.00263168959701498	chr19	17405576	17406575	1000	-	promoter:217479	ENST00000527220.2	684	BST2	hg38_genes_promoters
1873	chr19	17405903	17406954	1052	*	-0.173082633882743	7.55415819813429e-06	0.00263168959701498	chr19	17405631	17406630	1000	-	promoter:217480	ENST00000252593.7	684	BST2	hg38_genes_promoters
1874	chr19	3585408	3586303	896	*	-0.0211809808902564	7.66540404168476e-06	0.00266221136771462	chr19	3584478	3585477	1000	+	promoter:208473	ENST00000644452.3	126326	GIPC3	hg38_genes_promoters
1875	chr19	3585408	3586303	896	*	-0.0211809808902564	7.66540404168476e-06	0.00266221136771462	chr19	3584598	3585597	1000	+	promoter:208474	ENST00000644946.1	126326	GIPC3	hg38_genes_promoters
1876	chr4	88231359	88231545	187	*	0.0860681741401491	7.7625377604264e-06	0.00268490846744329	chr4	88231323	88232322	1000	-	promoter:62815	ENST00000515655.5	9429	ABCG2	hg38_genes_promoters
1877	chr9	135770477	135770478	2	*	0.424920824509791	7.78089937619632e-06	0.00268850758865147	chr9	135770114	135771113	1000	+	promoter:114034	ENST00000637090.1	57582	KCNT1	hg38_genes_promoters
1878	chr11	120564171	120564271	101	*	0.248136902872563	7.80048602718653e-06	0.00268977473544593	chr11	120563434	120564433	1000	+	promoter:133952	ENST00000438375.2	2900	GRIK4	hg38_genes_promoters
1879	chr11	120564171	120564271	101	*	0.248136902872563	7.80048602718653e-06	0.00268977473544593	chr11	120563486	120564485	1000	+	promoter:133953	ENST00000533291.5	2900	GRIK4	hg38_genes_promoters
1880	chr10	79381776	79382067	292	*	0.161301680242015	7.85628825149178e-06	0.00270349919285678	chr10	79381328	79382327	1000	+	promoter:120917	ENST00000438554.2	NA	NA	hg38_genes_promoters
1881	chr6	158312949	158313066	118	*	0.40082153133065	7.95986018599021e-06	0.00272802814741455	chr6	158312445	158313444	1000	+	promoter:82099	ENST00000616856.1	56995	TULP4	hg38_genes_promoters
1882	chr11	82754624	82791524	36901	*	0.135087125919334	8.15243089122584e-06	0.00278837065679908	chr11	82780502	82781501	1000	+	promoter:132456	ENST00000526305.2	105369413	LINC02734	hg38_genes_promoters
1883	chr11	82754624	82791524	36901	*	0.135087125919334	8.15243089122584e-06	0.00278837065679908	chr11	82780502	82781501	1000	+	promoter:132457	ENST00000657980.1	105369413	LINC02734	hg38_genes_promoters
1884	chrX	20451246	20451247	2	*	-0.172425537400056	8.60750463421129e-06	0.00292037249348981	chrX	20451108	20452107	1000	+	promoter:236596	ENST00000517169.1	NA	NA	hg38_genes_promoters
1885	chr11	12137807	12138404	598	*	0.168014408543278	8.62127378722108e-06	0.0029210298834574	chr11	12137388	12138387	1000	+	promoter:128357	ENST00000527546.5	9645	MICAL2	hg38_genes_promoters
1886	chr19	49896960	49897642	683	*	0.0585213658125279	8.73692360255784e-06	0.00295242490839436	chr19	49896888	49897887	1000	-	promoter:220671	ENST00000391826.7	259307	IL4I1	hg38_genes_promoters
1887	chr19	49896960	49897642	683	*	0.0585213658125279	8.73692360255784e-06	0.00295242490839436	chr19	49896869	49897868	1000	-	promoter:220675	ENST00000593956.5	259307	IL4I1	hg38_genes_promoters
1888	chr2	157257557	157257789	233	*	0.0891802452924387	8.8539174323702e-06	0.00298598807218932	chr2	157256705	157257704	1000	+	promoter:27198	ENST00000259056.5	11227	GALNT5	hg38_genes_promoters
1889	chr2	181114049	181122810	8762	*	0.089758922217002	9.16015313390313e-06	0.0030831122985799	chr2	181117587	181118586	1000	+	promoter:28044	ENST00000642559.1	101927156	LINC01934	hg38_genes_promoters
1890	chr10	43267795	43267796	2	*	-0.138167522541771	9.17509476616765e-06	0.00308506855607682	chr10	43267066	43268065	1000	-	promoter:124301	ENST00000395810.6	221002	RASGEF1A	hg38_genes_promoters
1891	chr1	108661585	108661756	172	*	0.157222182891404	9.52632197427301e-06	0.0031873092605507	chr1	108661123	108662122	1000	-	promoter:16108	ENST00000402983.5	113802	HENMT1	hg38_genes_promoters
1892	chr1	108661585	108661756	172	*	0.157222182891404	9.52632197427301e-06	0.0031873092605507	chr1	108661056	108662055	1000	-	promoter:16109	ENST00000370031.5	113802	HENMT1	hg38_genes_promoters
1893	chr1	108661585	108661756	172	*	0.157222182891404	9.52632197427301e-06	0.0031873092605507	chr1	108661094	108662093	1000	-	promoter:16110	ENST00000651461.1	113802	HENMT1	hg38_genes_promoters
1894	chr1	108661585	108661756	172	*	0.157222182891404	9.52632197427301e-06	0.0031873092605507	chr1	108661527	108662526	1000	-	promoter:16111	ENST00000370032.9	113802	HENMT1	hg38_genes_promoters
1895	chr1	108661585	108661756	172	*	0.157222182891404	9.52632197427301e-06	0.0031873092605507	chr1	108661181	108662180	1000	-	promoter:16112	ENST00000420055.1	113802	HENMT1	hg38_genes_promoters
1896	chr1	108661585	108661756	172	*	0.157222182891404	9.52632197427301e-06	0.0031873092605507	chr1	108661065	108662064	1000	-	promoter:16113	ENST00000493676.1	113802	HENMT1	hg38_genes_promoters
1897	chr1	31704100	31704833	734	*	0.0458826448336246	9.55784347746313e-06	0.00319374447550178	chr1	31704018	31705017	1000	-	promoter:13181	ENST00000373672.8	1307	COL16A1	hg38_genes_promoters
1898	chr1	31704100	31704833	734	*	0.0458826448336246	9.55784347746313e-06	0.00319374447550178	chr1	31704320	31705319	1000	-	promoter:13192	ENST00000373668.7	1307	COL16A1	hg38_genes_promoters
1899	chr1	31704100	31704833	734	*	0.0458826448336246	9.55784347746313e-06	0.00319374447550178	chr1	31704061	31705060	1000	-	promoter:13197	ENST00000532877.1	1307	COL16A1	hg38_genes_promoters
1900	chr11	122100060	122101773	1714	*	0.0891120596965555	9.68507545144677e-06	0.00323082835333677	chr11	122100439	122101438	1000	-	promoter:141170	ENST00000693154.1	399959	MIR100HG	hg38_genes_promoters
1901	chr11	122100060	122101773	1714	*	0.0891120596965555	9.68507545144677e-06	0.00323082835333677	chr11	122100449	122101448	1000	-	promoter:141171	ENST00000669306.2	399959	MIR100HG	hg38_genes_promoters
1902	chr11	122100060	122101773	1714	*	0.0891120596965555	9.68507545144677e-06	0.00323082835333677	chr11	122100449	122101448	1000	-	promoter:141172	ENST00000691884.1	399959	MIR100HG	hg38_genes_promoters
1903	chr11	122100060	122101773	1714	*	0.0891120596965555	9.68507545144677e-06	0.00323082835333677	chr11	122100452	122101451	1000	-	promoter:141173	ENST00000690151.1	399959	MIR100HG	hg38_genes_promoters
1904	chr11	122100060	122101773	1714	*	0.0891120596965555	9.68507545144677e-06	0.00323082835333677	chr11	122100533	122101532	1000	-	promoter:141174	ENST00000667484.2	399959	MIR100HG	hg38_genes_promoters
1905	chr11	122100060	122101773	1714	*	0.0891120596965555	9.68507545144677e-06	0.00323082835333677	chr11	122100794	122101793	1000	-	promoter:141175	ENST00000689894.1	399959	MIR100HG	hg38_genes_promoters
1906	chr11	122100060	122101773	1714	*	0.0891120596965555	9.68507545144677e-06	0.00323082835333677	chr11	122101687	122102686	1000	-	promoter:141176	ENST00000690198.1	399959	MIR100HG	hg38_genes_promoters
1907	chr11	122100060	122101773	1714	*	0.0891120596965555	9.68507545144677e-06	0.00323082835333677	chr11	122101703	122102702	1000	-	promoter:141180	ENST00000530955.2	399959	MIR100HG	hg38_genes_promoters
1908	chr11	122100060	122101773	1714	*	0.0891120596965555	9.68507545144677e-06	0.00323082835333677	chr11	122101687	122102686	1000	-	promoter:141181	ENST00000688615.1	399959	MIR100HG	hg38_genes_promoters
1909	chr11	122100060	122101773	1714	*	0.0891120596965555	9.68507545144677e-06	0.00323082835333677	chr11	122101687	122102686	1000	-	promoter:141182	ENST00000692610.1	399959	MIR100HG	hg38_genes_promoters
1910	chr11	122100060	122101773	1714	*	0.0891120596965555	9.68507545144677e-06	0.00323082835333677	chr11	122100449	122101448	1000	-	promoter:141183	ENST00000636654.1	399959	MIR100HG	hg38_genes_promoters
1911	chr11	122100060	122101773	1714	*	0.0891120596965555	9.68507545144677e-06	0.00323082835333677	chr11	122101734	122102733	1000	-	promoter:141184	ENST00000661432.1	399959	MIR100HG	hg38_genes_promoters
1912	chr11	122100060	122101773	1714	*	0.0891120596965555	9.68507545144677e-06	0.00323082835333677	chr11	122100476	122101475	1000	-	promoter:141188	ENST00000647591.1	399959	MIR100HG	hg38_genes_promoters
1913	chr11	122100060	122101773	1714	*	0.0891120596965555	9.68507545144677e-06	0.00323082835333677	chr11	122100483	122101482	1000	-	promoter:141189	ENST00000660148.1	399959	MIR100HG	hg38_genes_promoters
1914	chr11	122100060	122101773	1714	*	0.0891120596965555	9.68507545144677e-06	0.00323082835333677	chr11	122101698	122102697	1000	-	promoter:141191	ENST00000647749.1	399959	MIR100HG	hg38_genes_promoters
1915	chr11	122100060	122101773	1714	*	0.0891120596965555	9.68507545144677e-06	0.00323082835333677	chr11	122100493	122101492	1000	-	promoter:141192	ENST00000532319.2	399959	MIR100HG	hg38_genes_promoters
1916	chr11	122100060	122101773	1714	*	0.0891120596965555	9.68507545144677e-06	0.00323082835333677	chr11	122101690	122102689	1000	-	promoter:141193	ENST00000657554.1	399959	MIR100HG	hg38_genes_promoters
1917	chr11	122100060	122101773	1714	*	0.0891120596965555	9.68507545144677e-06	0.00323082835333677	chr11	122100540	122101539	1000	-	promoter:141195	ENST00000649544.1	399959	MIR100HG	hg38_genes_promoters
1918	chr11	122100060	122101773	1714	*	0.0891120596965555	9.68507545144677e-06	0.00323082835333677	chr11	122101510	122102509	1000	-	promoter:141199	ENST00000656226.1	399959	MIR100HG	hg38_genes_promoters
1919	chr11	122100060	122101773	1714	*	0.0891120596965555	9.68507545144677e-06	0.00323082835333677	chr11	122100471	122101470	1000	-	promoter:141200	ENST00000656682.1	399959	MIR100HG	hg38_genes_promoters
1920	chr11	122100060	122101773	1714	*	0.0891120596965555	9.68507545144677e-06	0.00323082835333677	chr11	122101582	122102581	1000	-	promoter:141201	ENST00000659296.1	399959	MIR100HG	hg38_genes_promoters
1921	chr11	122100060	122101773	1714	*	0.0891120596965555	9.68507545144677e-06	0.00323082835333677	chr11	122101714	122102713	1000	-	promoter:141202	ENST00000649626.1	399959	MIR100HG	hg38_genes_promoters
1922	chr11	122100060	122101773	1714	*	0.0891120596965555	9.68507545144677e-06	0.00323082835333677	chr11	122101688	122102687	1000	-	promoter:141203	ENST00000530072.7	399959	MIR100HG	hg38_genes_promoters
1923	chr11	122100060	122101773	1714	*	0.0891120596965555	9.68507545144677e-06	0.00323082835333677	chr11	122100448	122101447	1000	-	promoter:141206	ENST00000524376.1	399959	MIR100HG	hg38_genes_promoters
1924	chr11	122100060	122101773	1714	*	0.0891120596965555	9.68507545144677e-06	0.00323082835333677	chr11	122101687	122102686	1000	-	promoter:141210	ENST00000528986.2	399959	MIR100HG	hg38_genes_promoters
1925	chr11	122100060	122101773	1714	*	0.0891120596965555	9.68507545144677e-06	0.00323082835333677	chr11	122099845	122100844	1000	-	promoter:141237	ENST00000385236.1	406911	MIR125B1	hg38_genes_promoters
1926	chr11	122100060	122101773	1714	*	0.0891120596965555	9.68507545144677e-06	0.00323082835333677	chr11	122101687	122102686	1000	-	promoter:141238	ENST00000531629.1	399959	MIR100HG	hg38_genes_promoters
1927	chr5	173917843	173918668	826	*	0.08168546387007	9.83832713746583e-06	0.00327226052945683	chr5	173917201	173918200	1000	+	promoter:70783	ENST00000657000.1	80315	CPEB4	hg38_genes_promoters
1928	chr5	173917843	173918668	826	*	0.08168546387007	9.83832713746583e-06	0.00327226052945683	chr5	173917216	173918215	1000	+	promoter:70784	ENST00000519467.1	80315	CPEB4	hg38_genes_promoters
1929	chr12	114732710	114735909	3200	*	-0.0988788951173644	9.98721748525234e-06	0.00331525586316689	chr12	114734254	114735253	1000	+	promoter:147597	ENST00000671588.1	107984437	LOC107984437	hg38_genes_promoters
1930	chr12	114732710	114735909	3200	*	-0.0988788951173644	9.98721748525234e-06	0.00331525586316689	chr12	114734261	114735260	1000	+	promoter:147598	ENST00000667467.1	107984437	LOC107984437	hg38_genes_promoters
1931	chr12	114732710	114735909	3200	*	-0.0988788951173644	9.98721748525234e-06	0.00331525586316689	chr12	114735245	114736244	1000	-	promoter:154166	ENST00000664799.1	105369999	LOC105369999	hg38_genes_promoters
1932	chr20	38805102	38805294	193	*	-0.153473401582154	1.00540273039337e-05	0.00333129982774198	chr20	38804697	38805696	1000	+	promoter:223470	ENST00000299824.6	26051	PPP1R16B	hg38_genes_promoters
1933	chr20	38805102	38805294	193	*	-0.153473401582154	1.00540273039337e-05	0.00333129982774198	chr20	38804724	38805723	1000	+	promoter:223471	ENST00000373331.2	26051	PPP1R16B	hg38_genes_promoters
1934	chrX	103832223	103832224	2	*	0.247143769907088	1.00552661812438e-05	0.00333129982774198	chrX	103832214	103833213	1000	-	promoter:242520	ENST00000674363.1	441509	GLRA4	hg38_genes_promoters
1935	chr21	26351221	26378493	27273	*	0.0950459319091108	1.01097210845513e-05	0.00334606023261216	chr21	26377552	26378551	1000	+	promoter:228281	ENST00000429340.1	107985474	LOC107985474	hg38_genes_promoters
1936	chr21	26351221	26378493	27273	*	0.0950459319091108	1.01097210845513e-05	0.00334606023261216	chr21	26350635	26351634	1000	-	promoter:229873	ENST00000435878.1	NA	NA	hg38_genes_promoters
1937	chr4	41256598	41256788	191	*	0.0972667682320144	1.02287434823174e-05	0.00337553529420128	chr4	41255769	41256768	1000	+	promoter:56566	ENST00000503431.5	7345	UCHL1	hg38_genes_promoters
1938	chr4	41256598	41256788	191	*	0.0972667682320144	1.02287434823174e-05	0.00337553529420128	chr4	41255908	41256907	1000	+	promoter:56567	ENST00000381760.8	7345	UCHL1	hg38_genes_promoters
1939	chr4	41256598	41256788	191	*	0.0972667682320144	1.02287434823174e-05	0.00337553529420128	chr4	41255911	41256910	1000	+	promoter:56568	ENST00000512419.5	7345	UCHL1	hg38_genes_promoters
1940	chr4	41256598	41256788	191	*	0.0972667682320144	1.02287434823174e-05	0.00337553529420128	chr4	41255928	41256927	1000	+	promoter:56569	ENST00000284440.9	7345	UCHL1	hg38_genes_promoters
1941	chr4	41256598	41256788	191	*	0.0972667682320144	1.02287434823174e-05	0.00337553529420128	chr4	41255932	41256931	1000	+	promoter:56570	ENST00000505232.5	7345	UCHL1	hg38_genes_promoters
1942	chr4	41256598	41256788	191	*	0.0972667682320144	1.02287434823174e-05	0.00337553529420128	chr4	41255933	41256932	1000	+	promoter:56571	ENST00000504818.5	7345	UCHL1	hg38_genes_promoters
1943	chr4	41256598	41256788	191	*	0.0972667682320144	1.02287434823174e-05	0.00337553529420128	chr4	41255940	41256939	1000	+	promoter:56572	ENST00000508768.5	7345	UCHL1	hg38_genes_promoters
1944	chr4	41256598	41256788	191	*	0.0972667682320144	1.02287434823174e-05	0.00337553529420128	chr4	41255945	41256944	1000	+	promoter:56573	ENST00000512788.1	7345	UCHL1	hg38_genes_promoters
1945	chr4	41256598	41256788	191	*	0.0972667682320144	1.02287434823174e-05	0.00337553529420128	chr4	41255946	41256945	1000	+	promoter:56574	ENST00000472501.5	7345	UCHL1	hg38_genes_promoters
1946	chr4	41256598	41256788	191	*	0.0972667682320144	1.02287434823174e-05	0.00337553529420128	chr4	41256728	41257727	1000	-	promoter:61464	ENST00000507190.1	101410542	UCHL1-DT	hg38_genes_promoters
1947	chr4	41256598	41256788	191	*	0.0972667682320144	1.02287434823174e-05	0.00337553529420128	chr4	41256722	41257721	1000	-	promoter:61465	ENST00000510073.1	101410542	UCHL1-DT	hg38_genes_promoters
1948	chr11	66335915	66336455	541	*	0.0529348129372434	1.029007560925e-05	0.00339246224415202	chr11	66336435	66337434	1000	-	promoter:138519	ENST00000311320.9	9610	RIN1	hg38_genes_promoters
1949	chr11	66335915	66336455	541	*	0.0529348129372434	1.029007560925e-05	0.00339246224415202	chr11	66336009	66337008	1000	-	promoter:138520	ENST00000526246.5	9610	RIN1	hg38_genes_promoters
1950	chr11	66335915	66336455	541	*	0.0529348129372434	1.029007560925e-05	0.00339246224415202	chr11	66335692	66336691	1000	-	promoter:138521	ENST00000534824.5	9610	RIN1	hg38_genes_promoters
1951	chr11	66335915	66336455	541	*	0.0529348129372434	1.029007560925e-05	0.00339246224415202	chr11	66336437	66337436	1000	-	promoter:138524	ENST00000530745.3	9610	RIN1	hg38_genes_promoters
1952	chr11	66335915	66336455	541	*	0.0529348129372434	1.029007560925e-05	0.00339246224415202	chr11	66335701	66336700	1000	-	promoter:138525	ENST00000528006.1	9610	RIN1	hg38_genes_promoters
1953	chr11	66335915	66336455	541	*	0.0529348129372434	1.029007560925e-05	0.00339246224415202	chr11	66336403	66337402	1000	-	promoter:138526	ENST00000627248.1	9610	RIN1	hg38_genes_promoters
1954	chr14	22515721	22516135	415	*	0.23773044641124	1.03855530744876e-05	0.00341727168714335	chr14	22515273	22516272	1000	+	promoter:160164	ENST00000390510.1	NA	NA	hg38_genes_promoters
1955	chr1	210232736	210234212	1477	*	0.0303444331238433	1.05363722097434e-05	0.00345344673033709	chr1	210231796	210232795	1000	+	promoter:9721	ENST00000367012.4	56256	SERTAD4	hg38_genes_promoters
1956	chr1	210232736	210234212	1477	*	0.0303444331238433	1.05363722097434e-05	0.00345344673033709	chr1	210232973	210233972	1000	-	promoter:20085	ENST00000475406.5	574036	SERTAD4-AS1	hg38_genes_promoters
1957	chr1	210232736	210234212	1477	*	0.0303444331238433	1.05363722097434e-05	0.00345344673033709	chr1	210234045	210235044	1000	-	promoter:20086	ENST00000437764.5	574036	SERTAD4-AS1	hg38_genes_promoters
1958	chr1	210232736	210234212	1477	*	0.0303444331238433	1.05363722097434e-05	0.00345344673033709	chr1	210234048	210235047	1000	-	promoter:20087	ENST00000480052.1	574036	SERTAD4-AS1	hg38_genes_promoters
1959	chr3	49133065	49133753	689	*	0.0755764671653285	1.06478489917537e-05	0.003479859159128	chr3	49133051	49134050	1000	-	promoter:49790	ENST00000305544.9	3913	LAMB2	hg38_genes_promoters
1960	chr3	49133065	49133753	689	*	0.0755764671653285	1.06478489917537e-05	0.003479859159128	chr3	49133119	49134118	1000	-	promoter:49791	ENST00000418109.5	3913	LAMB2	hg38_genes_promoters
1961	chr3	49133065	49133753	689	*	0.0755764671653285	1.06478489917537e-05	0.003479859159128	chr3	49133057	49134056	1000	-	promoter:49807	ENST00000494831.1	3913	LAMB2	hg38_genes_promoters
1962	chr6	31946291	31946292	2	*	0.328562460881257	1.06880671888541e-05	0.00348625975366169	chr6	31946281	31947280	1000	+	promoter:78557	ENST00000461483.5	629	CFB	hg38_genes_promoters
1963	chrX	50814436	50814437	2	*	0.281131900790132	1.07319211049919e-05	0.00349718846615659	chrX	50814195	50815194	1000	-	promoter:241296	ENST00000376020.9	57477	SHROOM4	hg38_genes_promoters
1964	chrX	50814436	50814437	2	*	0.281131900790132	1.07319211049919e-05	0.00349718846615659	chrX	50814303	50815302	1000	-	promoter:241297	ENST00000289292.11	57477	SHROOM4	hg38_genes_promoters
1965	chr22	39570080	39570081	2	*	0.235292835299239	1.07891649429262e-05	0.0035090746519137	chr22	39569753	39570752	1000	+	promoter:232916	ENST00000407673.5	8911	CACNA1I	hg38_genes_promoters
1966	chr22	39570080	39570081	2	*	0.235292835299239	1.07891649429262e-05	0.0035090746519137	chr22	39569753	39570752	1000	+	promoter:232917	ENST00000401624.5	8911	CACNA1I	hg38_genes_promoters
1967	chr22	39570080	39570081	2	*	0.235292835299239	1.07891649429262e-05	0.0035090746519137	chr22	39569753	39570752	1000	+	promoter:232918	ENST00000404898.5	8911	CACNA1I	hg38_genes_promoters
1968	chr22	39570080	39570081	2	*	0.235292835299239	1.07891649429262e-05	0.0035090746519137	chr22	39569753	39570752	1000	+	promoter:232919	ENST00000402142.4	8911	CACNA1I	hg38_genes_promoters
1969	chr7	134778952	134779545	594	*	0.0782752758220503	1.08189694231634e-05	0.00351047725365392	chr7	134778420	134779419	1000	+	promoter:93023	ENST00000422748.5	800	CALD1	hg38_genes_promoters
1970	chr7	134778952	134779545	594	*	0.0782752758220503	1.08189694231634e-05	0.00351047725365392	chr7	134778625	134779624	1000	+	promoter:93024	ENST00000454108.5	800	CALD1	hg38_genes_promoters
1971	chr7	134778952	134779545	594	*	0.0782752758220503	1.08189694231634e-05	0.00351047725365392	chr7	134778634	134779633	1000	+	promoter:93025	ENST00000475772.5	800	CALD1	hg38_genes_promoters
1972	chr7	134778952	134779545	594	*	0.0782752758220503	1.08189694231634e-05	0.00351047725365392	chr7	134778634	134779633	1000	+	promoter:93026	ENST00000361675.7	800	CALD1	hg38_genes_promoters
1973	chr7	134778952	134779545	594	*	0.0782752758220503	1.08189694231634e-05	0.00351047725365392	chr7	134778637	134779636	1000	+	promoter:93027	ENST00000430085.5	800	CALD1	hg38_genes_promoters
1974	chr7	134778952	134779545	594	*	0.0782752758220503	1.08189694231634e-05	0.00351047725365392	chr7	134778639	134779638	1000	+	promoter:93028	ENST00000462181.1	800	CALD1	hg38_genes_promoters
1975	chr7	134778952	134779545	594	*	0.0782752758220503	1.08189694231634e-05	0.00351047725365392	chr7	134778650	134779649	1000	+	promoter:93029	ENST00000482470.5	800	CALD1	hg38_genes_promoters
1976	chr7	134778952	134779545	594	*	0.0782752758220503	1.08189694231634e-05	0.00351047725365392	chr7	134778678	134779677	1000	+	promoter:93030	ENST00000361901.6	800	CALD1	hg38_genes_promoters
1977	chr7	134778952	134779545	594	*	0.0782752758220503	1.08189694231634e-05	0.00351047725365392	chr7	134778715	134779714	1000	+	promoter:93031	ENST00000498254.5	800	CALD1	hg38_genes_promoters
1978	chr10	58757601	58797990	40390	*	0.0119455405610413	1.08459156101445e-05	0.00351400386630687	chr10	58792535	58793534	1000	+	promoter:120076	ENST00000263103.1	80114	BICC1	hg38_genes_promoters
1979	chr2	98242132	98245312	3181	*	0.0226265182473284	1.08662772663968e-05	0.00351722868318692	chr2	98244433	98245432	1000	+	promoter:25214	ENST00000490947.2	200403	VWA3B	hg38_genes_promoters
1980	chr2	98242132	98245312	3181	*	0.0226265182473284	1.08662772663968e-05	0.00351722868318692	chr2	98244433	98245432	1000	+	promoter:25215	ENST00000614454.1	200403	VWA3B	hg38_genes_promoters
1981	chr16	79263151	79264322	1172	*	-0.0801825072637376	1.09486738870653e-05	0.00354050777347993	chr16	79263454	79264453	1000	+	promoter:182826	ENST00000410312.1	NA	NA	hg38_genes_promoters
1982	chr20	63736532	63736542	11	*	-0.116437057086478	1.10030858551248e-05	0.00355130638738591	chr20	63735657	63736656	1000	+	promoter:224870	ENST00000487026.5	54923	LIME1	hg38_genes_promoters
1983	chr20	63736532	63736542	11	*	-0.116437057086478	1.10030858551248e-05	0.00355130638738591	chr20	63735664	63736663	1000	+	promoter:224871	ENST00000309546.8	54923	LIME1	hg38_genes_promoters
1984	chr20	63736532	63736542	11	*	-0.116437057086478	1.10030858551248e-05	0.00355130638738591	chr20	63735669	63736668	1000	+	promoter:224872	ENST00000480139.5	54923	LIME1	hg38_genes_promoters
1985	chr20	63736532	63736542	11	*	-0.116437057086478	1.10030858551248e-05	0.00355130638738591	chr20	63736284	63737283	1000	+	promoter:224873	ENST00000493265.2	54923	LIME1	hg38_genes_promoters
1986	chr20	63736532	63736542	11	*	-0.116437057086478	1.10030858551248e-05	0.00355130638738591	chr20	63736499	63737498	1000	+	promoter:224874	ENST00000489212.2	54923	LIME1	hg38_genes_promoters
1987	chr20	63736532	63736542	11	*	-0.116437057086478	1.10030858551248e-05	0.00355130638738591	chr20	63736499	63737498	1000	+	promoter:224875	ENST00000476183.2	54923	LIME1	hg38_genes_promoters
1988	chr17	78716959	78717202	244	*	0.0913905293575645	1.13000689556637e-05	0.00363673885889778	chr17	78717026	78718025	1000	-	promoter:202382	ENST00000585509.5	9267	CYTH1	hg38_genes_promoters
1989	chr17	39637067	39637068	2	*	-0.182514472392787	1.13729199392702e-05	0.00365449766189611	chr17	39636090	39637089	1000	+	promoter:191869	ENST00000578232.5	10948	STARD3	hg38_genes_promoters
1990	chr17	39637067	39637068	2	*	-0.182514472392787	1.13729199392702e-05	0.00365449766189611	chr17	39636139	39637138	1000	+	promoter:191870	ENST00000580551.5	10948	STARD3	hg38_genes_promoters
1991	chr17	39637067	39637068	2	*	-0.182514472392787	1.13729199392702e-05	0.00365449766189611	chr17	39636140	39637139	1000	+	promoter:191871	ENST00000578254.5	10948	STARD3	hg38_genes_promoters
1992	chr17	39637067	39637068	2	*	-0.182514472392787	1.13729199392702e-05	0.00365449766189611	chr17	39636141	39637140	1000	+	promoter:191872	ENST00000544210.6	10948	STARD3	hg38_genes_promoters
1993	chr17	39637067	39637068	2	*	-0.182514472392787	1.13729199392702e-05	0.00365449766189611	chr17	39636142	39637141	1000	+	promoter:191873	ENST00000581894.5	10948	STARD3	hg38_genes_promoters
1994	chr17	39637067	39637068	2	*	-0.182514472392787	1.13729199392702e-05	0.00365449766189611	chr17	39636142	39637141	1000	+	promoter:191874	ENST00000583582.5	10948	STARD3	hg38_genes_promoters
1995	chr17	39637067	39637068	2	*	-0.182514472392787	1.13729199392702e-05	0.00365449766189611	chr17	39636142	39637141	1000	+	promoter:191875	ENST00000578577.5	10948	STARD3	hg38_genes_promoters
1996	chr17	39637067	39637068	2	*	-0.182514472392787	1.13729199392702e-05	0.00365449766189611	chr17	39636144	39637143	1000	+	promoter:191876	ENST00000394250.8	10948	STARD3	hg38_genes_promoters
1997	chr17	39637067	39637068	2	*	-0.182514472392787	1.13729199392702e-05	0.00365449766189611	chr17	39636144	39637143	1000	+	promoter:191877	ENST00000336308.10	10948	STARD3	hg38_genes_promoters
1998	chr17	39637067	39637068	2	*	-0.182514472392787	1.13729199392702e-05	0.00365449766189611	chr17	39636147	39637146	1000	+	promoter:191878	ENST00000579479.5	10948	STARD3	hg38_genes_promoters
1999	chr17	39637067	39637068	2	*	-0.182514472392787	1.13729199392702e-05	0.00365449766189611	chr17	39636147	39637146	1000	+	promoter:191879	ENST00000577248.5	10948	STARD3	hg38_genes_promoters
[truncated: 3,404 more rows]
